# Supplementary material for: Mixed-metal phosphates K1.64Na0.36TiFe(PO4)3 and K0.97Na1.03Ti1.26Fe0.74(PO4)3 with a langbeinite framework
Source: Acta Crystallogr E Crystallogr Commun. 2021 Nov 16;77(Pt 12):1299–302. doi: 10.1107/S2056989021011877 (PMC8647752; doi:10.1107/S2056989021011877)
Supplement: Supplementary file 1 [file e-77-01299-sup1.cif]

##############################################################################
#                                                                            #
# This CIF contains the data in a paper accepted for publication in          #
# Acta Crystallographica Section E. It conforms to the requirements of       #
# Notes for Authors for Acta Crystallographica Section E, and has been       #
# peer reviewed under the auspices of the IUCr Commission on Journals.       #
#                                                                            #
# Full details of the Crystallographic Information File format               #
# are given in the paper "The Crystallographic Information File (CIF):       #
# a New Standard Archive File for Crystallography" by S. R. Hall, F. H.      #
# Allen and I. D. Brown [Acta Cryst. (1991), A47, 655-685].                  #
#                                                                            #
# The current version of the core CIF dictionary is obtainable from          #
# ftp://ftp.iucr.org/pub/cif_core.dic.                                       #
#                                                                            #
# Software is freely available for graphical display of the structure(s)     #
# in this CIF. For information consult the CIF software page                 #
# http://www.iucr.org/resources/cif/software.                                #
#                                                                            #
# This file may be used for bona fide research purposes within the           #
# scientific community so long as proper attribution is given to the journal # 
# article from which it was obtained.                                        #
#                                                                            #
##############################################################################
data_global
_audit_creation_method     'WinGX routine CIF_UPDATE'
_audit_conform_dict_name     cif_core.dic
_audit_conform_dict_version     2.4.3
_journal_data_validation_number     ?
_journal_date_recd_electronic     2021-10-15
_journal_date_accepted     2021-11-09
_journal_name_full     'Acta Crystallographica, Section E'
_journal_year     2021
_journal_volume     77
_journal_issue     12
_journal_page_first     0
_journal_page_last     0
_journal_paper_category     GI
_journal_paper_doi     10.1107/S2056989021011877
_journal_coeditor_code     WM5625
_publ_contact_author_name     'Zatovsky, Igor'
_publ_contact_author_address
;
F.D. Ovcharenko Institute of Biocolloidal Chemistry
NAS Ukraine
42 Acad. Vernadskoho blv.
03142 Kyiv
Ukraine
;
_publ_contact_author_email     zvigo@ukr.net
_publ_contact_author_fax     ' '
_publ_contact_author_phone     ' '
_publ_section_title
;
Mixed-metal phosphates K~1.64~Na~0.36~TiFe(PO~4~)~3~ and
K~0.97~Na~1.03~Ti~1.26~Fe~0.74~(PO~4~)~3~ with a langbeinite framework
;
loop_
    _publ_author_name
    _publ_author_address
    'Igor V. Zatovsky'
;
F.D. Ovcharenko Institute of Biocolloidal Chemistry
NAS Ukraine
42 Acad. Vernadskoho blv.
03142 Kyiv
Ukraine
;
    'Strutynska, Nataliia Yu.'
;
Department of Inorganic Chemistry
Taras Shevchenko National University of Kyiv
64/13, Volodymyrska Str.
01601 Kyiv
Ukraine
;
    'Ogorodnyk, Ivan V.'
;
ShimUkraine LLC 18
Chigorina Str.
office 429
01042  Kyiv
 Ukraine
;
    'Baumer, Vyacheslav N.'
;
STC "Institute for Single Crystals"
NAS of Ukraine
60 Lenin ave.
61001 Kharkiv
Ukraine
;
    'Nickolai S. Slobodyanik'
;
Department of Inorganic Chemistry
Taras Shevchenko National University of Kyiv
64/13, Volodymyrska Str.
01601 Kyiv
Ukraine
;
    'Denis S. Butenko'
;
Shenzhen Key Laboratory of Solid State Batteries
Academy for Advanced Interdisciplinary Studies
Southern University of Science and Technology
Shenzhen 518055
People's Republic of China
Guangdong Provincial Key Laboratory of Energy Materials for Electric Power
Southern University of Science and Technology
Shenzhen 518055
People's Republic of China
;
_publ_section_synopsis
;
K~1.65~Na~0.35~TiFe(PO~4~)~3~ and K~0.97~Na~1.03~Ti~1.26~Fe~0.74~(PO~4~)~3~ are
isotypic and crystallize in the langbeinite structure type. K^+^ and Na^+^
cations, and Ti^3+^, Ti^4+^ and Fe^3+^ cations, respectively, share the same
sites in the crystal structure.
;
data_I
_audit_creation_method     'WinGX routine CIF_UPDATE'
_chemical_name_systematic
;
Potassium sodium titanium iron tris(phosphate)
;
_chemical_formula_moiety     'Fe O12 P3 Ti, 1.65(K), 0.35(Na)'
_chemical_formula_sum     'Fe1 K1.65 Na0.35 O12 P3 Ti1'
_chemical_formula_iupac     'K1.65 Na0.35 Ti Fe (P O4)3'
_chemical_formula_weight     461.19
_chemical_absolute_configuration     ad
_symmetry_cell_setting     cubic
_symmetry_space_group_name_H-M     'P 21 3'
_symmetry_space_group_name_Hall     'P 2ac 2ab 3'
loop_
    _symmetry_equiv_pos_as_xyz
    'x, y, z'
    '-x+1/2, -y, z+1/2'
    'x+1/2, -y+1/2, -z'
    '-x, y+1/2, -z+1/2'
    'y, z, x'
    '-y+1/2, -z, x+1/2'
    'y+1/2, -z+1/2, -x'
    '-y, z+1/2, -x+1/2'
    'z, x, y'
    '-z, x+1/2, -y+1/2'
    '-z+1/2, -x, y+1/2'
    'z+1/2, -x+1/2, -y'
_cell_length_a     9.82010(13)
_cell_length_b     9.82010(13)
_cell_length_c     9.82010(13)
_cell_angle_alpha     90
_cell_angle_beta     90
_cell_angle_gamma     90
_cell_volume     947.00(4)
_cell_formula_units_Z     4
_cell_measurement_reflns_used     1897
_cell_measurement_theta_min     2.933
_cell_measurement_theta_max     28.957
_cell_measurement_temperature     293(2)
_exptl_crystal_description     Tetrahedron
_exptl_crystal_colour     'light yellow'
_exptl_crystal_size_max     0.13
_exptl_crystal_size_mid     0.10
_exptl_crystal_size_min     0.07
_exptl_crystal_density_diffrn     3.235
_exptl_crystal_F_000     896.8
_exptl_absorpt_coefficient_mu     3.693
_exptl_absorpt_correction_type     multi-scan
_exptl_absorpt_process_details
;
(Blessing, 1995)
;
_exptl_absorpt_correction_T_min     0.6752
_exptl_absorpt_correction_T_max     0.7818
_diffrn_ambient_temperature     293(2)
_diffrn_radiation_type     MoK\a
_diffrn_radiation_wavelength     0.71073
_diffrn_radiation_monochromator     graphite
_diffrn_measurement_device_type     'Oxford Diffraction Xcalibur-3'
_diffrn_measurement_method     '\f and \w scans'
_diffrn_reflns_number     1897
_diffrn_reflns_av_R_equivalents     0.0265
_diffrn_reflns_theta_min     2.933
_diffrn_reflns_theta_max     28.957
_diffrn_reflns_theta_full     25.242
_diffrn_measured_fraction_theta_max     1
_diffrn_measured_fraction_theta_full     1
_diffrn_reflns_limit_h_min     -13
_diffrn_reflns_limit_h_max     3
_diffrn_reflns_limit_k_min     -5
_diffrn_reflns_limit_k_max     13
_diffrn_reflns_limit_l_min     -12
_diffrn_reflns_limit_l_max     12
_diffrn_standards_number     0
_diffrn_standards_interval_count     0
_diffrn_standards_interval_time     0
_reflns_number_total     847
_reflns_number_gt     829
_reflns_threshold_expression     'I > 2\s(I)'
_refine_ls_structure_factor_coef     Fsqd
_refine_ls_matrix_type     full
_refine_ls_R_factor_all     0.0253
_refine_ls_R_factor_gt     0.0247
_refine_ls_wR_factor_ref     0.0638
_refine_ls_goodness_of_fit_ref     1.137
_refine_ls_restrained_S_all     1.137
_refine_ls_number_reflns     847
_refine_ls_number_parameters     63
_refine_ls_number_restraints     0
_refine_ls_hydrogen_treatment     undef
_refine_ls_weighting_scheme     calc
_refine_ls_weighting_details
;
'w=1/[\s^2^(Fo^2^)+(0.0292P)^2^+0.5767P] where P=(Fo^2^+2Fc^2^)/3'
;
_refine_ls_shift/su_max     0
_refine_ls_shift/su_mean     0
_refine_diff_density_max     0.478
_refine_diff_density_min     -0.371
_refine_ls_extinction_method
;
SHELXL-2018/3 (Sheldrick 2015)
;
_refine_ls_extinction_coef     0.0042(16)
_refine_ls_abs_structure_details
;
Flack <i>x</i> determined using 339 quotients
[(<i>I</i>^+^)-(<i>I</i>^-^)]/[(<i>I</i>^+^)+(<i>I</i>^-^)]
(Parsons <i>et al.</i>,  2013)
;
_refine_ls_abs_structure_Flack     0.02
loop_
    _atom_type_symbol
    _atom_type_description
    _atom_type_scat_dispersion_real
    _atom_type_scat_dispersion_imag
    _atom_type_scat_source
    O O 0.0106 0.006 'International Tables Vol C Tables 4.2.6.8 and 6.1.1.4'
    Na Na 0.0362 0.0249 'International Tables Vol C Tables 4.2.6.8 and 6.1.1.4'
    P P 0.1023 0.0942 'International Tables Vol C Tables 4.2.6.8 and 6.1.1.4'
    K K 0.2009 0.2494 'International Tables Vol C Tables 4.2.6.8 and 6.1.1.4'
    Ti Ti 0.2776 0.4457 'International Tables Vol C Tables 4.2.6.8 and 6.1.1.4'
    Fe Fe 0.3463 0.8444 'International Tables Vol C Tables 4.2.6.8 and 6.1.1.4'
_computing_data_collection
;
CrysAlis CCD (Oxford Diffraction, 2006)
;
_computing_cell_refinement
;
CrysAlis CCD (Oxford Diffraction, 2006)
;
_computing_data_reduction
;
CrysAlis RED (Oxford Diffraction, 2006)
;
_computing_structure_solution
;
SHELXS (Sheldrick, 2008)
;
_computing_structure_refinement
;
SHELXL (Sheldrick, 2015)
;
_computing_molecular_graphics
;
DIAMOND (Brandenburg, 2006)
;
_computing_publication_material
;
WinGX (Farrugia, 2012), enCIFer (Allen <i>et al.</i>,  2004)
and publCIF (Westrip, 2010)
;
loop_
    _atom_site_type_symbol
    _atom_site_label
    _atom_site_fract_x
    _atom_site_fract_y
    _atom_site_fract_z
    _atom_site_U_iso_or_equiv
    _atom_site_adp_type
    _atom_site_calc_flag
    _atom_site_occupancy
    _atom_site_disorder_assembly
    _atom_site_disorder_group
    Fe Fe1 0.14303(6) 0.14303(6) 0.14303(6) 0.0085(3) Uani d 0.52(3) . .
    Ti Ti1 0.14303(6) 0.14303(6) 0.14303(6) 0.0085(3) Uani d 0.48(3) . .
    Fe Fe2 0.41389(6) 0.41389(6) 0.41389(6) 0.0087(3) Uani d 0.48(3) . .
    Ti Ti2 0.41389(6) 0.41389(6) 0.41389(6) 0.0087(3) Uani d 0.52(3) . .
    K K1 0.70712(13) 0.70712(13) 0.70712(13) 0.0254(7) Uani d 0.85(2) . .
    Na Na1 0.70712(13) 0.70712(13) 0.70712(13) 0.0254(7) Uani d 0.15(2) . .
    K K2 0.93216(12) 0.93216(12) 0.93216(12) 0.0228(8) Uani d 0.80(3) . .
    Na Na2 0.93216(12) 0.93216(12) 0.93216(12) 0.0228(8) Uani d 0.20(3) . .
    P P3 0.45810(10) 0.22783(10) 0.12639(11) 0.0089(3) Uani d 1 . .
    O O1 0.3106(3) 0.2345(3) 0.0792(3) 0.0181(7) Uani d 1 . .
    O O2 0.5477(4) 0.2988(4) 0.0217(3) 0.0214(8) Uani d 1 . .
    O O3 0.5021(3) 0.0809(3) 0.1494(4) 0.0207(7) Uani d 1 . .
    O O4 0.4787(4) 0.3041(4) 0.2590(4) 0.0254(9) Uani d 1 . .
loop_
    _atom_site_aniso_label
    _atom_site_aniso_U_11
    _atom_site_aniso_U_22
    _atom_site_aniso_U_33
    _atom_site_aniso_U_12
    _atom_site_aniso_U_13
    _atom_site_aniso_U_23
    Fe1 0.0085(3) 0.0085(3) 0.0085(3) -0.0002(2) -0.0002(2) -0.0002(2)
    Ti1 0.0085(3) 0.0085(3) 0.0085(3) -0.0002(2) -0.0002(2) -0.0002(2)
    Fe2 0.0087(3) 0.0087(3) 0.0087(3) -0.0005(2) -0.0005(2) -0.0005(2)
    Ti2 0.0087(3) 0.0087(3) 0.0087(3) -0.0005(2) -0.0005(2) -0.0005(2)
    K1 0.0254(7) 0.0254(7) 0.0254(7) 0.0004(5) 0.0004(5) 0.0004(5)
    Na1 0.0254(7) 0.0254(7) 0.0254(7) 0.0004(5) 0.0004(5) 0.0004(5)
    K2 0.0228(8) 0.0228(8) 0.0228(8) -0.0021(4) -0.0021(4) -0.0021(4)
    Na2 0.0228(8) 0.0228(8) 0.0228(8) -0.0021(4) -0.0021(4) -0.0021(4)
    P3 0.0078(5) 0.0098(5) 0.0090(5) -0.0003(3) 0.0014(4) 0.0001(4)
    O1 0.0103(14) 0.0218(16) 0.0222(17) -0.0032(12) -0.0019(12) 0.0080(14)
    O2 0.0190(17) 0.0273(17) 0.0178(16) 0.0001(14) 0.0060(14) 0.0096(14)
    O3 0.0225(16) 0.0123(14) 0.0273(17) 0.0070(13) 0.0027(14) 0.0027(14)
    O4 0.0278(19) 0.029(2) 0.0190(17) -0.0027(15) 0.0019(15) -0.0148(15)
_geom_special_details
;
 All esds (except the esd in the dihedral angle between two l.s. planes)
 are estimated using the full covariance matrix.  The cell esds are taken
 into account individually in the estimation of esds in distances, angles
 and torsion angles; correlations between esds in cell parameters are only
 used when they are defined by crystal symmetry.  An approximate (isotropic)
 treatment of cell esds is used for estimating esds involving l.s. planes.
;
loop_
    _geom_bond_atom_site_label_1
    _geom_bond_atom_site_label_2
    _geom_bond_site_symmetry_2
    _geom_bond_distance
    _geom_bond_publ_flag
    Fe1 O2 10_545 1.954(3) yes
    Fe1 O2 6_554 1.954(3) ?
    Fe1 O2 3_455 1.954(3) ?
    Fe1 O1 . 1.976(3) yes
    Fe1 O1 5 1.976(3) ?
    Fe1 O1 9 1.976(3) ?
    Fe1 K2 1_444 3.587(2) ?
    Fe1 K1 2_564 3.7927(9) ?
    Fe1 K1 3_456 3.7927(9) ?
    Fe1 K1 4_645 3.7927(9) ?
    Fe2 O3 7_556 1.938(3) yes
    Fe2 O3 4_655 1.938(3) ?
    Fe2 O3 11_565 1.938(3) ?
    Fe2 O4 9 1.970(3) yes
    Fe2 O4 5 1.970(3) ?
    Fe2 O4 . 1.970(3) ?
    Fe2 K2 4_646 3.7237(7) ?
    Fe2 K2 3_466 3.7237(7) ?
    Fe2 K2 2_664 3.7237(7) ?
    K1 O1 11_565 2.830(4) yes
    K1 O1 7_556 2.830(4) ?
    K1 O1 4_655 2.830(4) ?
    K1 O2 12_566 3.019(4) yes
    K1 O2 8_656 3.019(4) ?
    K1 O2 2_665 3.019(4) ?
    K1 O4 12_566 3.129(4) yes
    K1 O4 8_656 3.129(4) ?
    K1 O4 2_665 3.129(4) ?
    K1 P3 12_566 3.4416(16) ?
    K1 P3 2_665 3.4416(16) ?
    K1 P3 8_656 3.4416(16) ?
    K2 O3 12_566 2.854(4) yes
    K2 O3 8_656 2.854(4) ?
    K2 O3 2_665 2.854(4) ?
    K2 O2 3_566 2.911(4) yes
    K2 O2 10_656 2.911(4) ?
    K2 O2 6_665 2.911(4) ?
    K2 O4 8_656 3.007(4) yes
    K2 O4 12_566 3.007(4) ?
    K2 O4 2_665 3.007(4) ?
    K2 O4 10_656 3.231(4) yes
    K2 O4 6_665 3.231(4) ?
    K2 O4 3_566 3.231(4) ?
    P3 O4 . 1.516(4) yes
    P3 O2 . 1.522(3) yes
    P3 O3 . 1.523(3) yes
    P3 O1 . 1.523(3) yes
loop_
    _geom_angle_atom_site_label_1
    _geom_angle_atom_site_label_2
    _geom_angle_atom_site_label_3
    _geom_angle_site_symmetry_1
    _geom_angle_site_symmetry_3
    _geom_angle
    _geom_angle_publ_flag
    O2 Fe1 O2 10_545 6_554 89.19(16) ?
    O2 Fe1 O2 10_545 3_455 89.19(16) ?
    O2 Fe1 O2 6_554 3_455 89.19(16) ?
    O2 Fe1 O1 10_545 . 177.99(16) ?
    O2 Fe1 O1 6_554 . 88.89(15) ?
    O2 Fe1 O1 3_455 . 90.18(14) ?
    O2 Fe1 O1 10_545 5 88.88(15) ?
    O2 Fe1 O1 6_554 5 90.18(14) ?
    O2 Fe1 O1 3_455 5 177.99(16) ?
    O1 Fe1 O1 . 5 91.72(14) ?
    O2 Fe1 O1 10_545 9 90.18(14) ?
    O2 Fe1 O1 6_554 9 177.99(16) ?
    O2 Fe1 O1 3_455 9 88.88(15) ?
    O1 Fe1 O1 . 9 91.71(14) ?
    O1 Fe1 O1 5 9 91.72(14) ?
    O2 Fe1 K2 10_545 1_444 54.17(11) ?
    O2 Fe1 K2 6_554 1_444 54.17(11) ?
    O2 Fe1 K2 3_455 1_444 54.17(11) ?
    O1 Fe1 K2 . 1_444 124.04(10) ?
    O1 Fe1 K2 5 1_444 124.04(10) ?
    O1 Fe1 K2 9 1_444 124.04(10) ?
    O2 Fe1 K1 10_545 2_564 52.19(11) ?
    O2 Fe1 K1 6_554 2_564 131.75(12) ?
    O2 Fe1 K1 3_455 2_564 65.77(11) ?
    O1 Fe1 K1 . 2_564 129.13(11) ?
    O1 Fe1 K1 5 2_564 113.38(10) ?
    O1 Fe1 K1 9 2_564 46.69(10) ?
    K2 Fe1 K1 1_444 2_564 78.252(17) ?
    O2 Fe1 K1 10_545 3_456 65.77(11) ?
    O2 Fe1 K1 6_554 3_456 52.19(11) ?
    O2 Fe1 K1 3_455 3_456 131.75(12) ?
    O1 Fe1 K1 . 3_456 113.38(10) ?
    O1 Fe1 K1 5 3_456 46.69(10) ?
    O1 Fe1 K1 9 3_456 129.13(11) ?
    K2 Fe1 K1 1_444 3_456 78.252(17) ?
    K1 Fe1 K1 2_564 3_456 115.965(12) ?
    O2 Fe1 K1 10_545 4_645 131.75(12) ?
    O2 Fe1 K1 6_554 4_645 65.77(11) ?
    O2 Fe1 K1 3_455 4_645 52.19(11) ?
    O1 Fe1 K1 . 4_645 46.69(10) ?
    O1 Fe1 K1 5 4_645 129.13(11) ?
    O1 Fe1 K1 9 4_645 113.38(10) ?
    K2 Fe1 K1 1_444 4_645 78.252(17) ?
    K1 Fe1 K1 2_564 4_645 115.965(12) ?
    K1 Fe1 K1 3_456 4_645 115.965(12) ?
    O3 Fe2 O3 7_556 4_655 92.72(15) ?
    O3 Fe2 O3 7_556 11_565 92.72(15) ?
    O3 Fe2 O3 4_655 11_565 92.72(15) ?
    O3 Fe2 O4 7_556 9 171.85(17) ?
    O3 Fe2 O4 4_655 9 83.11(16) ?
    O3 Fe2 O4 11_565 9 94.47(15) ?
    O3 Fe2 O4 7_556 5 94.47(15) ?
    O3 Fe2 O4 4_655 5 171.85(17) ?
    O3 Fe2 O4 11_565 5 83.11(16) ?
    O4 Fe2 O4 9 5 90.22(16) ?
    O3 Fe2 O4 7_556 . 83.11(16) ?
    O3 Fe2 O4 4_655 . 94.47(15) ?
    O3 Fe2 O4 11_565 . 171.85(17) ?
    O4 Fe2 O4 9 . 90.22(16) ?
    O4 Fe2 O4 5 . 90.22(16) ?
    O3 Fe2 K2 7_556 4_646 127.93(11) ?
    O3 Fe2 K2 4_655 4_646 118.56(11) ?
    O3 Fe2 K2 11_565 4_646 48.96(11) ?
    O4 Fe2 K2 9 4_646 60.13(13) ?
    O4 Fe2 K2 5 4_646 53.60(12) ?
    O4 Fe2 K2 . 4_646 129.40(12) ?
    O3 Fe2 K2 7_556 3_466 118.56(11) ?
    O3 Fe2 K2 4_655 3_466 48.96(11) ?
    O3 Fe2 K2 11_565 3_466 127.93(11) ?
    O4 Fe2 K2 9 3_466 53.60(12) ?
    O4 Fe2 K2 5 3_466 129.40(12) ?
    O4 Fe2 K2 . 3_466 60.13(12) ?
    K2 Fe2 K2 4_646 3_466 113.261(15) ?
    O3 Fe2 K2 7_556 2_664 48.96(11) ?
    O3 Fe2 K2 4_655 2_664 127.93(11) ?
    O3 Fe2 K2 11_565 2_664 118.56(11) ?
    O4 Fe2 K2 9 2_664 129.40(12) ?
    O4 Fe2 K2 5 2_664 60.13(12) ?
    O4 Fe2 K2 . 2_664 53.60(12) ?
    K2 Fe2 K2 4_646 2_664 113.261(15) ?
    K2 Fe2 K2 3_466 2_664 113.261(15) ?
    O1 K1 O1 11_565 7_556 92.24(11) ?
    O1 K1 O1 11_565 4_655 92.24(12) ?
    O1 K1 O1 7_556 4_655 92.24(11) ?
    O1 K1 O2 11_565 12_566 56.73(9) ?
    O1 K1 O2 7_556 12_566 148.02(12) ?
    O1 K1 O2 4_655 12_566 82.44(10) ?
    O1 K1 O2 11_565 8_656 82.44(10) ?
    O1 K1 O2 7_556 8_656 56.73(9) ?
    O1 K1 O2 4_655 8_656 148.02(12) ?
    O2 K1 O2 12_566 8_656 118.99(3) ?
    O1 K1 O2 11_565 2_665 148.02(12) ?
    O1 K1 O2 7_556 2_665 82.44(10) ?
    O1 K1 O2 4_655 2_665 56.73(9) ?
    O2 K1 O2 12_566 2_665 118.99(3) ?
    O2 K1 O2 8_656 2_665 118.99(3) ?
    O1 K1 O4 11_565 12_566 103.04(9) ?
    O1 K1 O4 7_556 12_566 164.18(10) ?
    O1 K1 O4 4_655 12_566 83.19(10) ?
    O2 K1 O4 12_566 12_566 46.48(9) ?
    O2 K1 O4 8_656 12_566 128.76(12) ?
    O2 K1 O4 2_665 12_566 82.41(10) ?
    O1 K1 O4 11_565 8_656 83.19(10) ?
    O1 K1 O4 7_556 8_656 103.04(9) ?
    O1 K1 O4 4_655 8_656 164.18(10) ?
    O2 K1 O4 12_566 8_656 82.41(10) ?
    O2 K1 O4 8_656 8_656 46.48(9) ?
    O2 K1 O4 2_665 8_656 128.76(12) ?
    O4 K1 O4 12_566 8_656 83.10(12) ?
    O1 K1 O4 11_565 2_665 164.18(10) ?
    O1 K1 O4 7_556 2_665 83.19(10) ?
    O1 K1 O4 4_655 2_665 103.04(9) ?
    O2 K1 O4 12_566 2_665 128.76(12) ?
    O2 K1 O4 8_656 2_665 82.41(10) ?
    O2 K1 O4 2_665 2_665 46.48(9) ?
    O4 K1 O4 12_566 2_665 83.10(12) ?
    O4 K1 O4 8_656 2_665 83.10(12) ?
    O1 K1 P3 11_565 12_566 79.17(7) ?
    O1 K1 P3 7_556 12_566 169.22(7) ?
    O1 K1 P3 4_655 12_566 94.57(7) ?
    O2 K1 P3 12_566 12_566 26.23(6) ?
    O2 K1 P3 8_656 12_566 115.08(8) ?
    O2 K1 P3 2_665 12_566 108.29(8) ?
    O4 K1 P3 12_566 12_566 26.12(7) ?
    O4 K1 P3 8_656 12_566 69.72(7) ?
    O4 K1 P3 2_665 12_566 103.33(10) ?
    O1 K1 P3 11_565 2_665 169.22(7) ?
    O1 K1 P3 7_556 2_665 94.57(7) ?
    O1 K1 P3 4_655 2_665 79.17(7) ?
    O2 K1 P3 12_566 2_665 115.08(8) ?
    O2 K1 P3 8_656 2_665 108.29(8) ?
    O2 K1 P3 2_665 2_665 26.23(6) ?
    O4 K1 P3 12_566 2_665 69.72(7) ?
    O4 K1 P3 8_656 2_665 103.33(10) ?
    O4 K1 P3 2_665 2_665 26.12(7) ?
    P3 K1 P3 12_566 2_665 94.91(5) ?
    O1 K1 P3 11_565 8_656 94.57(7) ?
    O1 K1 P3 7_556 8_656 79.17(7) ?
    O1 K1 P3 4_655 8_656 169.22(7) ?
    O2 K1 P3 12_566 8_656 108.29(8) ?
    O2 K1 P3 8_656 8_656 26.23(6) ?
    O2 K1 P3 2_665 8_656 115.08(8) ?
    O4 K1 P3 12_566 8_656 103.33(10) ?
    O4 K1 P3 8_656 8_656 26.12(7) ?
    O4 K1 P3 2_665 8_656 69.72(7) ?
    P3 K1 P3 12_566 8_656 94.91(5) ?
    P3 K1 P3 2_665 8_656 94.91(5) ?
    O3 K2 O3 12_566 8_656 100.76(10) ?
    O3 K2 O3 12_566 2_665 100.76(10) ?
    O3 K2 O3 8_656 2_665 100.76(10) ?
    O3 K2 O2 12_566 3_566 100.42(10) ?
    O3 K2 O2 8_656 3_566 149.92(11) ?
    O3 K2 O2 2_665 3_566 95.97(10) ?
    O3 K2 O2 12_566 10_656 95.97(10) ?
    O3 K2 O2 8_656 10_656 100.42(10) ?
    O3 K2 O2 2_665 10_656 149.92(11) ?
    O2 K2 O2 3_566 10_656 56.22(11) ?
    O3 K2 O2 12_566 6_665 149.92(11) ?
    O3 K2 O2 8_656 6_665 95.97(10) ?
    O3 K2 O2 2_665 6_665 100.42(10) ?
    O2 K2 O2 3_566 6_665 56.22(11) ?
    O2 K2 O2 10_656 6_665 56.22(11) ?
    O3 K2 O4 12_566 8_656 52.44(10) ?
    O3 K2 O4 8_656 8_656 49.39(9) ?
    O3 K2 O4 2_665 8_656 115.63(12) ?
    O2 K2 O4 3_566 8_656 140.25(11) ?
    O2 K2 O4 10_656 8_656 94.39(10) ?
    O2 K2 O4 6_665 8_656 132.45(10) ?
    O3 K2 O4 12_566 12_566 49.39(9) ?
    O3 K2 O4 8_656 12_566 115.63(12) ?
    O3 K2 O4 2_665 12_566 52.44(10) ?
    O2 K2 O4 3_566 12_566 94.39(10) ?
    O2 K2 O4 10_656 12_566 132.45(10) ?
    O2 K2 O4 6_665 12_566 140.25(11) ?
    O4 K2 O4 8_656 12_566 87.30(11) ?
    O3 K2 O4 12_566 2_665 115.63(12) ?
    O3 K2 O4 8_656 2_665 52.44(10) ?
    O3 K2 O4 2_665 2_665 49.39(9) ?
    O2 K2 O4 3_566 2_665 132.45(10) ?
    O2 K2 O4 10_656 2_665 140.25(11) ?
    O2 K2 O4 6_665 2_665 94.39(10) ?
    O4 K2 O4 8_656 2_665 87.30(11) ?
    O4 K2 O4 12_566 2_665 87.30(11) ?
    O3 K2 O4 12_566 10_656 55.86(9) ?
    O3 K2 O4 8_656 10_656 85.99(9) ?
    O3 K2 O4 2_665 10_656 156.61(10) ?
    O2 K2 O4 3_566 10_656 88.46(10) ?
    O2 K2 O4 10_656 10_656 46.20(9) ?
    O2 K2 O4 6_665 10_656 101.11(10) ?
    O4 K2 O4 8_656 10_656 53.02(13) ?
    O4 K2 O4 12_566 10_656 104.40(2) ?
    O4 K2 O4 2_665 10_656 137.03(8) ?
    O3 K2 O4 12_566 6_665 156.61(10) ?
    O3 K2 O4 8_656 6_665 55.86(9) ?
    O3 K2 O4 2_665 6_665 85.99(9) ?
    O2 K2 O4 3_566 6_665 101.11(10) ?
    O2 K2 O4 10_656 6_665 88.46(10) ?
    O2 K2 O4 6_665 6_665 46.20(9) ?
    O4 K2 O4 8_656 6_665 104.40(2) ?
    O4 K2 O4 12_566 6_665 137.03(8) ?
    O4 K2 O4 2_665 6_665 53.02(13) ?
    O4 K2 O4 10_656 6_665 115.75(5) ?
    O3 K2 O4 12_566 3_566 85.99(9) ?
    O3 K2 O4 8_656 3_566 156.61(10) ?
    O3 K2 O4 2_665 3_566 55.86(9) ?
    O2 K2 O4 3_566 3_566 46.20(9) ?
    O2 K2 O4 10_656 3_566 101.11(10) ?
    O2 K2 O4 6_665 3_566 88.46(10) ?
    O4 K2 O4 8_656 3_566 137.03(8) ?
    O4 K2 O4 12_566 3_566 53.02(13) ?
    O4 K2 O4 2_665 3_566 104.40(2) ?
    O4 K2 O4 10_656 3_566 115.75(5) ?
    O4 K2 O4 6_665 3_566 115.75(5) ?
    O4 P3 O2 . . 106.1(2) ?
    O4 P3 O3 . . 107.6(2) ?
    O2 P3 O3 . . 111.7(2) ?
    O4 P3 O1 . . 111.6(2) ?
    O2 P3 O1 . . 109.0(2) ?
    O3 P3 O1 . . 110.81(19) ?
    O4 P3 K2 . 3_466 70.72(16) ?
    O2 P3 K2 . 3_466 58.63(14) ?
    O3 P3 K2 . 3_466 167.81(14) ?
    O1 P3 K2 . 3_466 80.51(13) ?
    O4 P3 K1 . 2_664 65.34(15) ?
    O2 P3 K1 . 2_664 61.21(14) ?
    O3 P3 K1 . 2_664 82.59(14) ?
    O1 P3 K1 . 2_664 166.21(14) ?
    K2 P3 K1 3_466 2_664 85.88(3) ?
    O4 P3 K2 . 2_664 56.80(16) ?
    O2 P3 K2 . 2_664 126.68(15) ?
    O3 P3 K2 . 2_664 50.98(15) ?
    O1 P3 K2 . 2_664 124.35(14) ?
    K2 P3 K2 3_466 2_664 126.85(4) ?
    K1 P3 K2 2_664 2_664 66.30(5) ?
    O4 P3 K1 . 4_645 148.79(17) ?
    O2 P3 K1 . 4_645 71.17(14) ?
    O3 P3 K1 . 4_645 101.86(15) ?
    O1 P3 K1 . 4_645 46.23(13) ?
    K2 P3 K1 3_466 4_645 82.53(3) ?
    K1 P3 K1 2_664 4_645 129.78(5) ?
    K2 P3 K1 2_664 4_645 149.91(4) ?
    P3 O1 Fe1 . . 132.5(2) ?
    P3 O1 K1 . 4_645 110.90(17) ?
    Fe1 O1 K1 . 4_645 102.77(13) ?
    P3 O2 Fe1 . 3 165.9(2) ?
    P3 O2 K2 . 3_466 94.85(16) ?
    Fe1 O2 K2 3 3_466 92.87(13) ?
    P3 O2 K1 . 2_664 92.56(16) ?
    Fe1 O2 K1 3 2_664 97.07(13) ?
    K2 O2 K1 3_466 2_664 103.55(11) ?
    P3 O3 Fe2 . 4_645 151.0(2) ?
    P3 O3 K2 . 2_664 104.53(18) ?
    Fe2 O3 K2 4_645 2_664 100.23(13) ?
    P3 O4 Fe2 . . 152.9(3) ?
    P3 O4 K2 . 2_664 98.25(18) ?
    Fe2 O4 K2 . 2_664 94.57(14) ?
    P3 O4 K1 . 2_664 88.54(16) ?
    Fe2 O4 K1 . 2_664 117.62(15) ?
    K2 O4 K1 2_664 2_664 77.17(10) ?
    P3 O4 K2 . 3_466 83.00(16) ?
    Fe2 O4 K2 . 3_466 87.94(14) ?
    K2 O4 K2 2_664 3_466 171.21(14) ?
    K1 O4 K2 2_664 3_466 94.20(11) ?
_shelx_hkl_file
;
  -1   1   1 172783. 3553.79   2
   0   1  -1 466.941 82.1368   1
  -1   0   1 577.334 71.9146   2
  -1   1  -1 172592. 3570.87   1
   0   0  -2 3312.81 216.361   1
  -1   0  -2 16545.5 639.556   1
  -2   1   0 16112.4 616.330   1
   0   2  -1 16498.2 554.284   2
  -1   2   1 96054.4 2385.49   2
  -2   1   1 105315. 2382.15   2
   0   1  -2 159759. 3364.16   1
  -1   2   0 154866. 3301.55   1
  -1   2   0 160466. 3414.27   2
  -1   1  -2 83044.0 2061.86   1
  -1   2  -1 82873.6 2057.89   1
  -2   1  -1 84134.5 2074.90   1
  -2   2   2 28655.3 704.583   1
  -2   2   2 28119.3 1099.26   2
  -2   2   1 66323.5 1844.98   2
  -2   2   1 63110.6 1524.01   1
  -2   1   2 66353.8 1741.34   2
  -2   2   0 840.831 178.703   2
  -2   0   2 550.416 101.864   2
  -2   2   0 941.497 156.335   1
  -1   2  -2 65306.2 1823.53   1
  -2   1  -2 65800.8 1847.67   1
  -2   2  -1 66576.8 1812.98   1
  -2   2  -2 29561.0 1143.60   1
   0   0  -3 328.116 109.333   1
   0   3  -1 859694. 16484.2   2
  -1   0  -3 897400. 16610.1   1
  -2   0   3 106678. 2425.57   2
  -2   0  -3 108406. 2733.24   1
  -3   2   0 107903. 2619.60   1
  -3   2   1 518623. 10419.6   2
  -3   2   1 497528. 10045.6   1
  -1   3   1 253758. 5442.29   2
   0  -1  -3 999999. 17893.9   1
   0   1  -3 970353. 18167.3   1
  -3   1  -1 272506. 5717.14   1
  -1   1  -3 269367. 5663.23   1
  -1   3  -1 267064. 5596.40   2
  -1   3  -1 271318. 5675.96   1
  -3   2  -1 523492. 10371.8   1
  -2   1  -3 522499. 10419.1   1
  -1   3  -2 525932. 10414.5   1
  -2  -1   3 503672. 9730.63   2
  -3   2   2 66276.3 1560.70   1
  -2   3   2 65303.5 2040.34   2
  -3   2   2 61673.7 1931.56   2
  -2   3   1 206134. 4857.01   2
  -3   1   2 214892. 4693.21   2
  -2   3   0 254854. 5638.16   2
   0   2  -3 258259. 5556.15   1
  -2   3   0 268536. 5469.94   1
  -1   2  -3 226335. 5021.13   1
  -2   3  -1 229384. 4978.09   1
  -3   1  -2 227914. 5091.54   1
  -2   2  -3 58159.7 1863.01   1
  -2   3  -2 53956.7 1792.14   1
  -3   2  -2 56804.4 1846.56   1
  -3   3   3 246966. 5708.57   2
  -3   3   2 98226.9 2853.74   2
  -3   2   3 103223. 2799.28   2
  -3   2   3 105605. 2119.43   1
  -3   3   2 101280. 2317.68   1
  -3   3   1 47558.6 1427.19   1
  -3   3   1 49819.1 1745.77   2
  -3   1   3 51936.1 1596.08   2
  -3   3   0 28201.5 1095.82   1
  -3   3   0 28985.2 1220.26   2
  -3   0   3 28617.0 977.196   2
  -3   1  -3 57402.7 1912.28   1
  -3   3  -1 56651.8 1833.07   1
  -1   3  -3 59286.1 1915.53   1
  -2   3  -3 95768.2 2725.83   1
  -3   3  -2 96679.3 2733.04   1
  -3   2  -3 91531.7 2722.01   1
  -3   3  -3 240721. 5654.47   1
   0   4   0 3267.36 355.009   2
   0   0  -4 3899.76 317.587   1
  -1   0  -4 45818.6 1491.39   1
   0   4  -1 50147.6 1510.08   2
   0   4  -2 64178.7 1756.46   2
  -4   2   0 69014.9 2000.75   1
  -2   0  -4 66602.6 2018.99   1
  -4   3   0 211342. 4597.89   1
  -3   0  -4 202827. 4758.19   1
  -4   3   1 107163. 2718.52   1
  -3   1   4 106856. 2785.31   2
  -4   3   1 109020. 3045.02   2
   1   4  -2 28252.3 914.774   2
  -4   2   1 27059.4 1050.17   1
  -1   4   1 4495.71 452.211   2
  -1  -1  -4 5544.18 420.278   1
  -1   4   0 28334.6 1222.07   2
   0   1  -4 31406.7 1153.03   1
   1  -1  -4 6030.48 305.320   1
  -1   4  -1 6043.93 479.371   2
  -1   1  -4 6686.89 511.594   1
  -2   1  -4 24545.5 1137.96   1
  -4   2  -1 28076.6 1193.43   1
  -4   3  -1 107391. 3010.12   1
  -3   1  -4 110562. 3110.58   1
  -3  -1   4 111701. 2447.78   2
  -4   3   2 271656. 6359.77   2
  -2   4   3 274915. 6416.77   2
  -3   2   4 277780. 6228.70   2
  -4   3   2 287551. 5768.90   1
  -2   4   2 280313. 6559.17   2
  -4   2   2 297262. 5989.99   1
  -4   2   2 278294. 6370.37   2
   2   4  -2 302172. 5798.41   2
  -2   4   1 28483.3 1269.88   2
   0  -2  -4 13953.0 566.174   1
  -2   4   0 11933.2 681.063   1
   0   2  -4 12760.9 742.582   1
  -2   4   0 11750.5 766.217   2
   1  -2  -4 17922.4 499.778   1
  -1   2  -4 19174.1 959.431   1
  -4   1  -2 18313.1 989.499   1
  -2   4  -1 18763.3 937.731   1
  -2   4  -1 17237.1 909.096   2
  -2   2  -4 280238. 6374.01   1
  -2   4  -2 288514. 6397.33   1
  -4   2  -2 290094. 6422.75   1
  -2   4  -3 274705. 6364.70   1
  -3   2  -4 272727. 6353.37   1
  -4   3  -2 284480. 6366.18   1
  -4   3   3 36487.9 1589.31   2
  -4   3   3 37835.0 1061.32   1
  -3   3   4 38170.0 1605.15   2
  -3   4   3 33831.3 1583.46   2
  -4   2   3 10829.7 492.307   1
  -4   2   3 9500.07 695.738   2
  -3   4   2 10966.4 814.139   2
  -3   4   1 169001. 4273.61   2
  -3   4   1 165641. 3825.72   1
  -4   1   3 169194. 3979.12   2
  -3   4   0 2312.96 386.606   2
  -3   4   0 2587.95 327.108   1
  -4   1  -3 169799. 4336.73   1
  -1   3  -4 173981. 4298.78   1
  -3   4  -1 170004. 4157.09   1
  -2   3  -4 10580.7 768.847   1
  -4   2  -3 9130.66 744.388   1
  -3   4  -2 8599.31 692.548   1
  -4   3  -3 36519.2 1614.73   1
  -3   3  -4 34748.9 1592.38   1
  -3   4  -3 36052.4 1590.35   1
  -4   4   4 290911. 6977.90   2
  -4   4   3 19340.6 1184.52   2
  -4   4   3 19913.9 738.134   1
  -3   4   4 22233.1 1264.55   2
  -4   3   4 18922.3 1130.79   2
  -4   4   2 15572.4 1030.87   2
  -4   2   4 18405.6 1006.87   2
  -4   4   2 16858.8 768.213   1
  -4   2   4 15612.5 543.074   1
  -4   4   1 325654. 7438.73   2
  -4   1   4 335694. 7077.95   2
  -4   4   1 332586. 6962.90   1
  -4   0   4 89803.0 2357.62   2
  -4   4   0 89993.6 2572.24   1
  -4   0  -4 89650.0 2812.88   1
  -4   1  -4 341810. 7604.74   1
  -1   4  -4 336146. 7523.18   1
  -4   4  -1 333504. 7386.73   1
  -4   2  -4 16149.3 1066.61   1
  -4   4  -2 16253.5 1025.12   1
  -2   4  -4 19038.9 1136.65   1
  -3   4  -4 22142.1 1276.00   1
  -4   3  -4 22987.7 1317.82   1
  -4   4  -3 22427.2 1282.65   1
  -4   4  -4 302185. 7227.63   1
   0   0  -5 71.5929 92.2312   1
   0   5   0-57.3775 123.500   2
   0   5  -1 40268.2 1461.49   2
  -1   0  -5 41775.8 1461.30   1
   0   5  -2 36541.3 1321.91   2
  -2   0  -5 38809.2 1501.63   1
  -5   2   0 37535.2 1480.71   1
  -5   3   0 13153.5 837.915   1
  -3   0  -5 13230.1 897.399   1
  -5   4   0 9984.19 751.938   1
  -4   0  -5 9281.80 804.895   1
  -4   0   5 9974.61 620.360   2
  -5   4   1 40933.7 1563.20   1
  -4   1   5 45830.3 1649.74   2
  -5   3   1 79112.4 2337.74   1
  -3  -1  -5 80529.2 2569.34   1
  -2  -1  -5 13020.6 793.993   1
   1   5  -2 12781.0 660.094   2
  -5   2   1 12276.0 746.380   1
  -1  -1  -5 11150.7 651.177   1
   1   5  -1 10674.6 637.071   2
  -1   5   1 10224.9 758.068   2
  -1   5   0 5742.86 534.657   2
   0   1  -5 4554.10 433.314   1
   1  -1  -5 10210.2 475.893   1
  -1   5  -1 8422.59 631.841   2
  -1   1  -5 8955.18 651.209   1
  -2   1  -5 12655.7 821.311   1
  -5   2  -1 13092.1 862.747   1
  -1   5  -2 12970.5 766.548   2
  -3  -1   5 79360.7 1970.47   2
  -3   1  -5 82012.7 2629.14   1
  -5   3  -1 79776.2 2544.98   1
  -5   4  -1 43177.9 1779.66   1
  -4   1  -5 43096.9 1873.74   1
  -4  -1   5 43647.3 1291.54   2
  -5   4   2 177402. 4784.61   2
  -4   2   5 170583. 4523.63   2
  -5   3   2 308908. 6594.94   1
  -5   3   2 322693. 7207.00   2
  -3   2   5 325927. 7040.90   2
   2   5  -3 327475. 6206.69   2
  -2   5   2 68315.0 2379.32   2
   2   5  -2 65258.8 1782.77   2
  -2   5   1 122701. 3342.24   2
  -1  -2  -5 108320. 2824.46   1
   0   2  -5 282351. 6165.66   1
  -2   5   0 264989. 6274.57   2
   0  -2  -5 279019. 5629.24   1
   1  -2  -5 110353. 2364.96   1
  -2   5  -1 112530. 3119.88   2
  -2   5  -2 61445.9 2174.87   1
  -5   2  -2 63862.6 2250.09   1
  -2   2  -5 66382.7 2237.51   1
  -5   3  -2 304135. 6598.34   1
  -2   5  -3 298914. 6579.87   1
  -3   2  -5 300529. 6588.67   1
  -4   2  -5 192739. 5064.80   1
  -5   4  -2 191262. 4957.84   1
  -2   5  -4 186714. 5007.52   1
  -4   3   5 61225.4 2295.82   2
  -5   4   3 61207.0 2399.18   2
  -5   4   3 63952.4 1741.16   1
  -3   5   4 59310.0 2414.59   2
  -3   5   3 21348.5 1293.15   2
   3   5  -3 21694.7 687.666   2
  -5   3   3 22546.2 1252.49   2
  -5   3   3 23086.6 891.944   1
  -3   3   5 23642.0 1258.89   2
  -5   2   3 214048. 5361.68   2
  -3   5   2 253453. 5856.20   2
  -3   5   1 6339.14 649.510   2
  -3   5   0 176724. 4447.82   2
  -3   5   0 162155. 4099.59   1
  -1   3  -5 6933.44 644.029   1
   1  -3  -5 6840.66 295.547   1
  -5   1  -3 6465.59 654.403   1
  -3   5  -1 5502.43 557.465   1
  -5   2  -3 241186. 5937.80   1
  -2   3  -5 244413. 5866.51   1
  -3   5  -2 244109. 5845.26   1
  -3   5  -3 22637.7 1307.78   1
  -3   3  -5 22882.2 1315.29   1
  -5   3  -3 23238.0 1345.88   1
  -3   5  -4 56736.4 2306.74   1
  -4   3  -5 56172.6 2311.59   1
  -5   4  -3 55351.4 2278.61   1
  -4   5   4 27364.6 1579.36   2
  -4   4   5 27684.4 1527.09   2
  -5   4   4 25142.1 1469.64   2
  -4   5   3 69634.8 2660.60   2
  -5   3   4 70116.6 2539.74   2
  -5   3   4 74911.6 1769.86   1
  -3   4   5 75114.6 2655.49   2
  -4   5   2 139419. 4020.38   2
  -5   2   4 132136. 3669.18   2
  -5   1   4 243790. 5413.91   2
  -4   5   1 226593. 5291.95   1
  -4   5   1 236190. 5873.85   2
  -5   0  -4 41120.7 1835.38   1
  -4   5   0 37684.0 1736.53   2
  -4   5   0 42941.7 1651.47   1
  -5   1  -4 228491. 5764.62   1
  -4   5  -1 229760. 5505.62   1
  -1   4  -5 223938. 5598.34   1
  -2   4  -5 137360. 3996.30   1
  -4   5  -2 141296. 3930.01   1
  -5   2  -4 137492. 4033.29   1
  -4   5  -3 66715.9 2527.66   1
  -3   4  -5 69062.6 2592.77   1
  -5   3  -4 70625.4 2642.59   1
  -4   5  -4 29318.1 1638.64   1
  -4   4  -5 31441.1 1695.12   1
  -5   4  -4 31426.2 1698.11   1
  -5   5   5 311556. 7761.36   2
  -5   4   5 70056.4 2721.57   2
  -5   5   4 76343.7 2898.99   2
  -4   5   5 76912.7 2907.18   2
  -5   5   3 43699.6 2058.45   2
  -5   3   5 46019.0 1962.83   2
  -5   5   3 42714.8 1397.19   1
  -3   5   5 39504.6 1950.63   2
  -5   5   2 45735.5 1628.79   1
  -5   5   2 48856.1 2154.41   2
  -5   5   1 23049.3 1129.06   1
  -5   1   5 24166.4 1186.58   2
  -5   0  -5 75744.2 2765.08   1
  -5   5   0 72578.6 2445.64   1
  -5   0   5 78734.9 2232.80   2
  -5   1  -5 23597.1 1425.18   1
  -5   5  -1 26210.5 1366.20   1
  -5   2  -5 48185.2 2156.25   1
  -2   5  -5 48392.5 2125.73   1
  -5   5  -2 43980.9 1961.91   1
  -3   5  -5 45298.8 2107.29   1
  -5   5  -3 45849.5 2067.54   1
  -5   3  -5 42607.1 2060.61   1
  -5   5  -4 76036.5 2917.48   1
  -5   4  -5 78495.6 2995.92   1
  -4   5  -5 74620.7 2934.61   1
  -5   5  -5 310076. 7828.03   1
   0   6   0 117175. 3317.48   2
   0   0  -6 123093. 3086.58   1
  -1   0  -6 290786. 6237.85   1
   0   6  -1 268492. 6257.40   2
  -2   0  -6 66891.3 2252.58   1
   0   6  -2 69483.4 2141.59   2
  -6   2   0 65302.8 2271.50   1
  -6   3   0 103427. 3124.04   1
  -3   0   6 111661. 2843.95   2
  -3   0  -6 107691. 3247.09   1
  -4   0   6 75571.0 2186.45   2
  -6   4   0 71118.8 2457.71   1
  -4   0  -6 69979.9 2607.47   1
  -5   0  -6 58777.9 2427.99   1
  -6   5   0 60526.9 2208.43   1
  -6   5   1 18584.4 1064.06   1
  -5   1   6 17032.2 1009.18   2
  -5  -1  -6 15271.1 1172.85   1
  -6   4   1 35774.2 1516.56   1
  -4   1   6 38271.0 1534.62   2
   1   6  -3 374694. 7548.14   2
  -3  -1  -6 370954. 8201.60   1
  -6   3   1 358592. 7938.78   1
  -2  -1  -6 78451.4 2432.41   1
  -1   6   2 75885.3 2643.76   2
   1   6  -2 77231.7 2220.62   2
  -1  -1  -6 235220. 5275.20   1
   1   6  -1 237296. 5353.18   2
  -1   6   1 227077. 5693.61   2
  -1   6   0 266592. 6180.87   2
   0  -1  -6 264100. 5594.48   1
   0   1  -6 259457. 5871.22   1
  -1   6  -1 255014. 5994.97   2
   1  -1  -6 265071. 5348.85   1
  -1   1  -6 252090. 5892.47   1
  -2   1  -6 77385.0 2540.95   1
  -6   2  -1 79985.3 2638.38   1
  -1   6  -2 76005.0 2377.76   2
  -3   1  -6 369677. 8486.84   1
  -6   3  -1 380652. 8490.35   1
  -3  -1   6 384905. 7640.78   2
  -6   4  -1 34864.6 1660.01   1
  -4  -1   6 35647.1 1186.18   2
  -4   1  -6 32388.5 1688.61   1
  -5   1  -6 17165.2 1249.42   1
  -6   5  -1 17293.8 1161.57   1
  -5   2   6 1316.53 314.939   2
  -6   5   2 1093.22 243.199   1
  -6   5   2 1045.65 311.106   2
  -6   4   2 109207. 2936.91   1
  -4   2   6 102718. 3156.77   2
  -2   6   4 106001. 3513.36   2
  -6   3   2 88715.8 2583.95   1
   2   6  -3 95175.0 2300.19   2
  -3  -2  -6 87604.9 2823.91   1
  -2   6   3 90000.2 3102.20   2
  -2   6   2 145838. 4171.49   2
   2   6  -2 145285. 3476.72   2
  -2  -2  -6 145105. 3752.46   1
  -2   6   1 137099. 3981.41   2
  -1  -2  -6 142845. 3466.49   1
   0   2  -6 106523. 3111.18   1
  -2   6   0 114654. 3380.55   2
   0  -2  -6 114709. 2721.12   1
   1  -2  -6 136077. 2905.11   1
  -1   2  -6 136482. 3702.87   1
  -2   6  -1 125870. 3660.93   2
  -6   2  -2 145079. 4127.27   1
  -2   2  -6 146384. 4013.74   1
  -3  -2   6 87258.4 1960.14   2
  -6   3  -2 86113.3 2928.48   1
  -3   2  -6 86280.8 2925.89   1
  -4   2  -6 111846. 3559.46   1
  -6   4  -2 107148. 3445.64   1
  -6   5  -2 2114.37 412.110   1
  -5   2  -6 1903.99 443.914   1
  -5   3   6 67413.6 2518.42   2
  -6   5   3 60476.8 1916.29   1
  -3   6   5 65231.1 2710.59   2
  -6   5   3 67875.8 2689.25   2
  -3   6   4 38802.2 1956.03   2
  -6   4   3 36137.0 1805.85   2
  -6   4   3 35735.6 1320.27   1
  -4   3   6 36350.3 1743.65   2
   3   6  -3 48769.5 1358.67   2
  -3   6   3 48633.6 2171.69   2
  -6   3   3 45097.8 1553.26   1
  -3   6   2 75475.2 2782.34   2
  -1  -3  -6 13191.6 769.775   1
  -3   6   1 16034.2 1109.61   2
  -3   6   0 336549. 8144.76   2
   0  -3  -6 369544. 7249.39   1
  -3   6  -1 16556.0 1080.28   2
  -1   3  -6 13559.0 972.712   1
  -6   1  -3 15656.9 1123.12   1
   1  -3  -6 15002.6 525.679   1
  -2   3  -6 80824.9 2790.58   1
  -3   6  -2 82147.5 2763.70   1
  -6   2  -3 80940.3 2877.63   1
  -3   3  -6 41783.5 1944.01   1
  -3   6  -3 43648.4 1978.05   1
  -6   3  -3 46067.9 2071.71   1
  -4   3  -6 29973.9 1675.90   1
  -6   4  -3 29545.2 1650.95   1
  -3   6  -4 30143.0 1681.44   1
  -6   5  -3 56421.8 2448.43   1
  -3   6  -5 54573.7 2462.89   1
  -5   3  -6 57293.8 2532.32   1
  -5   4   6 81680.2 3099.06   2
  -6   5   4 88494.0 3291.56   2
  -4   6   4 23745.9 1561.39   2
  -6   4   4 25275.8 1513.86   2
  -4   4   6 25411.2 1507.02   2
  -6   3   4 15287.1 705.103   1
  -3   4   6 15378.3 1110.67   2
  -4   6   3 13619.0 1117.96   2
  -4   6   2 27592.2 1598.70   2
  -4   6   1 72536.9 2730.05   2
  -4   6   0 28836.2 1397.43   1
  -4   6   0 27498.1 1525.16   2
  -1   4  -6 63221.0 2443.20   1
  -4   6  -1 70514.8 2447.14   1
  -6   1  -4 64727.7 2596.05   1
  -6   2  -4 33867.9 1796.44   1
  -2   4  -6 36338.8 1806.85   1
  -4   6  -2 36206.5 1745.55   1
  -6   3  -4 12933.1 1098.91   1
  -4   6  -3 12788.8 1038.86   1
  -3   4  -6 11211.1 997.998   1
  -4   6  -4 22554.9 1483.81   1
  -4   4  -6 23272.2 1502.65   1
  -6   4  -4 23517.4 1521.13   1
  -4   6  -5 84509.4 3263.49   1
  -5   4  -6 84546.7 3265.59   1
  -6   5  -4 83211.7 3216.78   1
  -6   5   5 13392.6 1179.19   2
  -5   5   6 13798.5 1193.81   2
  -5   6   5 13771.6 1216.08   2
  -6   4   5 5047.07 669.249   2
  -4   5   6 4277.58 642.148   2
  -5   6   4 3855.74 650.210   2
  -5   6   3 34511.0 1905.16   2
  -3   5   6 37236.0 1904.72   2
  -6   2   5 84315.0 2749.41   2
  -5   6   2 77302.1 3020.04   2
  -5   6   1 201950. 5603.59   2
  -5   6   1 211561. 5079.66   1
  -5   6   0 2839.26 436.372   1
  -6   0  -5 2579.75 489.168   1
  -5   6  -1 216813. 5441.02   1
  -6   1  -5 198527. 5643.81   1
  -6   2  -5 73901.3 2939.99   1
  -5   6  -2 77738.7 2821.41   1
  -2   5  -6 74892.2 2883.66   1
  -3   5  -6 35827.7 1943.11   1
  -6   3  -5 35801.6 1966.82   1
  -5   6  -3 39619.7 1967.75   1
  -6   4  -5 4099.55 645.467   1
  -5   6  -4 2807.63 531.510   1
  -4   5  -6 2942.62 557.427   1
  -6   5  -5 13495.3 1205.00   1
  -5   5  -6 11295.5 1106.83   1
  -5   6  -5 10713.7 1079.09   1
  -6   6   6 79914.2 3364.03   2
  -5   6   6 20175.6 1546.53   2
  -6   5   6 23972.3 1630.16   2
  -6   6   5 24889.6 1708.21   2
  -6   4   6 86811.3 3264.46   2
  -4   6   6 93266.1 3528.39   2
  -6   6   4 91657.7 3498.68   2
  -6   6   3 5585.11 767.458   2
  -3   6   6 5026.19 721.583   2
  -6   3   6 4834.54 633.731   2
  -6   6   2 16762.8 1304.93   2
  -6   6   2 16884.7 988.352   1
  -6   2   6 16400.6 1113.94   2
  -6   6   1 8270.72 725.721   1
  -6  -1  -6 6825.16 830.701   1
  -6   1   6 7776.86 676.477   2
  -6   6   0 96675.8 3116.36   1
  -6   0  -6 91052.2 3407.83   1
  -6   1  -6 8413.30 918.341   1
  -6   6  -1 9234.49 855.079   1
  -6   6  -2 18896.7 1307.44   1
  -6   2  -6 19151.6 1432.14   1
  -6   6  -3 4158.65 625.647   1
  -6   3  -6 3809.58 635.415   1
  -3   6  -6 4435.88 695.061   1
  -4   6  -6 83395.2 3345.82   1
  -6   4  -6 84822.6 3407.45   1
  -6   6  -4 81758.7 3251.10   1
  -6   6  -5 19715.1 1549.60   1
  -6   5  -6 23385.0 1681.61   1
  -5   6  -6 22159.1 1639.30   1
  -6   6  -6 85705.5 3604.75   1
   0   0  -7 131.281 85.5630   1
   0   7   0 476.587 195.245   2
   0   7  -1 30050.6 1444.50   2
  -1   0  -7 30509.3 1367.54   1
   0   7   1 31755.9 1575.87   2
  -7   2   0 753.354 260.818   1
   0   7  -2 966.289 237.005   2
  -2   0  -7 978.043 261.028   1
  -3   0  -7 2122.99 420.898   1
  -7   3   0 2274.34 395.707   1
  -4   0   7 177559. 4309.86   2
  -4   0  -7 177866. 4966.80   1
  -7   4   0 178897. 4790.64   1
  -5   0   7 40369.3 1550.52   2
  -5   0  -7 36134.5 1945.51   1
  -7   5   0 37820.2 1814.45   1
  -6   0  -7 15023.6 1275.36   1
  -7   6   0 15790.5 1135.33   1
  -6   1   7 1859.57 367.014   2
  -7   6   1 2140.73 393.591   1
  -6  -1  -7 1872.78 471.173   1
  -5  -1  -7 45300.6 2195.99   1
  -5   1   7 48837.1 1891.64   2
  -7   5   1 48283.9 1971.21   1
  -4   1   7 72728.8 2367.95   2
  -7   4   1 69381.7 2433.47   1
  -1   7   3 326926. 8226.24   2
  -7   3   1 354717. 7793.47   1
  -3  -1  -7 338736. 7868.42   1
   1   7  -3 352660. 7333.12   2
   1   7  -2 85439.6 2579.08   2
  -2  -1  -7 90735.6 2771.08   1
  -1   7   2 85999.1 3026.41   2
  -1  -1  -7 29846.5 1308.07   1
   1   7  -1 30496.3 1398.31   2
  -1   7   1 31319.0 1612.31   2
   0   1  -7 82170.4 2547.04   1
   0  -1  -7 82305.0 2327.53   1
  -1   7   0 82975.6 2832.75   2
   1   7   0 83521.4 2694.47   2
  -1   1  -7 27000.4 1337.11   1
  -1   7  -1 27367.9 1411.06   2
  -2   1  -7 92524.9 2964.35   1
  -7   2  -1 91736.3 3083.97   1
  -1   7  -2 90955.7 2821.83   2
  -7   3  -1 337637. 8048.69   1
  -3  -1   7 351193. 7174.24   2
  -3   1  -7 350879. 8100.63   1
  -4   1  -7 78446.4 2935.07   1
  -4  -1   7 80414.8 2173.35   2
  -7   4  -1 79894.2 2878.15   1
  -5   1  -7 46433.5 2248.87   1
  -7   5  -1 45007.2 2090.25   1
  -6   1  -7 1976.33 475.156   1
  -7   6  -1 2525.62 482.823   1
  -6  -2  -7 64236.4 2847.90   1
  -7   6   2 68639.4 2371.08   1
  -6   2   7 70743.7 2603.30   2
  -2   7   5 111230. 3962.14   2
  -7   5   2 122957. 3374.59   1
  -5  -2  -7 115305. 3858.53   1
  -5   2   7 115947. 3547.11   2
  -4  -2  -7 132703. 4083.15   1
  -7   4   2 147187. 3792.83   1
  -4   2   7 134701. 3931.84   2
  -2   7   4 140222. 4408.85   2
  -2   7   3 15809.1 1224.94   2
  -7   3   2 16405.8 989.282   1
  -3  -2  -7 16763.2 1106.74   1
   2   7  -3 17464.6 851.032   2
  -2   7   2 77615.0 2888.60   2
   2   7  -2 74436.3 2291.70   2
  -2  -2  -7 76411.3 2464.94   1
  -1  -2  -7 10961.5 735.051   1
  -2   7   1 12871.1 1027.46   2
   2   7  -1 11497.7 798.895   2
   0  -2  -7 157713. 3607.02   1
  -2   7   0 142751. 4270.16   2
   1  -2  -7 12707.3 589.260   1
  -1   2  -7 13014.3 947.726   1
  -2   7  -1 12439.5 958.348   2
  -2   2  -7 77555.9 2729.62   1
  -7   2  -2 79796.2 2900.92   1
  -3   2  -7 15881.7 1154.36   1
  -7   3  -2 15228.0 1150.11   1
  -7   4  -2 139950. 4305.23   1
  -4   2  -7 144047. 4399.52   1
  -7   5  -2 119888. 3912.24   1
  -5   2  -7 116566. 3980.20   1
  -6   2  -7 66770.7 2939.46   1
  -7   6  -2 62965.0 2694.54   1
  -6   3   7 46701.0 2181.23   2
  -3   7   6 49482.9 2503.43   2
  -3   7   5 50838.8 2499.92   2
  -5   3   7 50004.1 2223.78   2
  -4   3   7 5828.13 700.844   2
  -3   7   4 6293.43 816.160   2
  -7   4   3 6154.95 542.969   1
  -3   7   3 90416.5 3312.03   2
  -7   3   3 85487.9 2547.67   1
  -3  -3  -7 86105.4 2860.62   1
  -3   7   2 26143.5 1600.24   2
  -2  -3  -7 27631.2 1326.23   1
   3   7  -2 27904.7 1190.17   2
  -3   7   1 21557.4 1424.23   2
  -1  -3  -7 26765.0 1160.20   1
  -3   7   0 232810. 6207.12   2
   0  -3  -7 250072. 5232.52   1
  -7   1  -3 27346.1 1617.32   1
  -1   3  -7 28189.1 1511.67   1
  -3   7  -1 26864.5 1505.51   2
  -7   2  -3 27840.7 1626.89   1
  -2   3  -7 25612.6 1495.42   1
  -7   3  -3 92635.8 3335.36   1
  -3   3  -7 93339.2 3254.69   1
  -7   4  -3 6985.53 829.691   1
  -4   3  -7 6899.21 823.366   1
  -5   3  -7 49695.6 2444.71   1
  -7   5  -3 51688.8 2430.55   1
  -7   6  -3 47450.7 2371.42   1
  -6   3  -7 50995.5 2566.06   1
  -4   7   6 36270.7 2173.05   2
  -7   6   4 35365.4 2100.67   2
  -7   5   4 26998.5 1714.42   2
  -5   4   7 29615.3 1741.77   2
  -4   7   5 27051.1 1791.81   2
  -4   7   4 12602.5 1181.55   2
  -4   4   7 12913.4 1097.52   2
  -4   7   3 160643. 4922.24   2
  -4   7   2 42420.7 2144.09   2
  -1  -4  -7 1418.84 264.482   1
  -4   7   1 2168.94 463.098   2
  -4   7   0 87061.2 3140.72   2
   0  -4  -7 86079.3 2231.22   1
  -7   1  -4 711.276 298.812   1
  -4   7  -2 40871.1 1965.69   1
  -7   2  -4 42644.7 2152.99   1
  -2   4  -7 43834.0 2074.77   1
  -7   3  -4 165359. 5045.40   1
  -3   4  -7 168205. 4966.61   1
  -4   7  -3 166681. 4880.63   1
  -4   7  -4 11119.0 1058.76   1
  -4   4  -7 9619.88 990.407   1
  -7   4  -4 10078.7 1031.35   1
  -7   5  -4 25311.7 1715.14   1
  -5   4  -7 26516.3 1752.59   1
  -4   7  -5 24247.8 1674.92   1
  -4   7  -6 30343.9 1954.29   1
  -7   6  -4 33665.5 2021.77   1
  -6   4  -7 35764.7 2143.87   1
  -7   6   5 96490.0 3763.93   2
  -5   7   6 96729.3 3867.01   2
  -6   5   7 97706.3 3712.14   2
  -5   7   5 34088.8 2085.01   2
  -5   5   7 35125.4 2034.23   2
  -7   5   5 38865.3 2084.51   2
  -7   4   5 64246.8 2718.04   2
  -5   7   4 66766.2 2972.80   2
  -4   5   7 70212.6 2914.15   2
  -5   7   3 12888.8 1195.72   2
  -3   5   7 13359.6 1153.46   2
  -5   7   2 119064. 4073.82   2
  -5   7   1 33513.7 1890.59   2
  -7   0  -5 7733.94 900.369   1
  -5   7   0 7351.14 726.589   1
  -5   7  -1 25660.8 1496.12   1
  -7   1  -5 25262.7 1659.91   1
  -2   5  -7 112418. 3796.28   1
  -5   7  -2 110906. 3677.33   1
  -7   2  -5 107659. 3876.14   1
  -7   3  -5 14148.3 1256.46   1
  -3   5  -7 12445.2 1143.03   1
  -5   7  -3 12120.5 1097.89   1
  -5   7  -4 63155.7 2819.41   1
  -4   5  -7 61627.6 2836.18   1
  -7   4  -5 70162.4 3023.21   1
  -7   5  -5 38820.0 2228.99   1
  -5   5  -7 37177.9 2196.30   1
  -5   7  -5 39049.0 2218.33   1
  -6   5  -7 96697.4 3857.14   1
  -5   7  -6 99373.3 3870.09   1
  -6   7   6 29029.4 1997.68   2
  -7   6   6 27091.7 1895.79   2
  -6   6   7 28098.0 1927.67   2
  -7   5   6 27065.7 1796.76   2
  -5   6   7 30026.7 1952.97   2
  -6   7   5 28157.7 1928.39   2
  -6   7   4 53440.3 2717.31   2
  -4   6   7 55186.8 2679.90   2
  -7   4   6 60257.6 2610.35   2
  -3   6   7 34769.0 2017.00   2
  -6   7   3 31142.0 1955.22   2
  -7   3   6 34431.8 1819.49   2
  -6   7   2 41805.3 2244.47   2
  -6   7   1 53457.0 2134.78   1
  -7  -1  -6 54575.5 2616.13   1
  -7   0  -6 27337.1 1797.72   1
  -6   7   0 30555.2 1618.65   1
  -7   1  -6 48145.3 2470.57   1
  -6   7  -1 53476.9 2327.32   1
  -6   7  -2 49341.3 2327.27   1
  -7   2  -6 46375.6 2448.34   1
  -7   3  -6 28490.4 1903.84   1
  -6   7  -3 34309.5 1961.60   1
  -3   6  -7 31022.5 1921.26   1
  -6   7  -4 51173.5 2576.69   1
  -7   4  -6 50415.7 2636.34   1
  -4   6  -7 52733.9 2641.98   1
  -6   7  -5 25894.2 1843.29   1
  -5   6  -7 24438.1 1813.34   1
  -7   5  -6 25693.5 1851.13   1
  -6   7  -6 25140.0 1881.27   1
  -7   6  -6 24825.2 1857.25   1
  -6   6  -7 23373.0 1824.41   1
  -7   7   7 78949.8 3656.62   2
  -7   6   7 9958.47 1152.84   2
  -7   7   6 10207.4 1199.00   2
  -6   7   7 8603.78 1097.50   2
  -7   7   5 518.185 333.463   2
  -5   7   7 1069.94 382.378   2
  -7   5   7 524.065 233.315   2
  -7   7   4 7713.86 997.749   2
  -7   4   7 7497.08 901.694   2
  -4   7   7 5943.99 878.273   2
  -7   3   7 7012.91 792.906   2
  -7   7   3 7905.55 1004.47   2
  -3   7   7 5850.63 844.496   2
  -7   2   7 16886.4 1191.97   2
  -7  -2  -7 16975.3 1447.55   1
  -7  -1  -7 31552.1 1992.20   1
  -7   7   1 31822.7 1648.18   1
  -7   0  -7 73063.3 3207.81   1
  -7   7   0 76878.7 2884.18   1
  -7   7  -1 36387.6 1944.03   1
  -7   1  -7 33437.6 2079.23   1
  -7   2  -7 18690.0 1545.16   1
  -7   7  -2 18901.7 1421.87   1
  -7   7  -3 9948.81 1064.30   1
  -7   3  -7 9147.48 1096.28   1
  -4   7  -7 4759.36 777.236   1
  -7   7  -4 5278.81 806.117   1
  -7   4  -7 5824.69 907.954   1
  -5   7  -7 303.800 263.938   1
  -7   5  -7 741.228 314.711   1
  -7   7  -5 734.840 386.073   1
  -7   6  -7 8045.21 1104.89   1
  -6   7  -7 8801.02 1136.97   1
  -7   7  -6 10643.8 1243.70   1
  -7   7  -7 69529.5 3507.45   1
   0   0  -8 4284.05 484.198   1
   0   8   0 2725.67 463.923   2
   0   8   1 5140.40 655.936   2
   0   8  -1 5883.43 651.878   2
  -1   0  -8 5121.35 552.051   1
   0   8  -2 104584. 3170.67   2
  -2   0  -8 100456. 3181.20   1
  -8   2   0 99302.4 3338.67   1
   0   8   2 95997.9 3434.87   2
  -3   0  -8 27288.3 1524.04   1
  -8   3   0 25679.0 1498.84   1
  -4   0  -8 45361.4 2134.76   1
  -8   4   0 41955.7 1982.27   1
  -4   0   8 38307.9 1581.09   2
  -5   0  -8 1633.22 415.215   1
  -8   5   0 2779.17 490.535   1
  -6   0  -8 64537.5 2943.21   1
  -8   6   0 65528.7 2639.91   1
  -8   7   0-135.525 155.361   1
  -7   0  -8 215.761 247.310   1
  -7  -1  -8 82865.0 3559.74   1
  -8   7   1 90330.0 3150.93   1
  -8   6   1 135998. 4028.46   1
  -6   1   8 137984. 3850.42   2
  -5  -1  -8 2338.77 510.104   1
  -8   5   1 2359.33 447.053   1
  -5   1   8 2726.55 427.481   2
  -8   4   1 70126.3 2576.28   1
  -1   8   4 70042.3 2982.28   2
  -4   1   8 65076.8 2372.63   2
  -4  -1  -8 68805.0 2717.23   1
  -3  -1  -8 115110. 3646.11   1
  -8   3   1 120344. 3633.24   1
   1   8  -3 122304. 3285.75   2
  -1   8   3 115579. 3950.14   2
   1   8  -2 27086.3 1348.35   2
  -8   2   1 25837.9 1445.30   1
  -2  -1  -8 26888.8 1390.45   1
  -1   8   2 25929.4 1629.48   2
  -1  -1  -8 34446.5 1504.66   1
   1   8  -1 35786.8 1657.56   2
  -1   8   1 37776.6 1903.65   2
  -1   8   0 9962.62 915.293   2
   0   1  -8 9964.58 786.914   1
   0  -1  -8 10066.6 691.559   1
   1   8   0 9476.61 845.725   2
  -1   1  -8 30786.2 1525.24   1
  -1   8  -1 31368.1 1627.92   2
  -2   1  -8 24533.7 1394.74   1
  -8   2  -1 23878.4 1496.52   1
  -1   8  -2 24004.9 1340.42   2
  -3   1  -8 119823. 3799.15   1
  -8   3  -1 118660. 3851.91   1
  -8   4  -1 71884.6 2820.92   1
  -4   1  -8 69143.4 2820.51   1
  -8   5  -1 3182.37 558.093   1
  -5   1  -8 1877.58 454.944   1
  -8   6  -1 127573. 4154.43   1
  -6   1  -8 123902. 4404.53   1
  -7   1  -8 77987.4 3510.93   1
  -8   7  -1 90436.2 3400.63   1
  -7   2   8 7944.70 816.478   2
  -7  -2  -8 6764.74 953.123   1
  -2   8   7 6358.61 921.443   2
  -6   2   8 103542. 3433.45   2
  -6  -2  -8 102170. 3849.22   1
  -2   8   6 106094. 4043.43   2
  -2   8   5 30130.0 1931.77   2
  -5  -2  -8 29398.6 1783.12   1
  -8   5   2 34180.9 1602.04   1
  -5   2   8 31369.2 1651.61   2
  -4  -2  -8 53478.4 2373.52   1
  -8   4   2 63171.7 2290.78   1
  -2   8   4 59100.1 2742.88   2
  -4   2   8 60508.2 2373.44   2
  -8   3   2 8711.28 765.264   1
  -3  -2  -8 7085.56 730.648   1
   2   8  -3 8149.69 622.972   2
  -2   8   3 8351.06 932.460   2
  -2  -2  -8 204766. 5150.00   1
   2   8  -2 204221. 5040.04   2
  -2   8   2 210807. 5830.97   2
  -2   8   1 9057.76 924.857   2
  -1  -2  -8 8929.49 691.158   1
   2   8  -1 9104.46 770.913   2
  -2   8   0 173350. 4879.71   2
   0  -2  -8 163472. 3918.98   1
  -1   2  -8 8440.78 803.666   1
  -2   8  -1 8711.03 856.654   2
  -2   2  -8 192039. 5198.05   1
  -2   8  -2 185552. 5076.55   2
  -8   2  -2 187519. 5371.92   1
  -3   2  -8 8862.68 902.716   1
  -8   3  -2 10604.9 1010.10   1
  -8   4  -2 50966.4 2403.69   1
  -4   2  -8 52244.4 2426.88   1
  -5   2  -8 30158.1 1886.11   1
  -8   5  -2 32538.4 1891.72   1
  -8   6  -2 101564. 3706.32   1
  -6   2  -8 98381.2 3855.56   1
  -8   7  -2 10106.8 1072.33   1
  -7   2  -8 10835.9 1202.25   1
  -3   8   7 23302.4 1826.15   2
  -7   3   8 25417.9 1602.13   2
  -7  -3  -8 22092.4 1736.23   1
  -6  -3  -8 18022.9 1465.54   1
  -6   3   8 19437.5 1376.75   2
  -3   8   6 19898.3 1634.09   2
  -3   8   5 43121.3 2402.04   2
  -5   3   8 47917.9 2213.56   2
  -5  -3  -8 44259.6 2243.60   1
  -8   4   3 22322.9 1176.38   1
  -4  -3  -8 19955.6 1349.87   1
  -3   8   4 20941.4 1579.23   2
  -4   3   8 17761.3 1280.14   2
  -8   3   3 35111.7 1545.71   1
  -3  -3  -8 34358.2 1688.71   1
  -3   8   3 33327.2 1990.04   2
  -2  -3  -8 11715.5 860.999   1
   3   8  -2 11800.5 809.248   2
  -3   8   2 14067.6 1207.95   2
  -3   8   1 60543.7 2652.08   2
  -1  -3  -8 63108.4 2065.22   1
  -3   8   0 186.337 151.831   2
  -8   1  -3 60894.8 2702.09   1
  -1   3  -8 66583.0 2579.84   1
  -3   8  -1 61452.9 2560.87   2
  -8   2  -3 12798.8 1149.47   1
  -2   3  -8 12251.4 1056.53   1
  -8   3  -3 30345.1 1818.44   1
  -3   3  -8 29452.3 1748.03   1
  -8   4  -3 20909.5 1529.45   1
  -4   3  -8 21452.7 1514.59   1
  -5   3  -8 39788.0 2235.44   1
  -8   5  -3 43443.3 2291.46   1
  -8   6  -3 16568.3 1404.96   1
  -6   3  -8 19397.4 1583.64   1
  -7   3  -8 26518.6 1964.72   1
  -8   7  -3 26627.4 1847.25   1
  -7   4   8 10147.6 1057.07   2
  -4   8   7 11090.6 1258.34   2
  -6   4   8 30005.0 1837.17   2
  -4   8   6 29765.0 2053.26   2
  -5   4   8 83962.1 3219.64   2
  -4   8   5 75242.5 3399.14   2
  -4  -4  -8 39759.1 2004.32   1
  -4   8   4 44107.1 2410.79   2
  -4   4   8 46994.5 2259.47   2
  -3  -4  -8 145527. 4187.82   1
  -4   8   3 143563. 4771.87   2
  -4   8   2 67843.6 2962.47   2
  -2  -4  -8 69208.9 2386.72   1
  -4   8   1 18131.7 1400.30   2
  -4   8   0 1182.40 373.820   2
  -8   1  -4 19174.7 1474.44   1
  -2   4  -8 74637.1 2956.72   1
  -8   2  -4 67477.4 2974.22   1
  -8   3  -4 147593. 4766.22   1
  -3   4  -8 134952. 4502.79   1
  -8   4  -4 45776.7 2428.70   1
  -4   4  -8 48623.1 2466.52   1
  -8   5  -4 81260.8 3448.21   1
  -5   4  -8 84913.2 3487.70   1
  -6   4  -8 25984.0 1878.65   1
  -8   6  -4 27142.2 1884.32   1
  -8   7  -4 12399.6 1294.16   1
  -7   4  -8 9023.38 1154.39   1
  -7   5   8 48168.9 2562.17   2
  -8   7   5 41120.7 2516.36   2
  -5   8   7 44935.6 2671.71   2
  -5   8   6 45185.7 2584.20   2
  -6   5   8 39118.4 2250.09   2
  -5   5   8 46458.2 2401.37   2
  -5   8   5 40348.7 2406.87   2
  -5   8   4 23008.9 1742.45   2
  -4   5   8 25551.3 1726.94   2
  -5   8   3 33211.7 2066.31   2
  -3   5   8 27793.8 1798.44   2
  -5   8   2 39750.6 2255.51   2
  -2  -5  -8 42968.0 1788.51   1
  -5   8   1 88736.7 3479.40   2
  -8   0  -5 91092.6 3616.01   1
  -8   1  -5 94982.5 3711.55   1
  -8   2  -5 35022.3 2104.99   1
  -8   3  -5 34122.0 2106.78   1
  -3   5  -8 31711.6 1948.55   1
  -8   4  -5 26204.2 1842.63   1
  -5   8  -4 24888.4 1727.86   1
  -4   5  -8 25708.4 1802.28   1
  -8   5  -5 41206.8 2412.64   1
  -5   8  -5 40377.5 2328.27   1
  -5   5  -8 42376.4 2430.93   1
  -8   6  -5 44744.8 2557.69   1
  -6   5  -8 43591.3 2547.08   1
  -8   7  -5 37854.5 2432.90   1
  -7   5  -8 44722.8 2652.44   1
  -8   7   6 52863.5 2864.46   2
  -6   8   7 50334.6 2896.30   2
  -7   6   8 46047.7 2674.39   2
  -6   6   8 11118.8 1221.15   2
  -8   6   6 14029.9 1359.08   2
  -6   8   6 15873.7 1532.98   2
  -6   8   5 39924.3 2438.62   2
  -8   5   6 36304.1 2178.09   2
  -5   6   8 40798.3 2364.91   2
  -4   6   8 24283.7 1767.61   2
  -6   8   4 24786.3 1858.28   2
  -3   6   8 29853.0 1924.94   2
  -6   8   3 29726.7 1998.88   2
  -6   8   2 1744.91 481.466   2
  -8  -1  -6 12184.3 1234.83   1
  -8   0  -6 29507.7 1972.30   1
  -8   1  -6 13536.7 1311.42   1
  -6   8  -1 12352.5 1092.94   1
  -6   8  -2 1145.68 373.726   1
  -8   2  -6 1436.60 459.105   1
  -6   8  -3 30639.4 1925.77   1
  -8   3  -6 27958.8 1974.04   1
  -6   8  -4 20473.2 1621.56   1
  -4   6  -8 24397.4 1800.90   1
  -8   4  -6 22376.3 1770.40   1
  -6   8  -5 37828.6 2327.06   1
  -8   5  -6 37912.6 2396.04   1
  -5   6  -8 41164.6 2482.01   1
  -6   8  -6 12220.5 1338.75   1
  -6   6  -8 9570.22 1206.50   1
  -8   6  -6 12860.9 1390.20   1
  -6   8  -7 48773.0 2876.83   1
  -7   6  -8 49833.7 2918.41   1
  -8   7  -6 49061.8 2876.74   1
  -7   8   7 15039.2 1574.24   2
  -7   7   8 14253.1 1500.41   2
  -8   7   7 14449.6 1480.35   2
  -8   6   7 5782.77 887.338   2
  -7   8   6 7395.19 1089.21   2
  -6   7   8 8750.77 1131.66   2
  -8   5   7 87665.3 3563.62   2
  -7   8   5 80793.9 3699.45   2
  -5   7   8 77566.8 3613.07   2
  -8   4   7 81778.4 3359.56   2
  -7   8   4 82850.8 3691.06   2
  -4   7   8 91941.9 3822.02   2
  -7   8   3 28595.4 2004.13   2
  -3   7   8 25716.8 1872.01   2
  -8  -2  -7 23732.5 1824.40   1
  -8  -1  -7 12499.2 1303.02   1
  -8   0  -7 13325.2 1341.08   1
  -7   8   0 13158.4 1123.96   1
  -7   8  -1 9790.38 1006.28   1
  -8   1  -7 8420.62 1064.29   1
  -8   2  -7 25262.9 1913.51   1
  -7   8  -2 28442.2 1828.95   1
  -7   8  -3 24961.9 1783.15   1
  -8   3  -7 26243.9 1945.27   1
  -7   8  -4 79385.0 3514.95   1
  -8   4  -7 83130.4 3744.86   1
  -8   5  -7 79189.0 3700.77   1
  -5   7  -8 77687.2 3662.11   1
  -7   8  -5 79932.5 3633.64   1
  -6   7  -8 5716.67 947.395   1
  -7   8  -6 6850.05 1023.45   1
  -7   8  -7 13012.6 1476.17   1
  -7   7  -8 13076.3 1499.81   1
  -8   7  -7 14101.1 1542.90   1
  -8   8   8 29322.7 2254.73   2
  -8   7   8 136.933 162.615   2
  -7   8   8 262.925 269.905   2
  -8   8   7-189.793 308.586   2
  -8   6   8 8945.24 1123.60   2
  -6   8   8 8427.44 1166.32   2
  -8   8   6 6981.15 1071.39   2
  -8   8   5 20992.1 1821.15   2
  -8   5   8 20869.3 1658.32   2
  -5   8   8 21393.2 1843.74   2
  -8   4   8 37094.4 2134.10   2
  -4   8   8 30938.0 2213.08   2
  -3   8   8 29965.8 2109.88   2
  -8  -3  -8 23703.3 1896.32   1
  -8  -2  -8 13674.5 1416.67   1
  -2   8   8 14211.9 1437.38   2
  -8  -1  -8 25294.4 1925.74   1
  -8   8   0 13826.8 1180.32   1
  -8   0  -8 10888.5 1260.88   1
  -8   1  -8 20370.2 1750.41   1
  -8   8  -1 24025.3 1664.38   1
  -8   2  -8 12896.6 1390.03   1
  -8   8  -2 12695.9 1251.43   1
  -8   8  -3 24532.5 1839.47   1
  -8   3  -8 23514.3 1919.37   1
  -8   8  -4 35484.3 2317.65   1
  -8   4  -8 33171.7 2338.40   1
  -8   8  -5 20784.3 1811.94   1
  -8   5  -8 21205.3 1870.55   1
  -6   8  -8 7029.87 1068.31   1
  -8   8  -6 6519.83 1066.46   1
  -8   6  -8 8768.35 1221.66   1
  -7   8  -8 536.532 404.182   1
  -8   8  -7-3.75010 328.539   1
  -8   7  -8 431.473 383.534   1
  -8   8  -8 26049.9 2247.04   1
   0   9   0-43.5227 183.483   2
   0   0  -9 2.78638 103.419   1
   0   9  -1 31546.3 1675.41   2
   0   9   1 30785.0 1787.08   2
  -1   0  -9 29234.4 1500.05   1
  -2   0  -9 12052.4 978.718   1
   0   9  -2 13773.0 1053.06   2
   0   9   2 12500.3 1138.14   2
  -9   2   0 14796.7 1183.93   1
   0   9   3 112701. 4039.55   2
  -9   3   0 108821. 3736.13   1
  -3   0  -9 118192. 3783.05   1
  -4   0  -9 3334.57 587.922   1
  -9   4   0 4044.06 636.010   1
  -5   0  -9 132853. 4532.94   1
  -9   5   0 141372. 4393.58   1
  -6   0  -9 9710.75 1113.72   1
  -9   6   0 7422.40 873.344   1
  -7   0  -9 1621.17 494.996   1
  -9   7   0 1013.48 339.144   1
  -8   0  -9 17954.3 1672.42   1
  -9   8   0 16103.8 1363.14   1
  -8  -1  -9 52065.7 2948.29   1
  -7  -1  -9 13503.3 1358.81   1
  -6  -1  -9 11305.0 1166.30   1
  -9   6   1 11117.3 1000.68   1
  -5  -1  -9 36653.7 2078.79   1
  -9   5   1 37603.3 1905.66   1
  -1   9   5 34708.7 2176.81   2
  -4  -1  -9 105861. 3702.55   1
  -9   4   1 109194. 3599.24   1
  -4   1   9 109133. 3365.42   2
  -1   9   4 105566. 3986.25   2
   1   9  -3 14715.0 980.699   2
  -9   3   1 15868.8 1176.50   1
  -1   9   3 16028.8 1355.14   2
  -3  -1  -9 15380.9 1148.95   1
  -9   2   1 8615.93 868.076   1
  -1   9   2 7150.61 873.454   2
   1   9  -2 8128.81 772.825   2
  -2  -1  -9 7191.56 725.144   1
  -1   9   1 106080. 3750.12   2
  -1  -1  -9 107678. 3198.29   1
   1   9  -1 110219. 3519.43   2
   0  -1  -9 47063.8 1746.82   1
   1   9   0 44053.6 2099.57   2
  -1   9   0 43881.5 2157.67   2
   1   9   1 101698. 3538.79   2
  -1   1  -9 106715. 3384.17   1
  -1   9  -1 102629. 3523.18   2
  -2   1  -9 8107.64 828.704   1
  -9   2  -1 8480.12 927.667   1
  -9   3  -1 14801.5 1228.89   1
  -3   1  -9 16020.8 1224.89   1
  -9   4  -1 110227. 3833.52   1
  -4   1  -9 101563. 3729.78   1
  -5   1  -9 28335.2 1847.55   1
  -9   5  -1 27722.3 1753.11   1
  -9   6  -1 11305.9 1115.49   1
  -6   1  -9 10872.2 1174.02   1
  -7   1  -9 14353.7 1435.82   1
  -9   7  -1 14066.8 1263.86   1
  -8   1  -9 52890.1 3006.83   1
  -9   8  -1 54380.1 2726.17   1
  -2   9   8 5187.18 880.890   2
  -8  -2  -9 5131.15 908.677   1
  -7  -2  -9 50236.8 2752.37   1
  -2   9   7 57422.0 3013.95   2
  -6   2   9 1695.49 412.624   2
  -6  -2  -9 1882.61 521.032   1
  -2   9   6 551.696 317.509   2
  -5  -2  -9 19327.0 1458.02   1
  -5   2   9 15474.3 1184.32   2
  -9   5   2 18494.8 1223.44   1
  -2   9   5 19999.3 1636.84   2
  -9   4   2 32690.0 1674.41   1
  -4  -2  -9 28984.4 1728.38   1
  -2   9   4 33175.0 2083.43   2
  -4   2   9 32458.6 1713.59   2
  -3  -2  -9 68089.4 2634.99   1
  -9   3   2 68371.3 2584.75   1
  -2   9   3 66346.5 3011.32   2
   2   9  -2 51473.5 2035.94   2
  -2   9   2 48020.3 2470.39   2
  -2  -2  -9 51656.1 2072.41   1
  -2   9   1 44440.3 2264.10   2
   2   9  -1 45046.3 1993.15   2
  -1  -2  -9 44700.7 1763.07   1
  -2   9   0 146771. 4627.09   2
   2   9   0 148385. 4361.23   2
  -9   1  -2 45544.7 2323.02   1
  -1   2  -9 46758.5 2113.67   1
  -2   9  -1 45359.3 2203.92   2
  -2   9  -2 46041.5 2186.22   2
  -2   2  -9 50770.1 2281.93   1
  -9   2  -2 44395.4 2321.33   1
  -9   3  -2 64751.0 2868.01   1
  -3   2  -9 65401.3 2748.59   1
  -9   4  -2 36885.8 2094.30   1
  -4   2  -9 32751.7 1952.72   1
  -5   2  -9 17251.4 1449.33   1
  -9   5  -2 15355.0 1340.03   1
  -6   2  -9 676.727 342.703   1
  -9   6  -2 998.286 332.445   1
  -9   7  -2 49391.1 2573.60   1
  -7   2  -9 47713.9 2742.56   1
  -8   2  -9 5624.44 943.182   1
  -9   8  -2 5109.80 833.594   1
  -8  -3  -9 7378.03 1071.47   1
  -3   9   8 7565.55 1118.93   2
  -7   3   9 1526.82 426.375   2
  -3   9   7 1782.45 605.470   2
  -7  -3  -9 740.653 372.371   1
  -6   3   9 24682.5 1612.09   2
  -6  -3  -9 23802.5 1742.47   1
  -3   9   6 23855.1 1881.37   2
  -5   3   9 38779.3 2028.30   2
  -3   9   5 42811.3 2472.06   2
  -4  -3  -9 13511.4 1135.84   1
  -3   9   4 13043.8 1298.91   2
  -4   3   9 13676.5 1146.78   2
  -9   3   3 16588.2 1098.28   1
  -3  -3  -9 16466.0 1162.41   1
  -3   9   3 13902.0 1329.28   2
  -2  -3  -9 26035.1 1382.93   1
  -3   9   2 26689.0 1791.00   2
  -3   9   1 4020.74 668.735   2
   3   9  -1 4608.17 578.695   2
  -3   9   0 3820.58 655.023   2
  -3   9  -1 3812.20 621.861   2
  -9   1  -3 3893.46 674.565   1
  -2   3  -9 21244.8 1468.80   1
  -9   2  -3 19202.7 1513.41   1
  -9   3  -3 15478.0 1351.78   1
  -3   3  -9 13916.7 1225.25   1
  -9   4  -3 12819.1 1250.37   1
  -4   3  -9 12848.3 1218.89   1
  -5   3  -9 37386.8 2222.41   1
  -9   5  -3 36936.5 2216.31   1
  -6   3  -9 25692.5 1905.60   1
  -9   6  -3 27066.2 1895.07   1
  -9   7  -3 1505.82 484.088   1
  -7   3  -9 1037.96 405.154   1
  -9   8  -3 11070.8 1255.23   1
  -8   3  -9 9150.94 1215.06   1
  -4   9   8 6916.80 1080.31   2
  -8   4   9 7488.58 945.210   2
  -8  -4  -9 5820.75 987.753   1
  -7   4   9 254.186 213.702   2
  -4   9   7-178.851 320.600   2
  -7  -4  -9 308.146 185.150   1
  -6   4   9 62789.4 2854.91   2
  -4   9   6 61941.7 3222.36   2
  -6  -4  -9 61410.3 2938.06   1
  -4   9   5 1937.01 552.791   2
  -5   4   9 3244.52 624.736   2
  -5  -4  -9 2603.05 570.268   1
  -4  -4  -9 694.939 283.369   1
  -4   9   4 782.466 279.103   2
  -4   4   9 639.794 332.829   2
  -4   9   3 28830.8 1971.82   2
  -3  -4  -9 28332.3 1564.80   1
  -4   9   2 19931.6 1586.97   2
  -4   9   1 105819. 3957.62   2
  -4   9   0 4200.15 686.656   2
  -9   0  -4 5284.50 813.322   1
  -9   1  -4 106415. 4049.46   1
  -2   4  -9 21622.0 1551.30   1
  -9   2  -4 23541.6 1735.14   1
  -9   3  -4 24072.5 1786.15   1
  -3   4  -9 24454.2 1705.21   1
  -9   4  -4 1118.62 414.047   1
  -4   4  -9 529.209 346.624   1
  -9   5  -4 3475.76 695.231   1
  -5   4  -9 1918.79 520.255   1
  -9   6  -4 59347.7 3009.00   1
  -6   4  -9 55949.3 2966.66   1
  -9   7  -4 348.688 247.508   1
  -7   4  -9 178.210 251.100   1
  -9   8  -4 5918.42 972.485   1
  -8   4  -9 4917.24 931.142   1
  -8  -5  -9 8481.75 1162.85   1
  -8   5   9 7811.69 1030.26   2
  -5   9   8 7697.04 1151.06   2
  -7  -5  -9 23319.5 1849.14   1
  -7   5   9 21735.8 1715.32   2
  -5   9   7 19264.3 1789.82   2
  -6  -5  -9 8417.58 1029.63   1
  -6   5   9 11522.1 1218.04   2
  -5   9   6 8844.28 1163.84   2
  -5  -5  -9 46668.7 2399.27   1
  -5   5   9 48001.7 2534.79   2
  -5   9   5 43205.1 2639.08   2
  -4  -5  -9 37209.5 1991.11   1
  -5   9   4 41108.7 2475.03   2
  -4   5   9 38919.2 2252.20   2
  -5   9   3 5857.26 905.409   2
  -5   9   2 19063.1 1589.11   2
  -5   9   1 38310.3 2247.77   2
  -9   0  -5 60207.1 2977.71   1
  -9   1  -5 49777.2 2674.16   1
  -9   2  -5 16830.1 1501.96   1
  -9   3  -5 4292.72 789.219   1
  -3   5  -9 4258.05 726.402   1
  -9   4  -5 39788.3 2423.84   1
  -4   5  -9 42638.9 2454.88   1
  -5   5  -9 43981.0 2582.13   1
  -9   5  -5 42095.3 2542.46   1
  -6   5  -9 10343.7 1265.76   1
  -9   6  -5 8731.05 1140.99   1
  -9   7  -5 22112.3 1864.03   1
  -7   5  -9 22704.9 1930.39   1
  -9   8  -5 9683.03 1272.41   1
  -8   5  -9 8384.50 1201.71   1
  -8   6   9 11936.2 1338.05   2
  -6   9   8 12648.0 1497.75   2
  -6   9   7 59193.3 3319.47   2
  -7   6   9 64902.2 3242.46   2
  -6   9   6 693.926 416.568   2
  -6   6   9 198.195 345.601   2
  -6   9   5 34634.9 2387.94   2
  -5   6   9 35169.1 2240.32   2
  -6   9   4 18361.5 1660.37   2
  -4   6   9 17583.9 1541.95   2
  -6   9   3 3076.03 675.341   2
  -3   6   9 1548.83 458.745   2
  -6   9   2 8714.01 1092.64   2
  -9  -1  -6 5750.19 915.504   1
  -9   0  -6 83110.6 3694.33   1
  -9   1  -6 7748.74 1049.95   1
  -9   2  -6 9222.10 1144.39   1
  -9   3  -6 2494.94 613.496   1
  -4   6  -9 16598.5 1546.90   1
  -9   4  -6 17594.4 1621.55   1
  -5   6  -9 39863.6 2500.40   1
  -9   5  -6 33979.3 2355.47   1
  -6   6  -9 426.496 212.731   1
  -9   6  -6 549.595 284.148   1
  -9   7  -6 67285.1 3550.85   1
  -7   6  -9 71421.3 3684.01   1
  -9   8  -6 13837.8 1574.47   1
  -8   6  -9 14581.6 1656.31   1
  -8   7   9 2134.66 606.310   2
  -7   9   8 2365.90 721.869   2
  -7   7   9 23549.9 1961.36   2
  -7   9   7 19096.5 1847.46   2
  -7   9   6 1458.18 560.508   2
  -6   7   9 1156.80 429.861   2
  -7   9   5 1620.77 555.952   2
  -5   7   9 923.540 396.689   2
  -4   7   9 23351.3 1876.37   2
  -7   9   4 20790.5 1809.27   2
  -7   9   3 22214.8 1855.03   2
  -3   7   9 25807.2 1919.44   2
  -9  -2  -7 178078. 6069.84   1
  -9  -1  -7 13620.0 1443.55   1
  -9   0  -7 6950.19 1035.73   1
  -9   1  -7 15989.3 1560.02   1
  -9   2  -7 180533. 6133.99   1
  -9   3  -7 25644.1 2020.81   1
  -7   9  -3 22895.3 1754.79   1
  -7   9  -4 22584.5 1800.04   1
  -9   4  -7 23944.8 1990.54   1
  -5   7  -9 950.866 439.380   1
  -7   9  -5 925.106 416.089   1
  -9   5  -7 817.418 404.199   1
  -7   9  -6 1945.92 566.071   1
  -6   7  -9 720.555 387.706   1
  -9   6  -7 1237.53 531.491   1
  -7   7  -9 23231.5 2068.92   1
  -9   7  -7 22474.8 2034.92   1
  -9   8  -7 3400.28 829.226   1
  -8   7  -9 1458.36 583.540   1
  -8   8   9 15690.9 1690.99   2
  -8   9   8 13325.6 1586.88   2
  -8   9   7 5949.34 1055.93   2
  -7   8   9 3105.20 784.790   2
  -8   9   6 23307.3 2026.82   2
  -6   8   9 22381.7 1967.42   2
  -5   8   9 29864.6 2271.72   2
  -8   9   5 32502.2 2398.11   2
  -9  -4  -8 23816.5 2006.98   1
  -4   8   9 25917.9 2062.25   2
  -3   8   9 24042.4 1951.20   2
  -9  -3  -8 21274.7 1886.09   1
  -9  -2  -8 46072.7 2817.87   1
  -2   8   9 50513.1 2893.28   2
  -9  -1  -8 14591.4 1522.60   1
  -9   0  -8 8520.81 1159.49   1
  -9   1  -8 14918.9 1562.02   1
  -9   2  -8 46391.7 2855.54   1
  -8   9  -2 50652.0 2656.54   1
  -9   3  -8 24759.4 2058.07   1
  -8   9  -3 26812.8 1973.03   1
  -8   9  -4 21773.0 1837.25   1
  -9   4  -8 21489.4 1953.00   1
  -8   9  -5 30257.3 2262.55   1
  -9   5  -8 29550.5 2308.20   1
  -8   9  -6 16734.2 1716.17   1
  -9   6  -8 17131.7 1778.47   1
  -8   9  -7 4271.15 905.677   1
  -7   8  -9 4827.21 976.360   1
  -9   7  -8 5333.14 1032.24   1
  -8   9  -8 13117.9 1639.63   1
  -8   8  -9 15593.3 1789.36   1
  -9   8  -8 14085.0 1701.66   1
  -8   9   9 11404.8 1475.37   2
  -7   9   9 8735.55 1302.74   2
  -6   9   9 803.028 471.014   2
  -9  -5  -9 9187.03 1289.22   1
  -5   9   9 9180.37 1310.25   2
  -4   9   9 7462.84 1147.07   2
  -9  -4  -9 6284.80 1059.77   1
  -3   9   9 39496.1 2691.29   2
  -9  -3  -9 38809.6 2650.60   1
  -2   9   9 324.974 308.012   2
  -9  -2  -9 494.626 317.779   1
  -9  -1  -9 41401.4 2716.46   1
  -9   0  -9 2044.80 640.969   1
  -9   1  -9 42413.5 2791.88   1
  -9   9  -1 45992.7 2517.76   1
  -9   2  -9 213.671 318.928   1
  -9   9  -2-44.0882 171.121   1
  -9   9  -3 35238.3 2355.45   1
  -9   3  -9 35017.1 2575.07   1
  -9   9  -4 5021.13 894.923   1
  -9   4  -9 7923.56 1206.53   1
  -9   9  -5 11453.1 1414.83   1
  -9   5  -9 11500.1 1497.55   1
  -9   9  -6 1728.97 628.264   1
  -9   6  -9 690.672 452.444   1
  -9   9  -7 8754.97 1330.73   1
  -9   7  -9 5419.24 1095.05   1
  -9   9  -8 12523.6 1632.90   1
  -9   8  -9 15328.0 1813.97   1
  -9   9  -9 4629.51 1022.28   1
   0  10   0 11227.5 1082.58   2
   0  10  -1 5995.72 757.013   2
  -1   0 -10 6295.34 690.308   1
   0  10   1 5280.41 765.781   2
   0  10   2 1546.91 451.394   2
  -2   0 -10 845.106 273.512   1
   0  10  -2 1090.37 341.869   2
 -10   2   0 594.050 287.634   1
 -10   3   0 107222. 3864.05   1
  -3   0 -10 115018. 3829.38   1
   0  10   3 106860. 4078.18   2
   0  10   4 4577.11 771.828   2
 -10   4   0 4874.30 723.689   1
  -4   0 -10 4388.98 685.341   1
  -5   0 -10 2367.94 544.757   1
 -10   5   0 3573.78 619.805   1
 -10   6   0 27754.4 1811.13   1
  -6   0 -10 25932.2 1896.04   1
  -7   0 -10 13693.6 1440.08   1
 -10   7   0 16827.9 1393.52   1
  -8   0 -10 19914.6 1839.89   1
  -9   0 -10 15546.7 1684.84   1
  -9  -1 -10 9068.41 1289.08   1
  -1  10   9 8456.08 1270.97   2
  -1  10   8 13804.7 1544.03   2
  -8  -1 -10 12643.5 1438.66   1
  -7  -1 -10 22669.4 1859.66   1
  -1  10   7 23460.3 1947.72   2
  -6  -1 -10 19210.8 1623.15   1
  -1  10   6 17216.2 1613.62   2
  -5  -1 -10 5837.70 820.016   1
  -1  10   5 5647.15 889.859   2
 -10   5   1 5716.00 748.963   1
 -10   4   1 22718.5 1537.63   1
  -1  10   4 24291.7 1838.09   2
  -4  -1 -10 23704.9 1603.08   1
 -10   3   1 50833.5 2378.14   1
  -3  -1 -10 53889.3 2374.36   1
  -1  10   3 47064.3 2584.34   2
   1  10  -2 73050.6 2707.64   2
  -2  -1 -10 65968.6 2556.58   1
  -1  10   2 63272.6 2973.36   2
 -10   2   1 64189.8 2778.18   1
  -1  -1 -10 52701.6 2123.14   1
   1  10  -1 58164.0 2471.90   2
  -1  10   1 55014.8 2656.19   2
  -1  10   0 10549.4 1061.52   2
   1  10   0 11028.6 1051.34   2
  -1   1 -10 54407.0 2326.15   1
  -1  10  -1 55826.6 2554.12   2
   1  10   1 57167.3 2644.81   2
  -2   1 -10 67329.8 2749.77   1
  -1  10  -2 70231.0 2812.89   2
 -10   2  -1 71228.5 3069.25   1
   1  10   2 64182.2 2911.62   2
 -10   3  -1 55079.5 2648.58   1
  -3   1 -10 52003.8 2448.43   1
 -10   4  -1 23819.3 1691.46   1
  -4   1 -10 21679.7 1584.33   1
  -5   1 -10 6896.00 950.826   1
 -10   5  -1 6345.41 872.213   1
 -10   6  -1 14760.0 1357.40   1
  -6   1 -10 16203.5 1501.54   1
 -10   7  -1 23628.5 1734.53   1
  -7   1 -10 21116.3 1817.40   1
 -10   8  -1 12320.6 1281.82   1
  -8   1 -10 11789.4 1406.08   1
  -9   1 -10 8818.69 1251.66   1
  -2  10   9 3959.12 852.518   2
  -9  -2 -10 5736.36 1032.10   1
  -8  -2 -10 10369.9 1284.51   1
  -2  10   8 11311.5 1381.16   2
  -7  -2 -10 36167.1 2347.38   1
  -2  10   7 32644.4 2382.80   2
  -2  10   6 3555.02 773.330   2
  -6  -2 -10 3404.13 691.831   1
  -5  -2 -10 34833.0 2094.37   1
  -2  10   5 37157.4 2399.62   2
  -4  -2 -10 5417.80 749.083   1
  -2  10   4 5445.48 878.979   2
 -10   4   2 7470.24 833.706   1
  -4   2  10 6354.24 752.929   2
  -2  10   3 60702.7 2971.93   2
 -10   3   2 56856.2 2468.27   1
  -3  -2 -10 58482.2 2477.33   1
  -2  -2 -10 25691.2 1438.58   1
 -10   2   2 22887.0 1503.42   1
  -2  10   2 24375.1 1773.44   2
   2  10  -1 21260.4 1396.40   2
  -2  10   1 19979.2 1559.63   2
  -2  10   0 609.710 273.144   2
   2  10   0 930.413 323.604   2
 -10   1  -2 19804.2 1569.51   1
  -2  10  -1 18702.5 1429.08   2
  -1   2 -10 19894.6 1370.85   1
   2  10   1 18946.7 1417.37   2
  -2   2 -10 28598.3 1737.25   1
 -10   2  -2 26572.1 1845.52   1
 -10   3  -2 53447.3 2704.16   1
  -3   2 -10 55036.9 2603.57   1
 -10   4  -2 5945.98 850.479   1
  -4   2 -10 6566.38 872.098   1
  -5   2 -10 36324.4 2235.57   1
 -10   5  -2 37513.4 2245.68   1
  -6   2 -10 4510.23 825.124   1
 -10   6  -2 3362.67 679.760   1
 -10   7  -2 42529.5 2473.35   1
  -7   2 -10 41506.1 2633.82   1
 -10   8  -2 9437.27 1165.86   1
  -8   2 -10 8766.55 1243.06   1
  -9   2 -10 4430.71 956.024   1
 -10   9  -2 4412.97 829.386   1
  -9  -3 -10 21147.6 1988.46   1
  -3  10   9 23266.7 2109.26   2
  -8  -3 -10 13215.6 1468.49   1
  -3  10   8 11878.0 1457.84   2
  -7  -3 -10 70273.6 3367.39   1
  -3  10   7 64285.9 3477.19   2
  -6  -3 -10 8634.24 1068.01   1
  -3  10   6 9163.22 1216.39   2
  -5  -3 -10 18172.1 1458.31   1
  -5   3  10 19254.9 1435.64   2
  -3  10   5 19371.9 1727.60   2
  -4  -3 -10 35933.9 1983.24   1
  -3  10   4 36374.3 2357.94   2
  -4   3  10 36142.9 1997.82   2
  -3  10   3 1825.85 513.287   2
  -3  -3 -10 2269.85 454.809   1
  -3  10   2 43940.6 2495.15   2
 -10   2   3 43338.0 2061.02   1
   3  10  -1 5115.48 664.002   2
  -3  10   1 7700.21 981.480   2
  -3  10   0 274.258 215.190   2
   3  10   0 411.419 246.685   2
  -3  10  -1 5337.19 779.304   2
 -10   1  -3 6367.33 910.174   1
 -10   2  -3 42508.9 2425.06   1
  -2   3 -10 40208.7 2194.08   1
  -3   3 -10 3117.41 616.730   1
 -10   3  -3 2923.57 608.682   1
 -10   4  -3 36770.8 2294.58   1
  -4   3 -10 36854.4 2229.16   1
  -5   3 -10 20885.6 1691.80   1
 -10   5  -3 21570.3 1739.91   1
  -6   3 -10 7661.23 1064.50   1
 -10   6  -3 9179.91 1130.34   1
 -10   7  -3 73109.4 3457.53   1
  -7   3 -10 69559.5 3533.66   1
 -10   8  -3 14997.2 1514.46   1
  -8   3 -10 16384.7 1698.58   1
  -9   3 -10 23823.4 2158.38   1
 -10   9  -3 21227.8 1858.78   1
  -9  -4 -10 15667.4 1690.67   1
  -4  10   9 18163.5 1882.20   2
  -8  -4 -10 18872.6 1778.56   1
  -4  10   8 23948.9 2102.68   2
  -4  10   7 1756.43 621.624   2
  -7  -4 -10 823.404 401.329   1
  -6  -4 -10 54577.6 2838.78   1
  -6   4  10 57762.7 2802.17   2
  -5  -4 -10 22786.3 1650.32   1
  -4  10   5 25105.4 1988.89   2
  -5   4  10 24286.7 1730.03   2
  -4  -4 -10 84862.2 3244.38   1
  -4  10   4 83576.4 3814.10   2
  -4   4  10 92463.7 3585.48   2
  -4  10   3 9644.15 1170.12   2
  -4  10   2 40267.3 2445.17   2
  -4  10   1 48639.5 2637.01   2
 -10   0  -4 47809.1 2691.65   1
  -4  10   0 47170.9 2536.74   2
 -10   1  -4 56607.6 2941.75   1
 -10   2  -4 38922.6 2391.40   1
 -10   3  -4 7753.55 1049.84   1
  -3   4 -10 6015.61 882.187   1
 -10   4  -4 86826.3 3854.47   1
  -4   4 -10 97326.6 3954.32   1
  -5   4 -10 19075.0 1686.05   1
 -10   5  -4 19027.4 1692.20   1
  -6   4 -10 45823.4 2762.37   1
 -10   6  -4 46701.9 2746.98   1
  -7   4 -10 1316.69 493.120   1
 -10   7  -4 809.502 367.246   1
  -8   4 -10 15389.3 1671.56   1
 -10   8  -4 19269.0 1783.47   1
 -10   9  -4 12500.8 1483.29   1
  -9   4 -10 15756.7 1744.56   1
  -5  10   9 35930.8 2691.80   2
  -9  -5 -10 31961.1 2467.88   1
  -8  -5 -10 9420.03 1282.92   1
  -5  10   8 8661.27 1278.66   2
  -7  -5 -10 5048.13 876.605   1
  -7   5  10 3722.43 731.958   2
  -5  10   7 5239.67 977.597   2
  -6   5  10 4882.23 825.756   2
  -5  10   6 7577.85 1140.87   2
  -6  -5 -10 6033.30 897.385   1
  -5  10   5 10357.8 1299.99   2
  -5   5  10 11151.0 1213.93   2
  -5  10   4 28155.0 2143.72   2
  -4   5  10 29639.5 2005.83   2
  -5  10   3 23244.7 1899.56   2
  -3   5  10 22404.7 1714.50   2
  -5  10   2 7794.76 1065.87   2
 -10  -1  -5 40263.9 2494.46   1
  -5  10   1 37200.9 2331.99   2
 -10   0  -5 7816.22 1087.20   1
 -10   1  -5 33845.2 2277.29   1
 -10   2  -5 9027.02 1173.12   1
 -10   3  -5 17416.1 1647.12   1
 -10   4  -5 28941.5 2140.58   1
  -4   5 -10 31873.2 2171.68   1
  -5   5 -10 10064.8 1246.00   1
 -10   5  -5 9917.18 1255.38   1
  -6   5 -10 7322.07 1109.21   1
 -10   6  -5 5465.71 944.322   1
  -7   5 -10 4433.49 900.254   1
 -10   7  -5 5208.54 956.529   1
  -8   5 -10 7945.23 1223.43   1
 -10   8  -5 7008.53 1126.79   1
 -10   9  -5 32365.8 2474.81   1
  -9   5 -10 29984.9 2489.07   1
  -6  10   9 383.815 348.721   2
  -9  -6 -10 717.243 431.711   1
  -8   6  10 23024.3 1901.92   2
  -6  10   8 23695.0 2157.80   2
  -8  -6 -10 19300.4 1836.51   1
  -7   6  10 6798.24 1018.38   2
  -6  10   7 7463.58 1178.53   2
  -7  -6 -10 5256.70 921.503   1
  -6  10   6 12196.3 1476.25   2
  -6   6  10 11020.7 1277.71   2
  -6  10   5 9198.89 1265.53   2
  -5   6  10 8138.47 1101.25   2
  -6  10   4 21037.1 1875.40   2
  -4   6  10 21476.0 1772.28   2
  -6  10   3 16894.8 1632.63   2
  -3   6  10 21712.5 1738.74   2
  -6  10   2 29156.9 2128.11   2
 -10  -1  -6 12745.1 1412.01   1
 -10   0  -6 34830.8 2394.08   1
 -10   1  -6 11743.3 1362.05   1
 -10   2  -6 27438.6 2120.61   1
 -10   3  -6 20628.4 1832.72   1
 -10   4  -6 25114.1 2052.37   1
  -5   6 -10 10264.7 1310.01   1
 -10   5  -6 10443.1 1318.67   1
 -10   6  -6 12279.9 1475.17   1
  -6   6 -10 14609.3 1594.05   1
  -7   6 -10 6559.75 1125.69   1
 -10   7  -6 7505.51 1162.45   1
 -10   8  -6 22000.5 2068.16   1
  -8   6 -10 24165.7 2204.62   1
 -10   9  -6 702.377 455.206   1
  -9   6 -10 272.213 217.791   1
  -7  10   9 28227.6 2444.67   2
  -9  -7 -10 27750.5 2353.26   1
  -8   7  10 5221.43 995.921   2
  -7  10   8 7050.67 1186.56   2
  -7  10   7 247.483 358.540   2
  -7   7  10 21.3412 231.149   2
  -7  10   6 2628.76 731.637   2
  -6   7  10 2885.60 733.295   2
  -7  10   5 15181.7 1649.10   2
  -5   7  10 19832.1 1795.35   2
  -7  10   4 50110.6 3028.38   2
  -4   7  10 54842.3 3030.79   2
 -10  -3  -7 14182.5 1579.79   1
  -7  10   3 18662.3 1763.71   2
  -3   7  10 17659.3 1633.19   2
 -10  -2  -7 5332.84 947.575   1
 -10  -1  -7 89075.8 4137.58   1
 -10   0  -7 2199.16 648.716   1
 -10   1  -7 96933.1 4319.07   1
 -10   2  -7 4651.44 898.864   1
 -10   3  -7 16598.6 1702.16   1
 -10   4  -7 53625.0 3185.25   1
 -10   5  -7 14132.1 1608.89   1
  -6   7 -10 3169.88 790.151   1
 -10   6  -7 2528.21 725.442   1
  -7   7 -10-29.4178 341.265   1
 -10   7  -7-127.915 246.364   1
  -8   7 -10 5147.32 1059.96   1
 -10   8  -7 7846.96 1279.85   1
 -10   9  -7 29978.2 2537.46   1
  -9   7 -10 27923.1 2519.76   1
  -8  10   9 1315.05 563.540   2
  -9   8  10 2316.36 766.335   2
  -8  10   8 40602.7 2900.79   2
  -8   8  10 36305.4 2657.51   2
  -8  10   7 15863.5 1776.18   2
  -7   8  10 19787.0 1917.96   2
  -8  10   6 8362.20 1277.45   2
  -6   8  10 8298.22 1222.08   2
  -5   8  10 19075.8 1841.53   2
  -4   8  10 161.046 196.408   2
 -10  -4  -8 354.296 402.634   1
  -3   8  10 1999.87 643.972   2
 -10  -3  -8 3266.44 792.990   1
 -10  -2  -8 30904.7 2371.07   1
  -2   8  10 29986.7 2279.91   2
 -10  -1  -8 17771.4 1783.93   1
 -10   0  -8 22889.0 2027.33   1
 -10   1  -8 20473.3 1934.88   1
 -10   2  -8 27962.9 2274.90   1
 -10   3  -8 3598.96 797.622   1
 -10   4  -8 146.481 270.306   1
 -10   5  -8 20259.1 1988.43   1
 -10   6  -8 10039.2 1423.24   1
 -10   7  -8 17610.3 1918.78   1
  -8   8 -10 38112.7 2924.32   1
 -10   8  -8 39103.4 2963.01   1
 -10   9  -8 2519.03 700.617   1
  -9   8 -10 2020.50 738.926   1
  -9   9  10 71.6589 286.108   2
  -8   9  10 24504.8 2226.10   2
  -7   9  10 4096.62 992.917   2
 -10  -6  -9 9708.47 1413.16   1
  -6   9  10 10184.1 1427.84   2
  -5   9  10 27654.3 2327.93   2
 -10  -5  -9 31734.2 2518.72   1
  -4   9  10 27097.4 2271.49   2
 -10  -4  -9 23517.8 2130.97   1
 -10  -3  -9 9195.66 1326.32   1
  -3   9  10 8810.80 1319.19   2
  -2   9  10 3349.43 805.465   2
 -10  -2  -9 3806.75 850.214   1
 -10  -1  -9 22401.0 2057.85   1
 -10   0  -9 1290.48 562.944   1
 -10   1  -9 23274.0 2107.77   1
 -10   2  -9 4525.78 927.491   1
 -10   3  -9 8349.18 1310.80   1
 -10   4  -9 25596.3 2279.50   1
 -10   5  -9 31440.8 2547.06   1
 -10   6  -9 7143.87 1226.11   1
 -10   7  -9 5341.14 1105.49   1
 -10   8  -9 23469.7 2328.36   1
  -8  10  10 4276.11 954.378   2
  -7  10  10 2593.77 819.869   2
 -10  -7 -10 3637.43 937.241   1
  -6  10  10 6803.75 1201.10   2
 -10  -6 -10 5834.77 1115.42   1
 -10  -5 -10 12270.7 1576.76   1
  -5  10  10 14979.5 1766.89   2
 -10  -4 -10 30691.5 2513.95   1
  -4  10  10 44805.7 3060.77   2
  -3  10  10 4437.45 957.042   2
 -10  -3 -10 3309.59 937.314   1
 -10  -2 -10 25270.9 2247.53   1
  -2  10  10 27675.9 2348.53   2
 -10  -1 -10 10609.2 1473.59   1
  -1  10  10 12678.6 1579.32   2
 -10   0 -10 26143.3 2309.83   1
 -10   1 -10 11612.5 1497.49   1
 -10   2 -10 28700.8 2451.89   1
 -10   3 -10 780.294 413.518   1
 -10  10  -4 34755.0 2537.38   1
 -10   4 -10 37076.1 2827.45   1
 -10  10  -5 12935.8 1577.38   1
 -10   5 -10 15437.9 1821.45   1
 -10   6 -10 5163.83 1077.33   1
 -10   7 -10 5456.85 1185.45   1
   0  11   0 226.118 278.595   2
   0  11  -1 2031.74 493.750   2
   0  11   1 943.787 380.783   2
  -2   0 -11 8786.03 917.884   1
   0  11  -2 7054.49 849.886   2
 -11   2   0 7229.80 932.654   1
   0  11   2 5957.79 889.485   2
   0  11   3 1643.95 512.344   2
 -11   3   0 2251.37 517.917   1
  -3   0 -11 2134.95 486.207   1
 -11   4   0 35433.6 2150.36   1
  -4   0 -11 38962.8 2196.87   1
   0  11   4 35149.3 2322.90   2
   0  11   5 2487.47 633.327   2
 -11   5   0 3036.89 614.554   1
  -5   0 -11 2509.80 576.006   1
 -11   6   0 77453.4 3314.85   1
  -6   0 -11 73760.4 3495.00   1
   0  11   6 67431.4 3531.94   2
  -7   0 -11 32428.0 2326.10   1
   0  11   7 31008.8 2371.92   2
  -8   0 -11 36182.3 2560.39   1
   0  11   8 34983.1 2616.91   2
   0  11   9 5730.46 1109.31   2
  -9   0 -11 5751.40 1016.78   1
 -10   0 -11 6775.88 1192.66   1
   0  11  10 9035.34 1394.43   2
 -10  -1 -11 11236.9 1548.32   1
  -1  11  10 8794.96 1367.34   2
  -9  -1 -11 8809.35 1306.84   1
  -1  11   9 7974.80 1261.84   2
  -1  11   8 750.943 447.531   2
  -8  -1 -11 2079.22 626.509   1
  -1  11   7 1499.23 528.278   2
  -7  -1 -11 3169.86 722.872   1
  -6  -1 -11 579.651 459.285   1
  -1  11   6 175.808 352.890   2
  -5  -1 -11 23949.3 1772.13   1
  -1  11   5 22814.3 1929.87   2
 -11   4   1 69211.5 3024.10   1
  -4  -1 -11 69073.7 3028.23   1
  -1  11   4 69947.3 3445.66   2
  -1  11   3 3288.74 700.919   2
 -11   3   1 3420.19 617.578   1
  -3  -1 -11 3590.87 599.808   1
  -1  11   2 36620.7 2310.31   2
 -11   2   1 38231.0 2177.08   1
   1  11  -1 18293.0 1398.35   2
  -1  11   1 19931.0 1595.08   2
   1  11   0 90717.9 3522.66   2
  -1  11   0 81992.2 3473.13   2
 -11   1  -1 16728.4 1490.85   1
  -1  11  -1 17403.0 1415.02   2
   1  11   1 18360.4 1495.92   2
  -2   1 -11 35849.8 1990.23   1
  -1  11  -2 35772.8 2016.45   2
 -11   2  -1 36980.1 2251.91   1
   1  11   2 33080.3 2143.48   2
 -11   3  -1 3809.28 713.368   1
   1  11   3 4285.92 771.195   2
  -3   1 -11 4167.56 683.774   1
 -11   4  -1 64646.0 3093.73   1
  -4   1 -11 64970.1 3012.84   1
   1  11   4 68152.4 3302.63   2
  -5   1 -11 23372.3 1792.70   1
 -11   5  -1 19002.9 1589.91   1
  -6   1 -11-119.486 242.754   1
 -11   6  -1 368.068 318.673   1
 -11   7  -1 2437.23 591.814   1
  -7   1 -11 2765.24 670.707   1
  -8   1 -11 2620.68 725.315   1
  -9   1 -11 8026.47 1260.41   1
 -10   1 -11 9722.02 1430.10   1
 -10  -2 -11 24367.4 2284.45   1
  -2  11  10 26437.7 2403.45   2
  -9  -2 -11 40715.7 2839.74   1
  -2  11   9 42395.7 3008.98   2
  -2  11   8 4589.65 948.326   2
  -8  -2 -11 4704.18 915.006   1
  -7  -2 -11 20524.2 1820.28   1
  -2  11   7 24641.2 2131.52   2
  -6  -2 -11 8110.09 1067.25   1
  -2  11   6 7033.48 1116.11   2
  -2  11   5 38124.8 2566.15   2
  -5  -2 -11 41219.7 2337.47   1
  -2  11   4 3655.59 771.241   2
  -4  -2 -11 4411.33 733.208   1
 -11   3   2 24679.8 1629.66   1
  -2  11   3 23309.9 1876.57   2
  -2  11   2 486.914 322.381   2
 -11   2   2 81.8943 175.735   1
  -2  11   1 26874.6 1931.56   2
   2  11  -1 30689.3 1789.78   2
  -2  11   0 4225.48 737.369   2
   2  11   0 4684.70 732.159   2
  -2  11  -1 28768.7 1880.33   2
   2  11   1 28795.2 1890.58   2
 -11   1  -2 30431.1 2094.48   1
   2  11   2 272.680 207.054   2
  -2   2 -11 352.858 212.313   1
 -11   2  -2 48.6315 242.856   1
  -3   2 -11 17334.3 1462.21   1
 -11   3  -2 18124.5 1582.21   1
  -4   2 -11 4454.54 779.055   1
 -11   4  -2 3650.51 737.890   1
  -5   2 -11 38514.2 2380.49   1
 -11   5  -2 37290.0 2356.97   1
  -6   2 -11 5928.45 950.950   1
 -11   6  -2 7733.80 1077.79   1
 -11   7  -2 21875.0 1808.74   1
  -7   2 -11 24025.3 2022.25   1
 -11   8  -2 3125.51 717.518   1
  -8   2 -11 4287.73 886.989   1
 -11   9  -2 32482.1 2311.05   1
  -9   2 -11 34734.8 2665.27   1
 -10   2 -11 26003.4 2391.04   1
  -3  11  10 5718.73 1134.77   2
 -10  -3 -11 5719.70 1110.28   1
  -3  11   9 5125.66 1049.70   2
  -9  -3 -11 4388.23 939.340   1
  -8  -3 -11 21625.7 1953.55   1
  -3  11   8 23518.3 2143.26   2
  -7  -3 -11 41353.2 2584.82   1
  -3  11   7 35676.0 2641.26   2
  -6  -3 -11 10602.3 1220.35   1
  -3  11   6 8485.86 1225.59   2
  -5  -3 -11 34764.4 2126.24   1
  -3  11   5 34171.0 2445.52   2
  -3  11   4 62661.3 3343.38   2
  -4   3  11 73321.6 3080.31   2
  -3  11   3 25305.3 1978.71   2
  -3  11   2 6418.00 992.466   2
  -3  11   1 7799.71 1061.02   2
 -11   0  -3 36140.5 2379.10   1
  -3  11   0 39503.9 2358.09   2
   3  11   0 44101.9 2252.50   2
  -3  11  -1 6486.75 919.417   2
 -11   1  -3 7300.11 1029.20   1
   3  11   1 6608.50 879.824   2
 -11   2  -3 8202.89 1087.35   1
  -3   3 -11 25882.1 1850.84   1
 -11   3  -3 23602.0 1883.23   1
 -11   4  -3 72322.4 3498.61   1
  -4   3 -11 74657.0 3439.59   1
  -5   3 -11 32054.9 2223.21   1
 -11   5  -3 35142.0 2339.08   1
  -6   3 -11 9646.39 1233.42   1
 -11   6  -3 6040.10 979.296   1
  -7   3 -11 43207.0 2795.56   1
 -11   7  -3 41512.2 2634.43   1
 -11   8  -3 24187.1 2017.62   1
  -8   3 -11 26304.7 2236.94   1
 -11   9  -3 4421.36 880.655   1
  -9   3 -11 5951.24 1090.04   1
 -11  10  -3 5676.33 1026.11   1
 -10   3 -11 4434.75 1016.05   1
  -4  11  10 3022.99 884.169   2
 -10  -4 -11 1083.08 563.309   1
  -9  -4 -11-300.309 325.524   1
  -4  11   9 572.046 394.627   2
  -8  -4 -11 64028.3 3521.80   1
  -4  11   8 76050.9 4073.56   2
  -7  -4 -11 9797.18 1248.44   1
  -4  11   7 12982.4 1575.08   2
  -4  11   6 6417.84 1073.57   2
  -6  -4 -11 6220.17 938.952   1
  -4  11   5 1465.21 564.433   2
  -5   4  11 1656.97 531.425   2
  -4  11   4 10.4731 237.770   2
  -4   4  11 572.508 269.164   2
  -4  11   3 66661.1 3422.94   2
  -4  11   2 21268.8 1830.48   2
  -4  11   1 35489.1 2314.59   2
  -4  11   0 2228.31 539.239   2
 -11   0  -4 2534.51 636.263   1
 -11   1  -4 38794.8 2523.41   1
 -11   2  -4 17876.3 1675.85   1
  -3   4 -11 63690.7 3117.93   1
 -11   3  -4 64472.6 3336.50   1
  -4   4 -11 785.601 346.915   1
 -11   4  -4 1813.83 562.380   1
 -11   5  -4 1524.21 512.106   1
  -5   4 -11 2146.52 599.896   1
  -6   4 -11 6278.06 1047.88   1
 -11   6  -4 4786.43 916.780   1
  -7   4 -11 14540.2 1625.79   1
 -11   7  -4 11773.4 1419.95   1
 -11   8  -4 66760.7 3613.87   1
  -8   4 -11 72417.1 3894.20   1
 -11   9  -4 141.694 287.983   1
  -9   4 -11 299.112 391.137   1
 -11  10  -4 1527.70 595.865   1
 -10   4 -11 1581.98 597.561   1
  -5  11  10 4568.61 1029.03   2
 -10  -5 -11 2076.07 800.798   1
  -5  11   9 3198.37 828.006   2
  -9  -5 -11 2250.35 703.796   1
  -8  -5 -11 12916.2 1526.05   1
  -5  11   8 13308.8 1650.50   2
  -5  11   7 2170.97 718.062   2
  -5  11   6 27165.6 2278.71   2
  -6   5  11 27476.8 2012.11   2
  -5  11   5 29290.4 2320.57   2
  -5   5  11 23798.2 1861.35   2
  -5  11   4 11673.9 1433.78   2
  -4   5  11 14548.9 1419.04   2
  -5  11   3 12642.1 1450.03   2
  -3   5  11 12596.2 1312.48   2
  -5  11   2 14500.0 1495.94   2
 -11  -1  -5 49590.1 2972.00   1
  -5  11   1 49283.8 2841.19   2
 -11   0  -5 15049.7 1566.71   1
 -11   1  -5 47105.9 2856.52   1
 -11   2  -5 12737.6 1448.72   1
 -11   3  -5 12257.8 1437.52   1
 -11   4  -5 14433.7 1558.88   1
  -4   5 -11 13800.0 1451.22   1
  -5   5 -11 28729.3 2219.34   1
 -11   5  -5 29463.9 2295.35   1
  -6   5 -11 26035.5 2175.44   1
 -11   6  -5 22393.7 2013.40   1
 -11   7  -5 3143.47 803.455   1
  -7   5 -11 4042.58 902.086   1
 -11   8  -5 9239.17 1341.88   1
  -8   5 -11 10683.9 1468.10   1
 -11   9  -5 3298.13 809.537   1
  -9   5 -11 2698.99 802.101   1
 -11  10  -5 5920.82 1111.39   1
 -10   5 -11 4039.96 1005.46   1
  -6  11  10 5370.31 1100.03   2
 -10  -6 -11 3257.67 910.660   1
  -6  11   9 1601.57 692.262   2
  -6  11   8 5957.11 1142.53   2
  -6  11   7 3608.14 879.870   2
  -7   6  11 2162.77 629.270   2
  -6   6  11 7069.47 1042.71   2
  -6  11   6 8537.84 1304.19   2
  -6  11   5 81639.0 4149.82   2
  -5   6  11 90323.7 3999.08   2
  -6  11   4 28066.4 2269.33   2
  -4   6  11 33116.7 2276.34   2
  -6  11   3 25802.7 2124.56   2
  -3   6  11 25200.2 1957.25   2
 -11  -2  -6 67457.1 3627.56   1
  -6  11   2 68697.6 3544.38   2
 -11  -1  -6 16641.3 1728.38   1
 -11   0  -6 945.461 432.329   1
 -11   1  -6 14149.2 1561.62   1
 -11   2  -6 59120.4 3348.47   1
 -11   3  -6 23687.1 2069.96   1
 -11   4  -6 26466.2 2203.28   1
  -5   6 -11 86080.1 4095.79   1
 -11   5  -6 80845.8 4099.71   1
  -6   6 -11 9606.00 1338.01   1
 -11   6  -6 9445.40 1335.09   1
  -7   6 -11 1400.46 606.777   1
 -11   7  -6 2531.97 766.187   1
  -8   6 -11 7256.36 1239.33   1
 -11   8  -6 7654.96 1277.05   1
 -11   9  -6 3293.39 823.664   1
  -9   6 -11 2555.63 824.886   1
 -11  10  -6 5279.19 1076.92   1
  -7  11   9 11026.8 1573.64   2
  -7  11   8 11370.2 1561.54   2
  -7  11   7 70307.5 3934.37   2
  -7   7  11 60184.1 3430.23   2
  -7  11   6 7332.62 1220.94   2
  -6   7  11 7739.11 1143.32   2
  -7  11   5 3595.62 850.302   2
  -5   7  11 2745.55 723.841   2
  -7  11   4 44605.9 2964.19   2
  -4   7  11 49872.3 2975.76   2
  -3   7  11 1270.85 428.527   2
 -11  -3  -7 1411.40 534.554   1
 -11  -2  -7 12606.1 1562.21   1
 -11  -1  -7 12417.7 1521.03   1
 -11   0  -7 1515.46 583.114   1
 -11   1  -7 14356.7 1615.33   1
 -11   2  -7 13578.6 1593.72   1
 -11   3  -7 898.021 433.220   1
 -11   4  -7 43972.5 2977.99   1
 -11   5  -7 2685.48 751.473   1
 -11   6  -7 4420.70 934.107   1
  -7   7 -11 58602.4 3611.28   1
 -11   7  -7 61063.1 3687.84   1
  -8   7 -11 9375.52 1419.60   1
 -11   8  -7 11726.8 1596.27   1
 -11   9  -7 11454.2 1586.93   1
  -9   7 -11 13034.9 1720.16   1
  -8  11   8 1859.93 746.449   2
  -8   8  11 809.166 519.789   2
  -8  11   7 4834.94 1008.92   2
  -7   8  11 1855.04 596.552   2
  -6   8  11 7362.28 1192.84   2
  -8  11   6 9142.51 1396.99   2
  -5   8  11 1879.73 659.033   2
  -4   8  11 2992.65 744.112   2
 -11  -4  -8 4595.23 995.604   1
 -11  -3  -8 10784.7 1466.08   1
  -3   8  11 15117.6 1648.91   2
  -2   8  11 1750.10 585.466   2
 -11  -2  -8 2065.22 683.056   1
 -11  -1  -8 18841.7 1927.72   1
 -11   0  -8 1054.96 551.832   1
 -11   1  -8 18148.8 1923.86   1
 -11   2  -8 3849.24 907.786   1
 -11   3  -8 10706.7 1463.32   1
 -11   4  -8 3802.69 938.238   1
 -11   5  -8 1511.34 541.409   1
 -11   6  -8 6622.42 1187.65   1
 -11   7  -8 3100.12 837.104   1
 -11   8  -8 2309.17 855.328   1
  -8   9  11 15680.3 1829.65   2
  -7   9  11 1074.88 535.697   2
 -11  -7  -9 383.331 519.128   1
 -11  -6  -9 43116.7 3124.45   1
  -6   9  11 39936.6 2928.92   2
  -5   9  11 14279.8 1706.13   2
 -11  -5  -9 14466.0 1783.92   1
 -11  -4  -9 24751.7 2301.45   1
  -4   9  11 25410.0 2264.60   2
  -3   9  11 3190.30 820.277   2
 -11  -3  -9 3298.89 839.996   1
  -2   9  11 2105.81 670.316   2
 -11  -2  -9 2355.88 741.551   1
 -11  -1  -9 2372.95 733.283   1
 -11   0  -9 563.236 512.703   1
 -11   1  -9 2248.96 702.947   1
 -11   2  -9 4527.86 946.698   1
 -11   3  -9 3332.72 920.855   1
 -11   4  -9 24929.1 2343.54   1
 -11   5  -9 16072.7 1867.20   1
 -11   6  -9 43790.8 3218.86   1
 -11   7  -9 1321.37 575.236   1
 -11  -7 -10 227.705 497.621   1
  -6  10  11 13847.2 1729.24   2
 -11  -6 -10 16161.5 1906.61   1
  -5  10  11 516.253 349.538   2
 -11  -5 -10 389.232 395.223   1
  -4  10  11 1175.61 583.787   2
 -11  -4 -10 287.904 390.379   1
 -11  -3 -10 48366.9 3302.62   1
  -3  10  11 46157.8 3194.87   2
 -11  -2 -10 54893.7 3568.27   1
  -2  10  11 67688.3 3835.70   2
  -1  10  11 2242.21 724.853   2
 -11  -1 -10 1286.57 670.934   1
 -11   0 -10 499.168 326.111   1
 -11   1 -10 2753.74 813.146   1
 -11   2 -10 70288.7 4079.17   1
 -11   3 -10 55428.9 3606.47   1
 -11   4 -10 1041.28 591.861   1
 -11   5 -10 365.542 363.190   1
 -11  -5 -11 4422.35 1079.40   1
  -4  11  11 127.141 255.126   2
 -11  -4 -11 948.330 461.802   1
  -3  11  11 1417.64 497.163   2
 -11  -3 -11 490.085 424.471   1
  -2  11  11 967.814 517.686   2
 -11  -2 -11 469.028 398.141   1
 -11  -1 -11 16627.4 1928.18   1
  -1  11  11 13346.2 1722.65   2
   0  11  11 17956.4 1973.38   2
 -11   0 -11 13296.0 1744.67   1
 -11   1 -11 13393.2 1741.52   1
 -11   2 -11 850.287 534.183   1
 -11   3 -11 921.986 437.109   1
   0  12   0 6670.49 931.405   2
 -12   1   0 122443. 4659.71   1
   0  12  -1 134001. 4595.72   2
   0  12   1 121445. 4627.74   2
 -12   2   0 44554.1 2562.26   1
   0  12   2 44835.5 2647.28   2
 -12   3   0 39360.8 2380.34   1
   0  12   3 41557.3 2596.21   2
 -12   4   0 64013.8 3134.15   1
  -4   0 -12 63305.4 2990.68   1
   0  12   4 63407.5 3386.73   2
   0  12   5 5046.43 979.096   2
 -12   5   0 3601.65 709.709   1
  -5   0 -12 4091.75 749.283   1
  -6   0 -12 9896.70 1233.26   1
   0  12   6 9288.08 1317.42   2
   0  12   7 1962.94 690.444   2
  -7   0 -12 3136.80 778.550   1
   0  12   8 5113.92 1012.84   2
  -8   0 -12 4413.69 903.130   1
  -9   0 -12 11892.0 1573.00   1
   0  12   9 13625.6 1695.85   2
 -10   0 -12 14252.5 1777.35   1
   0  12  10 15437.4 1847.58   2
 -11   0 -12 3167.50 905.265   1
 -11  -1 -12 11223.0 1653.45   1
  -1  12  10 1264.99 659.582   2
 -10  -1 -12 1946.32 788.002   1
  -9  -1 -12 6902.72 1202.93   1
  -1  12   9 6192.30 1206.72   2
  -1  12   8 10738.5 1491.86   2
  -8  -1 -12 10954.0 1419.75   1
  -7  -1 -12 11392.8 1381.90   1
  -1  12   7 12824.8 1600.97   2
  -6  -1 -12 35264.7 2326.70   1
  -1  12   6 23914.9 2153.11   2
  -5  -1 -12 12232.0 1302.00   1
  -1  12   5 16312.5 1692.91   2
  -1  12   4 7615.16 1130.66   2
 -12   3   1 16128.6 1431.90   1
  -1  12   3 13422.2 1485.43   2
  -1  12   2 5648.78 934.254   2
 -12   2   1 5186.59 835.689   1
 -12   1   1 66132.9 3139.86   1
  -1  12   1 62592.3 3161.03   2
  -1  12   0 3165.74 667.222   2
   1  12   0 2587.92 597.521   2
  -1  12  -1 59131.8 2903.21   2
   1  12   1 66396.2 3139.86   2
 -12   1  -1 57632.9 3087.09   1
   1  12   2 4935.60 835.009   2
  -2   1 -12 6472.67 858.231   1
 -12   2  -1 5026.54 861.347   1
  -3   1 -12 10326.6 1126.81   1
 -12   3  -1 8711.75 1127.31   1
   1  12   3 12778.9 1409.87   2
 -12   4  -1 7947.26 1073.37   1
  -4   1 -12 7276.12 1000.18   1
   1  12   4 7849.70 1116.86   2
  -5   1 -12 12090.1 1319.80   1
   1  12   5 11213.6 1380.07   2
 -12   5  -1 13201.4 1384.82   1
  -6   1 -12 27043.7 2081.40   1
 -12   6  -1 25286.6 1953.05   1
   1  12   6 27087.2 2220.96   2
  -7   1 -12 14155.1 1565.52   1
   1  12   7 12948.7 1580.37   2
  -8   1 -12 8171.69 1260.20   1
   1  12   8 9713.88 1422.10   2
  -9   1 -12 4865.11 1014.13   1
   1  12  10 825.574 555.220   2
 -10   1 -12 1966.65 741.823   1
  -2  12  10 3081.65 953.130   2
 -10  -2 -12 1987.99 794.692   1
  -2  12   9 2409.94 769.060   2
  -9  -2 -12 1665.67 672.674   1
  -8  -2 -12 11452.9 1445.54   1
  -2  12   8 11089.1 1532.24   2
  -2  12   7 13870.5 1647.87   2
  -7  -2 -12 12489.1 1428.76   1
  -2  12   6 9519.16 1364.09   2
  -6  -2 -12 9769.09 1229.68   1
  -2  12   5 17711.4 1790.62   2
  -2  12   4 6324.23 1055.49   2
  -2  12   3 5736.81 971.864   2
  -2  12   2 13212.5 1447.93   2
 -12   2   2 11986.1 1213.06   1
  -2  12   1 14743.0 1479.77   2
  -2  12   0 32847.1 2206.52   2
   2  12   0 36292.2 2180.80   2
  -2  12  -1 15101.6 1422.32   2
   2  12   1 14203.5 1377.12   2
 -12   1  -2 14189.1 1490.49   1
 -12   2  -2 10019.7 1213.27   1
   2  12   2 10260.7 1207.99   2
   2  12   3 4500.47 796.679   2
  -3   2 -12 5446.28 824.272   1
 -12   3  -2 5484.86 924.787   1
  -4   2 -12 6694.33 993.621   1
 -12   4  -2 6032.30 958.905   1
   2  12   4 7004.57 1057.78   2
  -5   2 -12 18056.0 1651.22   1
 -12   5  -2 14081.4 1484.46   1
  -6   2 -12 6974.56 1064.31   1
 -12   6  -2 6781.78 1037.22   1
  -7   2 -12 8606.84 1245.98   1
 -12   7  -2 9193.80 1220.68   1
 -12   8  -2 11299.4 1374.37   1
  -8   2 -12 10188.7 1405.32   1
  -9   2 -12 1622.08 632.988   1
 -10   2 -12 3009.69 861.327   1
 -10  -3 -12 14307.7 1795.06   1
  -3  12  10 16666.8 1995.31   2
  -3  12   9 3558.26 965.406   2
  -9  -3 -12 2823.53 741.271   1
  -8  -3 -12 30157.0 2346.97   1
  -3  12   8 26503.0 2422.78   2
  -3  12   7 2284.65 729.052   2
  -3  12   6 15158.8 1742.55   2
  -3  12   5 12030.5 1483.04   2
  -3  12   4 34499.3 2505.86   2
  -3  12   3 25081.3 2079.08   2
  -3  12   2 36034.6 2472.94   2
  -3  12   1 23114.0 1903.53   2
 -12   0  -3 64998.3 3424.67   1
  -3  12   0 60477.3 3125.09   2
 -12   1  -3 23064.3 1952.90   1
   3  12   1 20969.3 1693.62   2
 -12   2  -3 34755.3 2422.90   1
   3  12   2 37200.9 2311.95   2
  -3   3 -12 26228.4 1901.02   1
 -12   3  -3 22988.7 1960.25   1
 -12   4  -3 29244.1 2230.98   1
  -4   3 -12 31905.9 2209.31   1
  -5   3 -12 10151.4 1270.76   1
 -12   5  -3 11421.8 1385.61   1
  -6   3 -12 11215.0 1395.72   1
 -12   6  -3 10581.3 1361.94   1
  -7   3 -12 1564.53 569.412   1
 -12   7  -3 835.667 427.116   1
 -12   8  -3 26977.3 2201.19   1
  -8   3 -12 23543.7 2180.55   1
 -12   9  -3 2183.54 670.160   1
  -9   3 -12 2684.35 809.357   1
 -10   3 -12 15521.9 1896.00   1
 -10  -4 -12 1489.39 711.622   1
  -4  12   9 2947.92 825.504   2
  -9  -4 -12 2094.66 724.482   1
  -4  12   8 16679.9 1883.32   2
  -4  12   7 447.965 420.505   2
  -4  12   6 13971.8 1665.08   2
  -4  12   5 35789.9 2661.30   2
  -4  12   4 521.196 345.398   2
  -4  12   3 6982.01 1130.45   2
  -3   4  12 7283.63 976.653   2
  -4  12   2 61795.7 3362.61   2
  -4  12   1 817.783 428.861   2
 -12  -1  -4 1584.65 595.037   1
 -12   0  -4 4226.76 876.941   1
 -12   1  -4 3202.87 778.799   1
 -12   2  -4 61449.4 3386.11   1
 -12   3  -4 7006.18 1099.74   1
  -4   4 -12 1390.78 532.161   1
 -12   4  -4 412.017 283.053   1
  -5   4 -12 33802.3 2420.41   1
 -12   5  -4 31838.6 2412.02   1
  -6   4 -12 14639.2 1624.10   1
 -12   6  -4 13263.1 1541.63   1
  -7   4 -12 0.81514 297.527   1
 -12   7  -4 76.9921 261.700   1
  -8   4 -12 14566.6 1743.94   1
 -12   8  -4 14644.1 1740.31   1
 -12   9  -4 1497.22 602.031   1
  -9   4 -12 3815.95 940.790   1
 -12  10  -4 3940.08 899.576   1
 -10   4 -12 2712.68 883.746   1
  -5  12   9 6779.27 1276.92   2
  -5  12   8 16252.8 1927.47   2
  -5  12   7 36621.6 2837.22   2
  -5  12   6 16049.6 1821.80   2
  -5  12   5 7281.97 1213.12   2
  -5  12   4 1232.13 505.535   2
  -4   5  12 1589.58 565.035   2
  -5  12   3 5781.63 1034.82   2
  -3   5  12 6075.48 932.501   2
  -5  12   2 5498.21 979.156   2
 -12  -1  -5 1809.44 635.893   1
 -12   0  -5-24.6323 286.714   1
 -12   1  -5 521.880 348.892   1
 -12   2  -5 5211.47 1021.90   1
 -12   3  -5 4795.46 965.720   1
 -12   4  -5 386.345 344.481   1
 -12   5  -5 7173.08 1171.12   1
  -5   5 -12 7189.80 1152.48   1
  -6   5 -12 19469.4 1924.07   1
 -12   6  -5 15078.4 1717.90   1
  -7   5 -12 35520.1 2709.11   1
 -12   7  -5 33018.0 2566.73   1
  -8   5 -12 11332.5 1575.65   1
 -12   8  -5 9766.49 1442.36   1
 -12   9  -5 6885.89 1206.78   1
  -9   5 -12 7488.48 1292.66   1
  -6  12   8 4430.25 1037.80   2
  -6  12   7 1325.40 653.948   2
  -6  12   6 31922.3 2627.34   2
  -6  12   5 35870.8 2733.74   2
  -5   6  12 35787.0 2481.39   2
  -6  12   4 6624.18 1132.25   2
  -4   6  12 5394.16 926.773   2
  -6  12   3 3420.75 849.411   2
  -3   6  12 3552.98 763.162   2
 -12  -2  -6 49137.2 3208.12   1
 -12  -1  -6 4262.96 931.262   1
 -12   0  -6 11366.6 1474.70   1
 -12   1  -6 3115.51 800.335   1
 -12   2  -6 48808.3 3146.53   1
 -12   3  -6 2432.70 685.827   1
 -12   4  -6 5369.13 1059.08   1
 -12   5  -6 33804.4 2657.65   1
  -6   6 -12 33923.2 2629.71   1
 -12   6  -6 34298.7 2673.79   1
  -7   6 -12 1331.98 617.512   1
 -12   7  -6 1666.11 593.126   1
  -8   6 -12 4402.86 1047.69   1
 -12   8  -6 4023.89 945.801   1
  -7  12   8 20161.6 2163.35   2
  -7  12   7 1617.70 710.175   2
  -7  12   6 611.849 430.509   2
  -6   7  12 770.621 529.695   2
  -7  12   5 22086.2 2163.68   2
  -5   7  12 25170.7 2168.49   2
 -12  -4  -7 37946.5 2896.18   1
  -7  12   4 44333.7 3072.48   2
  -4   7  12 44610.9 2877.49   2
  -3   7  12 38995.5 2661.70   2
 -12  -3  -7 37630.5 2859.18   1
 -12  -2  -7 7400.56 1239.24   1
 -12  -1  -7 10072.4 1422.86   1
 -12   0  -7 20055.5 2024.14   1
 -12   1  -7 8810.40 1348.06   1
 -12   2  -7 6663.54 1162.11   1
 -12   3  -7 36024.5 2742.19   1
 -12   4  -7 38473.4 2885.54   1
 -12   5  -7 24652.5 2313.58   1
 -12   6  -7 1028.36 564.541   1
 -12   7  -7 391.620 496.025   1
  -8   7 -12 27254.6 2539.09   1
 -12   8  -7 31426.5 2678.25   1
  -8  12   7 8254.46 1380.64   2
  -7   8  12 5492.66 1135.59   2
  -6   8  12 10329.4 1441.49   2
 -12  -5  -8 10924.7 1587.60   1
  -5   8  12 13337.6 1619.39   2
 -12  -4  -8 3511.89 960.135   1
  -4   8  12 4325.91 957.179   2
 -12  -3  -8 2040.59 751.235   1
  -3   8  12 2564.01 715.244   2
  -2   8  12 61.2297 245.850   2
 -12  -2  -8-251.448 397.632   1
 -12  -1  -8 27432.7 2436.11   1
 -12   0  -8 22207.4 2167.39   1
 -12   1  -8 24723.7 2316.48   1
 -12   2  -8 54.3162 269.988   1
 -12   3  -8 6121.91 1170.01   1
 -12   4  -8 1491.36 611.425   1
 -12   5  -8 14669.8 1813.49   1
 -12   6  -8 12901.6 1745.90   1
  -6   9  12-290.852 438.580   2
 -12  -6  -9 554.437 495.718   1
 -12  -5  -9 9870.89 1531.10   1
  -5   9  12 10810.9 1502.02   2
 -12  -4  -9 27136.5 2532.78   1
  -4   9  12 28826.9 2479.13   2
 -12  -3  -9 15469.1 1895.26   1
  -3   9  12 18738.9 1971.69   2
 -12  -2  -9 4726.81 1040.16   1
  -2   9  12 5985.06 1122.59   2
 -12  -1  -9 12988.1 1696.86   1
  -1   9  12 15456.7 1792.64   2
 -12   0  -9 3754.17 945.645   1
 -12   1  -9 12799.3 1692.96   1
 -12   2  -9 6003.69 1173.51   1
 -12   3  -9 16621.0 1959.64   1
 -12   4  -9 27642.5 2552.65   1
 -12   5  -9 8625.47 1437.72   1
  -4  10  12 3323.63 900.909   2
 -12  -4 -10 3829.88 1043.12   1
 -12  -3 -10 6758.88 1280.75   1
  -3  10  12 8316.12 1352.38   2
  -2  10  12 5431.60 1154.34   2
 -12  -2 -10 5820.55 1202.13   1
 -12  -1 -10 12849.4 1776.55   1
  -1  10  12 12960.5 1670.20   2
 -12   0 -10 4363.69 971.647   1
 -12   1 -10 12286.2 1681.68   1
 -12   2 -10 4983.70 1177.07   1
 -12   3 -10 7595.76 1348.56   1
   0  13   0 22.3967 228.942   2
   0  13   1 11344.7 1326.21   2
 -13   1   0 12298.1 1382.15   1
 -13   2   0 98625.2 4199.38   1
   0  13   2 88671.2 4100.03   2
 -13   3   0 43323.2 2641.57   1
   0  13   3 46028.3 2889.77   2
   0  13   4 392.756 243.322   2
 -13   4   0-131.682 295.173   1
   0  13   5 136.840 230.387   2
   0  13   6 3232.59 835.154   2
  -6   0 -13 2772.24 710.888   1
   0  13   7 361.758 449.064   2
  -7   0 -13 507.691 452.061   1
   0  13   8-276.856 348.222   2
  -8   0 -13-136.106 214.863   1
   0  13   9 5568.78 1193.19   2
  -9   0 -13 5871.89 1193.47   1
 -10   0 -13 31421.7 2684.93   1
 -10  -1 -13 1242.70 661.602   1
  -9  -1 -13 34816.2 2730.91   1
  -1  13   9 36225.8 2942.06   2
  -8  -1 -13 15082.3 1696.37   1
  -1  13   8 16477.5 1936.35   2
  -1  13   7 4150.99 922.426   2
  -7  -1 -13 5418.79 1044.09   1
  -1  13   6 4166.40 936.735   2
  -1  13   5 14635.4 1681.29   2
  -1  13   4 13906.7 1613.12   2
  -1  13   3 3421.91 797.158   2
 -13   2   1 39466.0 2453.21   1
  -1  13   2 34906.8 2451.54   2
  -1  13   1 9676.62 1228.79   2
 -13   1   1 9558.27 1192.93   1
  -1  13   0 919.065 406.856   2
   1  13   0 684.456 309.851   2
 -13   0  -1 1441.84 512.188   1
  -1  13  -1 9665.87 1154.74   2
   1  13   1 9217.79 1181.76   2
 -13   1  -1 10346.3 1298.34   1
 -13   2  -1 36356.2 2480.75   1
   1  13   2 39059.8 2539.21   2
   1  13   3 2136.45 634.317   2
 -13   3  -1 3066.63 719.616   1
 -13   4  -1 12437.3 1434.73   1
   1  13   4 10666.9 1404.91   2
  -5   1 -13 19586.4 1763.19   1
   1  13   5 20740.4 2004.88   2
 -13   5  -1 15971.0 1597.89   1
   1  13   6 3743.81 880.618   2
  -6   1 -13 3152.46 758.985   1
   1  13   7 6167.87 1150.86   2
  -7   1 -13 6429.46 1093.41   1
  -8   1 -13 20372.2 2018.78   1
   1  13   8 25530.3 2363.61   2
  -9   1 -13 35977.9 2802.98   1
   1  13   9 38126.5 2975.78   2
 -10  -2 -13 1048.95 585.443   1
  -9  -2 -13 221.427 373.800   1
  -2  13   9 382.561 445.160   2
  -2  13   8 2894.52 874.976   2
  -2  13   7 2482.75 768.041   2
  -2  13   6 21927.1 2162.54   2
  -2  13   5 6111.30 1136.05   2
  -2  13   4 9224.77 1319.00   2
  -2  13   3 4972.09 956.382   2
  -2  13   2 11376.8 1392.62   2
 -13   1   2 36790.4 2332.19   1
  -2  13   1 36034.6 2499.00   2
 -13   0  -2 73742.3 3774.64   1
  -2  13   0 72164.1 3492.10   2
  -2  13  -1 38136.3 2440.33   2
 -13   1  -2 36983.4 2570.07   1
   2  13   1 37617.7 2401.63   2
 -13   2  -2 9913.14 1311.84   1
   2  13   2 11948.3 1359.82   2
   2  13   3 7085.69 1080.54   2
  -3   2 -13 7454.94 1008.58   1
 -13   3  -2 8730.47 1222.40   1
 -13   4  -2 13154.8 1482.56   1
  -4   2 -13 9756.45 1223.83   1
   2  13   4 15116.6 1613.50   2
 -13   5  -2 6959.26 1080.83   1
   2  13   5 7532.03 1169.30   2
  -5   2 -13 7342.16 1098.90   1
  -6   2 -13 22304.7 1987.57   1
 -13   6  -2 20378.2 1898.35   1
   2  13   6 22313.0 2095.38   2
   2  13   7 2777.52 773.609   2
  -7   2 -13 3172.33 796.888   1
 -13   7  -2 1650.25 680.692   1
   2  13   8 1173.67 596.101   2
  -8   2 -13 1765.54 740.726   1
   2  13   9-4.88528 333.066   2
  -9   2 -13 233.785 341.346   1
  -3  13   8 30488.2 2699.23   2
  -3  13   7 9330.44 1452.13   2
  -3  13   6 16177.3 1851.59   2
  -3  13   5 28137.6 2399.43   2
  -3  13   4 13608.6 1630.37   2
  -3  13   3 62920.4 3564.15   2
  -3  13   2 24094.6 2080.96   2
 -13  -1  -3 7694.76 1191.93   1
  -3  13   1 8352.83 1196.62   2
  -3  13   0 10897.4 1329.26   2
 -13   0  -3 8321.35 1239.01   1
 -13   1  -3 5599.88 1005.62   1
 -13   2  -3 20993.7 1955.85   1
   3  13   2 25306.8 2001.95   2
 -13   3  -3 58659.1 3396.56   1
   3  13   3 66652.0 3436.84   2
 -13   4  -3 13643.2 1575.22   1
  -4   3 -13 14251.5 1524.38   1
   3  13   4 13548.5 1530.29   2
  -5   3 -13 26975.6 2167.40   1
 -13   5  -3 29765.4 2346.82   1
   3  13   5 26951.5 2270.80   2
  -6   3 -13 14173.0 1632.79   1
 -13   6  -3 14195.0 1604.23   1
  -7   3 -13 10124.2 1418.46   1
 -13   7  -3 9709.78 1352.31   1
  -8   3 -13 25250.7 2310.77   1
 -13   8  -3 23835.2 2156.55   1
  -9   3 -13 6197.33 1214.93   1
  -4  13   8 15075.3 1891.27   2
  -4  13   7 1153.24 525.291   2
  -4  13   6 7822.64 1264.50   2
  -4  13   5 46291.1 3166.69   2
  -4  13   4 8715.04 1328.29   2
  -4  13   3 7597.47 1216.26   2
  -4  13   2 1891.07 625.933   2
  -4  13   1 16160.1 1708.93   2
 -13  -1  -4 16703.6 1804.12   1
 -13   0  -4 10.4845 344.716   1
 -13   1  -4 14942.2 1679.90   1
 -13   2  -4 2021.12 655.021   1
   4  13   3 5356.59 935.636   2
 -13   3  -4 5527.23 1027.34   1
 -13   4  -4 7774.47 1230.75   1
  -5   4 -13 45545.0 2963.08   1
 -13   5  -4 49132.6 3161.13   1
  -6   4 -13 12708.6 1588.36   1
 -13   6  -4 12923.7 1576.73   1
  -7   4 -13 3051.50 862.439   1
 -13   7  -4 2582.58 752.375   1
  -8   4 -13 12420.5 1627.38   1
 -13   8  -4 11974.1 1556.25   1
 -13   9  -4 18122.8 1929.15   1
  -5  13   7 1807.02 760.628   2
  -5  13   6 154.914 379.446   2
  -5  13   5 10369.1 1519.11   2
  -5  13   4 558.056 414.354   2
  -5  13   3 6501.99 1124.96   2
  -3   5  13 5003.62 889.128   2
  -5  13   2 1486.73 595.537   2
 -13  -2  -5 4701.98 1029.07   1
 -13  -1  -5 17783.4 1917.77   1
 -13   0  -5 15398.9 1754.80   1
 -13   1  -5 15120.2 1738.03   1
 -13   2  -5 2153.27 719.015   1
 -13   3  -5 7070.48 1211.79   1
 -13   4  -5 312.745 380.200   1
 -13   5  -5 8878.24 1355.62   1
  -6   5 -13 550.088 387.213   1
 -13   6  -5 1228.57 553.324   1
  -7   5 -13 1840.45 702.193   1
 -13   7  -5 2633.93 876.798   1
  -8   5 -13 15085.9 1844.48   1
 -13   8  -5 14289.8 1743.02   1
  -6  13   7 18759.5 2097.84   2
  -6  13   6 2628.62 856.856   2
  -6  13   5 3070.87 824.564   2
  -6  13   4 18653.1 1977.86   2
  -4   6  13 16888.1 1696.15   2
 -13  -3  -6 564.427 494.219   1
  -3   6  13 479.393 387.518   2
  -6  13   3-71.3131 237.192   2
 -13  -2  -6 24819.6 2325.61   1
 -13  -1  -6 38374.6 2910.66   1
 -13   0  -6 5261.78 1085.72   1
 -13   1  -6 35457.8 2769.04   1
 -13   2  -6 27374.4 2431.62   1
 -13   3  -6-148.931 310.092   1
 -13   4  -6 20613.3 2102.66   1
 -13   5  -6 2877.12 831.033   1
 -13   6  -6 3005.20 811.017   1
  -7   6 -13 13680.0 1734.79   1
 -13   7  -6 13740.9 1764.02   1
  -7  13   6 2624.78 816.681   2
  -7  13   5 2026.70 672.742   2
 -13  -4  -7 17347.7 2057.64   1
  -4   7  13 21363.3 2002.49   2
  -3   7  13 8293.73 1244.49   2
 -13  -3  -7 9181.02 1471.74   1
 -13  -2  -7 21306.4 2217.41   1
  -2   7  13 20497.2 1949.67   2
 -13  -1  -7 2544.46 775.557   1
 -13   0  -7 5122.05 1076.42   1
 -13   1  -7 3559.12 901.357   1
 -13   2  -7 27012.3 2458.83   1
 -13   3  -7 9914.22 1480.40   1
 -13   4  -7 19507.3 2124.66   1
 -13   5  -7 2473.09 797.249   1
 -13   6  -7 3331.91 931.710   1
  -5   8  13-324.638 299.556   2
 -13  -5  -8 502.998 457.978   1
  -4   8  13 698.711 524.827   2
 -13  -4  -8 826.127 565.065   1
  -3   8  13 8402.59 1320.28   2
 -13  -3  -8 8980.86 1456.47   1
 -13  -2  -8 8179.98 1404.75   1
  -2   8  13 10679.6 1458.10   2
 -13  -1  -8 1130.90 614.853   1
 -13   0  -8 5840.91 1212.10   1
 -13   1  -8 558.032 473.141   1
 -13   2  -8 11720.0 1668.13   1
 -13   3  -8 9996.72 1562.95   1
 -13   4  -8 421.882 393.226   1
  -4   9  13 13531.2 1765.76   2
 -13  -3  -9 12473.1 1737.99   1
  -3   9  13 11945.7 1612.80   2
 -13  -2  -9 2596.20 759.484   1
  -2   9  13 1826.63 695.706   2
 -13  -1  -9 21592.2 2264.32   1
  -1   9  13 19915.3 2068.61   2
 -13   0  -9 52770.8 3676.06   1
 -13   1  -9 19064.3 2158.18   1
 -13   2  -9 3816.36 1008.82   1
 -14   0   0 54303.8 3218.06   1
   0  14   1 3580.38 815.924   2
 -14   1   0 3392.58 837.052   1
   0  14   2 4798.52 945.178   2
 -14   2   0 3680.03 801.395   1
 -14   3   0 40358.1 2675.41   1
   0  14   3 43040.7 2893.66   2
   0  14   4 50363.2 3288.12   2
   0  14   5 20361.8 2059.49   2
   0  14   6 7282.64 1270.23   2
   0  14   7 7660.52 1362.91   2
  -1  14   7 5270.84 1136.97   2
  -1  14   6 33297.2 2777.99   2
  -1  14   5 15130.0 1794.00   2
  -1  14   4 2180.25 692.772   2
  -1  14   3 1381.81 567.765   2
  -1  14   2 3518.93 814.071   2
  -1  14   1 26810.1 2169.14   2
 -14   1   1 20442.1 1844.66   1
  -1  14   0 28.9411 219.872   2
 -14   0   1 375.677 346.415   1
 -14   0  -1 920.451 510.777   1
 -14   1  -1 21598.6 1998.37   1
   1  14   2 4239.97 886.451   2
 -14   2  -1 3946.11 862.344   1
   1  14   3 196.212 332.149   2
 -14   3  -1 735.138 445.463   1
   1  14   4 2168.25 629.742   2
 -14   4  -1 1595.13 587.356   1
   1  14   5 14214.0 1717.28   2
   1  14   6 40402.3 2997.72   2
   1  14   7 4898.81 1126.72   2
  -8   1 -14 15724.6 1854.40   1
  -2  14   7 29117.2 2623.20   2
  -2  14   6 4285.99 989.660   2
  -2  14   5 11777.4 1583.15   2
  -2  14   4 9276.27 1389.31   2
  -2  14   3 8406.48 1299.72   2
  -2  14   2 21003.3 2006.62   2
  -2  14   1 661.269 380.249   2
 -14  -1  -2 2160.36 732.300   1
  -2  14   0 250.723 339.302   2
 -14   0  -2-42.0855 277.333   1
 -14   1  -2 2788.46 768.625   1
 -14   2  -2 16772.2 1772.17   1
   2  14   2 15041.1 1632.92   2
   2  14   3 6108.19 1057.32   2
 -14   3  -2 5796.22 1021.12   1
 -14   4  -2 9407.53 1329.82   1
   2  14   4 8381.76 1257.38   2
   2  14   5 11523.9 1544.63   2
 -14   5  -2 12169.1 1501.71   1
   2  14   6 6921.71 1242.71   2
  -6   2 -14 6561.54 1116.16   1
 -14   6  -2 5486.04 1028.74   1
  -7   2 -14 24748.1 2265.86   1
   2  14   7 24589.6 2351.38   2
  -8   2 -14 1296.99 564.955   1
  -3  14   7 5710.07 1234.51   2
  -3  14   6 1333.36 610.957   2
  -3  14   5 32133.4 2687.92   2
  -3  14   4 25.7168 312.178   2
  -3  14   3 35035.9 2696.06   2
  -3  14   2 18154.0 1882.18   2
 -14  -1  -3 18787.3 1977.18   1
  -3  14   1 17254.7 1761.77   2
 -14   0  -3 9768.56 1421.98   1
 -14   1  -3 22443.7 2117.97   1
 -14   2  -3 19073.6 1957.06   1
 -14   3  -3 33934.7 2629.23   1
   3  14   3 30713.4 2404.82   2
   3  14   4 363.791 481.462   2
 -14   4  -3 347.842 234.821   1
  -5   3 -14 31402.0 2408.00   1
 -14   5  -3 34085.2 2619.88   1
   3  14   5 28190.5 2391.04   2
   3  14   6 28.1988 270.398   2
  -6   3 -14 994.140 605.713   1
 -14   6  -3 323.808 420.125   1
   3  14   7 5797.08 1148.87   2
  -7   3 -14 4151.68 938.876   1
 -14   7  -3 4279.35 945.992   1
  -8   3 -14 10242.4 1538.72   1
  -4  14   6 10817.6 1629.95   2
  -4  14   5 12029.0 1672.29   2
  -4  14   4 35661.8 2818.24   2
  -4  14   3 7332.94 1233.24   2
 -14  -2  -4 16566.2 1918.41   1
  -4  14   2 12873.3 1592.52   2
 -14  -1  -4 796.156 531.571   1
 -14   0  -4 242.598 255.008   1
 -14   1  -4 2754.91 826.570   1
 -14   2  -4 15835.3 1790.63   1
 -14   3  -4 6960.20 1210.07   1
 -14   4  -4 34018.8 2703.42   1
   4  14   4 35837.8 2653.94   2
 -14   5  -4 13135.8 1653.36   1
   4  14   5 12461.9 1581.86   2
  -6   4 -14 11055.7 1483.50   1
 -14   6  -4 11230.6 1523.08   1
   4  14   6 12389.8 1607.15   2
  -7   4 -14 8816.02 1378.81   1
 -14   7  -4 7809.20 1276.42   1
  -5  14   5 18535.7 2056.14   2
  -5  14   4 2421.76 732.899   2
  -5  14   3 221.118 226.116   2
 -14  -3  -5 886.225 477.101   1
 -14  -2  -5 10316.2 1511.09   1
 -14  -1  -5 17317.5 1958.70   1
 -14   0  -5 61863.0 3787.58   1
 -14   1  -5 16720.1 1899.84   1
 -14   2  -5 8011.29 1321.30   1
 -14   3  -5-47.7397 268.207   1
 -14   4  -5 2520.17 774.388   1
 -14   5  -5 17698.6 1949.39   1
 -14   6  -5 21675.4 2174.68   1
  -6  14   4 6276.81 1232.25   2
 -14  -4  -6 8065.35 1415.91   1
 -14  -3  -6 38424.6 3070.09   1
 -14  -2  -6 7700.04 1369.53   1
  -2   6  14 5851.57 1057.69   2
 -14  -1  -6 17479.5 2006.90   1
 -14   0  -6 154.335 285.155   1
 -14   1  -6 24304.5 2346.80   1
 -14   2  -6 7723.91 1350.03   1
 -14   3  -6 35594.0 2901.17   1
 -14   4  -6 7083.35 1321.49   1
 -14   5  -6 5624.69 1181.13   1
 -14  -3  -7 30439.9 2767.26   1
  -3   7  14 30721.9 2507.96   2
  -2   7  14 3132.81 795.428   2
 -14  -2  -7 2977.98 900.883   1
 -14  -1  -7 2837.78 874.648   1
 -14   0  -7 3073.08 907.547   1
 -14   1  -7 2969.92 954.271   1
 -14   2  -7 3030.50 867.464   1
 -14   3  -7 26542.9 2509.22   1
  -3   8  14 2492.49 828.275   2
  -2   8  14-78.0021 439.904   2
  -1   8  14 834.395 604.257   2
 -15   0   0 132.356 230.090   1
 -15  -1   0 358.263 369.155   1
 -15   1   0-174.642 290.829   1
   0  15   2 15761.4 1749.45   2
   0  15   3 2325.91 733.187   2
   0  15   4 25564.5 2326.57   2
   0  15   5 201.328 354.224   2
  -1  15   5 26707.7 2458.48   2
  -1  15   4 12502.2 1691.47   2
  -1  15   3 9518.04 1422.02   2
  -1  15   2 5462.59 1063.25   2
 -15  -1  -1 15285.4 1761.37   1
  -1  15   1 12777.8 1547.33   2
 -15   0  -1 21864.5 2120.41   1
 -15   0   1 23562.6 2123.83   1
 -15   1  -1 18071.5 1912.30   1
 -15   2  -1 4238.75 906.412   1
 -15   3  -1 10714.9 1438.56   1
   1  15   3 9794.42 1398.28   2
   1  15   4 11563.8 1594.43   2
   1  15   5 28298.2 2515.56   2
  -2  15   5 455.995 288.030   2
  -2  15   4 1604.61 740.902   2
  -2  15   3 406.913 382.019   2
  -2  15   2 1382.80 621.433   2
  -2  15   1 17668.0 1815.02   2
 -15  -1  -2 21173.0 2158.53   1
 -15   0  -2 7093.05 1222.37   1
 -15   1  -2 18352.4 1932.92   1
 -15   2  -2 1409.06 632.371   1
   2  15   3 699.082 360.692   2
 -15   3  -2 635.552 385.771   1
   2  15   4 2055.35 697.425   2
 -15   4  -2 3989.67 946.750   1
   2  15   5 542.602 481.052   2
  -3  15   4 2758.46 858.757   2
  -3  15   3 50066.9 3367.93   2
 -15  -2  -3 20860.6 2207.81   1
  -3  15   2 20309.0 2019.08   2
 -15  -1  -3 3737.77 937.275   1
  -3  15   1 2743.73 810.883   2
 -15   0  -3 3877.51 969.632   1
 -15   1  -3 4171.61 933.683   1
 -15   2  -3 19277.5 2017.54   1
 -15   3  -3 48848.9 3329.23   1
   3  15   4 1066.58 524.503   2
 -15   4  -3 890.754 521.024   1
   3  15   5 941.062 633.118   2
 -15   5  -3 0.89509 303.870   1
  -4  15   4 15835.2 1910.09   2
  -4  15   3 4450.59 981.765   2
 -15  -3  -4 4070.62 1031.71   1
 -15  -2  -4 10114.8 1540.64   1
  -4  15   2 7838.42 1288.72   2
 -15  -1  -4 4508.35 1082.63   1
 -15   0  -4 7207.17 1245.55   1
 -15   1  -4 2848.05 853.668   1
 -15   2  -4 12439.8 1676.34   1
 -15   3  -4 4692.81 1044.32   1
 -15   4  -4 14286.1 1778.65   1
   4  15   5 722.725 512.638   2
 -15  -2  -5 18962.4 2149.55   1
 -15  -1  -5 3855.51 1028.70   1
 -15   0  -5 9430.80 1485.22   1
 -15   1  -5 4500.71 1065.74   1
 -15   2  -5 20431.5 2196.38   1
 -16   0   0 1771.24 617.701   1
 -16  -1   0 647.023 362.241   1
   0  16   3 660.776 544.906   2
  -1  16   3 14594.8 1824.84   2
  -1  16   2-286.341 407.351   2
 -16  -2  -1 224.167 489.061   1
 -16  -1  -1 6055.24 1198.41   1
 -16   0  -1 25246.2 2381.52   1
 -16   1  -1 1535.61 682.430   1
 -16   2  -1 413.714 477.325   1
  -2  16   2 10706.4 1511.96   2
 -16   0  -2 5809.44 1146.45   1
 -16   1  -2 9521.49 1466.50   1
 -16   2  -2 12674.6 1691.35   1
   0   0   0    0.00    0.00   0
;
_shelx_hkl_checksum     19813
_shelx_res_file
;
TITL z373 in P2(1)3
    shelx.res
    created by SHELXL-2018/3 at 21:27:50 on 12-Oct-2021
CELL  0.71073   9.8201   9.8201   9.8201   90.000   90.000   90.000
ZERR     4.00   0.0001   0.0001   0.0001    0.000    0.000    0.000
LATT  -1
SYMM  1/2 - X, - Y, 1/2 + Z
SYMM  1/2 + X, 1/2 - Y, - Z
SYMM  - X, 1/2 + Y, 1/2 - Z
SYMM    Y,   Z,   X
SYMM  1/2 - Y, - Z, 1/2 + X
SYMM  1/2 + Y, 1/2 - Z, - X
SYMM  - Y, 1/2 + Z, 1/2 - X
SYMM    Z,   X,   Y
SYMM  - Z, 1/2 + X, 1/2 - Y
SYMM  1/2 - Z, - X, 1/2 + Y
SYMM  1/2 + Z, 1/2 - X, - Y
SFAC  O    NA   P    K    TI   FE
UNIT  39 3 9 3 1.5 1.5
MERG   2
OMIT     0.00  58.00
EXYZ FE1 TI1
EADP FE1 TI1
EXYZ FE2 TI2
EADP FE2 TI2
EXYZ  K1 NA1
EADP  K1 NA1
EXYZ  K2 NA2
EADP  K2 NA2
FMAP   2
PLAN   20
ACTA
BOND
LIST   4
L.S.  30
WGHT    0.029200    0.576700
EXTI    0.004188
FVAR       5.57967   0.52425   0.48475   0.84842   0.79685
FE1   6    0.143027    0.143027    0.143027    20.33333    0.00852    0.00852 =
         0.00852   -0.00017   -0.00017   -0.00017
TI1   5    0.143027    0.143027    0.143027   -20.33333    0.00852    0.00852 =
         0.00852   -0.00017   -0.00017   -0.00017
FE2   6    0.413891    0.413891    0.413891    30.33333    0.00872    0.00872 =
         0.00872   -0.00053   -0.00053   -0.00053
TI2   5    0.413891    0.413891    0.413891   -30.33333    0.00872    0.00872 =
         0.00872   -0.00053   -0.00053   -0.00053
K1    4    0.707124    0.707124    0.707124    40.33333    0.02541    0.02541 =
         0.02541    0.00043    0.00043    0.00043
NA1   2    0.707124    0.707124    0.707124   -40.33333    0.02541    0.02541 =
         0.02541    0.00043    0.00043    0.00043
K2    4    0.932156    0.932156    0.932156    50.33333    0.02282    0.02282 =
         0.02282   -0.00210   -0.00210   -0.00210
NA2   2    0.932156    0.932156    0.932156   -50.33333    0.02282    0.02282 =
         0.02282   -0.00210   -0.00210   -0.00210
P3    3    0.458096    0.227834    0.126392    11.00000    0.00778    0.00980 =
         0.00901    0.00008    0.00144   -0.00027
O1    1    0.310555    0.234456    0.079198    11.00000    0.01025    0.02175 =
         0.02225    0.00798   -0.00188   -0.00315
O2    1    0.547744    0.298757    0.021654    11.00000    0.01898    0.02735 =
         0.01776    0.00957    0.00595    0.00012
O3    1    0.502050    0.080889    0.149381    11.00000    0.02245    0.01226 =
         0.02725    0.00269    0.00268    0.00699
O4    1    0.478722    0.304089    0.258980    11.00000    0.02781    0.02949 =
         0.01900   -0.01482    0.00195   -0.00272
HKLF 4
REM  z373 in P2(1)3
REM wR2 = 0.0638, GooF = S = 1.137, Restrained GooF = 1.137 for all data
REM R1 = 0.0247 for 829 Fo > 4sig(Fo) and 0.0253 for all 847 data
REM 63 parameters refined using 0 restraints
END
WGHT      0.0301      0.7001
REM Highest difference peak  0.478,  deepest hole -0.371,  1-sigma level  0.087
Q1    1   0.4350  0.1809  0.0457  11.00000  0.05    0.48
Q2    1   0.3764  0.2267  0.0814  11.00000  0.05    0.41
Q3    1   0.5425  0.0429  0.0643  11.00000  0.05    0.40
Q4    1   0.6469  0.7013  0.7737  11.00000  0.05    0.34
Q5    1   0.6437  0.3308 -0.0182  11.00000  0.05    0.31
Q6    1   0.3101  0.1855  0.0635  11.00000  0.05    0.28
Q7    1   0.3439  0.1822  0.0718  11.00000  0.05    0.28
Q8    1   0.2944  0.1983  0.1636  11.00000  0.05    0.28
Q9    1   0.3569  0.2427  0.1052  11.00000  0.05    0.28
Q10   1   0.5452  0.0995  0.1801  11.00000  0.05    0.28
Q11   1   0.3253  0.2447  0.1281  11.00000  0.05    0.26
Q12   1   1.0193  0.9389  1.0007  11.00000  0.05    0.26
Q13   1   0.4944  0.1357  0.1274  11.00000  0.05    0.26
Q14   1   0.4998  0.2644  0.2142  11.00000  0.05    0.26
Q15   1   0.5585  0.3510 -0.0712  11.00000  0.05    0.25
Q16   1   0.2918  0.1682  0.1410  11.00000  0.05    0.24
Q17   1   0.1433  0.0740  0.2359  11.00000  0.05    0.24
Q18   1   0.5287  0.2977  0.0778  11.00000  0.05    0.24
Q19   1   0.5589  0.3448  0.0582  11.00000  0.05    0.23
Q20   1   0.5819  0.0910  0.1407  11.00000  0.05    0.23
;
_shelx_res_checksum     47944
data_II
_audit_creation_method     'WinGX routine CIF_UPDATE'
_chemical_name_systematic
;
Potassium sodium titanium iron tris(phosphate)
;
_chemical_formula_moiety     'Fe0.74 O12 P3 Ti1.26, 0.97(K), 1.03(Na)'
_chemical_formula_sum     'Fe0.74 K0.97 Na1.03 O12 P3 Ti1.26'
_chemical_formula_iupac     'K0.97 Na1.03 Ti1.26 Fe0.74 (P O4)3'
_chemical_formula_weight     448.16
_chemical_absolute_configuration     ad
_symmetry_cell_setting     cubic
_symmetry_space_group_name_H-M     'P 21 3'
_symmetry_space_group_name_Hall     'P 2ac 2ab 3'
loop_
    _symmetry_equiv_pos_as_xyz
    'x, y, z'
    '-x+1/2, -y, z+1/2'
    'x+1/2, -y+1/2, -z'
    '-x, y+1/2, -z+1/2'
    'y, z, x'
    '-y+1/2, -z, x+1/2'
    'y+1/2, -z+1/2, -x'
    '-y, z+1/2, -x+1/2'
    'z, x, y'
    '-z, x+1/2, -y+1/2'
    '-z+1/2, -x, y+1/2'
    'z+1/2, -x+1/2, -y'
_cell_length_a     9.79450(10)
_cell_length_b     9.79450(10)
_cell_length_c     9.79450(10)
_cell_angle_alpha     90
_cell_angle_beta     90
_cell_angle_gamma     90
_cell_volume     939.61(3)
_cell_formula_units_Z     4
_cell_measurement_reflns_used     10546
_cell_measurement_theta_min     2.941
_cell_measurement_theta_max     28.951
_cell_measurement_temperature     293(2)
_exptl_crystal_description     Tetrahedron
_exptl_crystal_colour     'violet'
_exptl_crystal_size_max     0.15
_exptl_crystal_size_mid     0.11
_exptl_crystal_size_min     0.08
_exptl_crystal_density_diffrn     3.168
_exptl_crystal_F_000     870.9
_exptl_absorpt_coefficient_mu     3.271
_exptl_absorpt_correction_type     multi-scan
_exptl_absorpt_process_details
;
(Blessing, 1995)
;
_exptl_absorpt_correction_T_min     0.6217
_exptl_absorpt_correction_T_max     0.8351
_diffrn_ambient_temperature     293(2)
_diffrn_radiation_type     MoK\a
_diffrn_radiation_wavelength     0.71073
_diffrn_radiation_monochromator     graphite
_diffrn_measurement_device_type     'Oxford Diffraction Xcalibur-3'
_diffrn_measurement_method     '\f and \w scans'
_diffrn_reflns_number     10546
_diffrn_reflns_av_R_equivalents     0.0258
_diffrn_reflns_theta_min     2.941
_diffrn_reflns_theta_max     28.951
_diffrn_reflns_theta_full     25.242
_diffrn_measured_fraction_theta_max     1
_diffrn_measured_fraction_theta_full     1
_diffrn_reflns_limit_h_min     -12
_diffrn_reflns_limit_h_max     13
_diffrn_reflns_limit_k_min     -13
_diffrn_reflns_limit_k_max     13
_diffrn_reflns_limit_l_min     -13
_diffrn_reflns_limit_l_max     13
_diffrn_standards_number     0
_diffrn_standards_interval_count     0
_diffrn_standards_interval_time     0
_reflns_number_total     837
_reflns_number_gt     833
_reflns_threshold_expression     'I > 2\s(I)'
_refine_ls_structure_factor_coef     Fsqd
_refine_ls_matrix_type     full
_refine_ls_R_factor_all     0.0165
_refine_ls_R_factor_gt     0.0164
_refine_ls_wR_factor_ref     0.0429
_refine_ls_goodness_of_fit_ref     1.119
_refine_ls_restrained_S_all     1.119
_refine_ls_number_reflns     837
_refine_ls_number_parameters     63
_refine_ls_number_restraints     0
_refine_ls_hydrogen_treatment     undef
_refine_ls_weighting_scheme     calc
_refine_ls_weighting_details
;
'w=1/[\s^2^(Fo^2^)+(0.0186P)^2^+1.1348P] where P=(Fo^2^+2Fc^2^)/3'
;
_refine_ls_shift/su_max     0
_refine_ls_shift/su_mean     0
_refine_diff_density_max     0.285
_refine_diff_density_min     -0.274
_refine_ls_extinction_method
;
SHELXL-2018/3 (Sheldrick 2015)
;
_refine_ls_extinction_coef     0.0015(10)
_refine_ls_abs_structure_details
;
Flack <i>x</i> determined using 349 quotients
[(<i>I</i>^+^)-(<i>I</i>^-^)]/[(<i>I</i>^+^)+(<i>I</i>^-^)]
(Parsons <i>et al.</i>,  2013)
;
_refine_ls_abs_structure_Flack     0.02
loop_
    _atom_type_symbol
    _atom_type_description
    _atom_type_scat_dispersion_real
    _atom_type_scat_dispersion_imag
    _atom_type_scat_source
    O O 0.0106 0.006 'International Tables Vol C Tables 4.2.6.8 and 6.1.1.4'
    Na Na 0.0362 0.0249 'International Tables Vol C Tables 4.2.6.8 and 6.1.1.4'
    P P 0.1023 0.0942 'International Tables Vol C Tables 4.2.6.8 and 6.1.1.4'
    K K 0.2009 0.2494 'International Tables Vol C Tables 4.2.6.8 and 6.1.1.4'
    Ti Ti 0.2776 0.4457 'International Tables Vol C Tables 4.2.6.8 and 6.1.1.4'
    Fe Fe 0.3463 0.8444 'International Tables Vol C Tables 4.2.6.8 and 6.1.1.4'
_computing_data_collection
;
CrysAlis CCD (Oxford Diffraction, 2006)
;
_computing_cell_refinement
;
CrysAlis CCD (Oxford Diffraction, 2006)
;
_computing_data_reduction
;
CrysAlis RED (Oxford Diffraction, 2006)
;
_computing_structure_solution
;
SHELXS (Sheldrick, 2008)
;
_computing_structure_refinement
;
SHELXL (Sheldrick, 2015)
;
_computing_molecular_graphics
;
DIAMOND (Brandenburg, 2006)
;
_computing_publication_material
;
WinGX (Farrugia, 2012), enCIFer (Allen <i>et al.</i>,  2004)
and publCIF (Westrip, 2010)
;
loop_
    _atom_site_type_symbol
    _atom_site_label
    _atom_site_fract_x
    _atom_site_fract_y
    _atom_site_fract_z
    _atom_site_U_iso_or_equiv
    _atom_site_adp_type
    _atom_site_calc_flag
    _atom_site_occupancy
    _atom_site_disorder_assembly
    _atom_site_disorder_group
    Fe Fe1 0.14198(4) 0.14198(4) 0.14198(4) 0.0079(2) Uani d 0.39(2) . .
    Ti Ti1 0.14198(4) 0.14198(4) 0.14198(4) 0.0079(2) Uani d 0.61(2) . .
    Fe Fe2 0.41334(4) 0.41334(4) 0.41334(4) 0.0079(2) Uani d 0.35(2) . .
    Ti Ti2 0.41334(4) 0.41334(4) 0.41334(4) 0.0079(2) Uani d 0.65(2) . .
    K K1 0.70732(10) 0.70732(10) 0.70732(10) 0.0266(6) Uani d 0.676(18) . .
    Na Na1 0.70732(10) 0.70732(10) 0.70732(10) 0.0266(6) Uani d 0.324(18) . .
    K K2 0.93159(11) 0.93159(11) 0.93159(11) 0.0254(8) Uani d 0.294(19) . .
    Na Na2 0.93159(11) 0.93159(11) 0.93159(11) 0.0254(8) Uani d 0.706(19) . .
    P P3 0.45787(7) 0.22778(7) 0.12657(7) 0.00815(19) Uani d 1 . .
    O O1 0.3100(2) 0.2337(3) 0.0789(2) 0.0210(5) Uani d 1 . .
    O O2 0.5478(3) 0.2989(3) 0.0220(3) 0.0266(6) Uani d 1 . .
    O O3 0.5024(3) 0.0810(2) 0.1492(3) 0.0269(5) Uani d 1 . .
    O O4 0.4786(3) 0.3034(3) 0.2602(3) 0.0313(6) Uani d 1 . .
loop_
    _atom_site_aniso_label
    _atom_site_aniso_U_11
    _atom_site_aniso_U_22
    _atom_site_aniso_U_33
    _atom_site_aniso_U_12
    _atom_site_aniso_U_13
    _atom_site_aniso_U_23
    Fe1 0.0079(2) 0.0079(2) 0.0079(2) 0.00028(15) 0.00028(15) 0.00028(15)
    Ti1 0.0079(2) 0.0079(2) 0.0079(2) 0.00028(15) 0.00028(15) 0.00028(15)
    Fe2 0.0079(2) 0.0079(2) 0.0079(2) -0.00052(15) -0.00052(15) -0.00052(15)
    Ti2 0.0079(2) 0.0079(2) 0.0079(2) -0.00052(15) -0.00052(15) -0.00052(15)
    K1 0.0266(6) 0.0266(6) 0.0266(6) 0.0015(4) 0.0015(4) 0.0015(4)
    Na1 0.0266(6) 0.0266(6) 0.0266(6) 0.0015(4) 0.0015(4) 0.0015(4)
    K2 0.0254(8) 0.0254(8) 0.0254(8) -0.0021(4) -0.0021(4) -0.0021(4)
    Na2 0.0254(8) 0.0254(8) 0.0254(8) -0.0021(4) -0.0021(4) -0.0021(4)
    P3 0.0075(3) 0.0087(3) 0.0083(3) -0.0003(2) 0.0015(2) -0.0007(2)
    O1 0.0088(9) 0.0299(12) 0.0242(12) -0.0033(8) -0.0020(8) 0.0089(10)
    O2 0.0197(11) 0.0361(14) 0.0241(12) -0.0014(10) 0.0088(10) 0.0136(11)
    O3 0.0263(12) 0.0128(10) 0.0415(14) 0.0088(9) 0.0053(11) 0.0032(11)
    O4 0.0333(14) 0.0373(15) 0.0232(12) -0.0027(12) 0.0014(11) -0.0206(11)
_geom_special_details
;
 All esds (except the esd in the dihedral angle between two l.s. planes)
 are estimated using the full covariance matrix.  The cell esds are taken
 into account individually in the estimation of esds in distances, angles
 and torsion angles; correlations between esds in cell parameters are only
 used when they are defined by crystal symmetry.  An approximate (isotropic)
 treatment of cell esds is used for estimating esds involving l.s. planes.
;
loop_
    _geom_bond_atom_site_label_1
    _geom_bond_atom_site_label_2
    _geom_bond_site_symmetry_2
    _geom_bond_distance
    _geom_bond_publ_flag
    Fe1 O2 10_545 1.940(2) yes
    Fe1 O2 6_554 1.940(2) ?
    Fe1 O2 3_455 1.940(2) ?
    Fe1 O1 . 1.974(2) yes
    Fe1 O1 9 1.974(2) ?
    Fe1 O1 5 1.974(2) ?
    Fe1 K2 1_444 3.569(2) ?
    Fe1 K1 4_645 3.7806(7) ?
    Fe1 K1 3_456 3.7806(7) ?
    Fe1 K1 2_564 3.7806(7) ?
    Fe2 O3 4_655 1.938(2) yes
    Fe2 O3 11_565 1.938(2) ?
    Fe2 O3 7_556 1.938(2) ?
    Fe2 O4 . 1.954(2) yes
    Fe2 O4 9 1.954(2) ?
    Fe2 O4 5 1.954(2) ?
    Fe2 K2 4_646 3.7084(6) ?
    Fe2 K2 2_664 3.7084(6) ?
    Fe2 K2 3_466 3.7084(6) ?
    K1 O1 11_565 2.820(3) yes
    K1 O1 7_556 2.820(3) ?
    K1 O1 4_655 2.820(3) ?
    K1 O2 8_656 3.009(3) yes
    K1 O2 12_566 3.009(3) ?
    K1 O2 2_665 3.009(3) ?
    K1 O4 12_566 3.122(3) yes
    K1 O4 2_665 3.122(3) ?
    K1 O4 8_656 3.122(3) ?
    K1 P3 2_665 3.4327(11) ?
    K1 P3 12_566 3.4327(11) ?
    K1 P3 8_656 3.4327(11) ?
    K2 O3 12_566 2.843(3) yes
    K2 O3 8_656 2.843(3) ?
    K2 O3 2_665 2.843(3) ?
    K2 O2 6_665 2.910(3) yes
    K2 O2 10_656 2.910(3) ?
    K2 O2 3_566 2.910(3) ?
    K2 O4 12_566 2.982(4) yes
    K2 O4 8_656 2.982(4) ?
    K2 O4 2_665 2.982(4) ?
    K2 O4 10_656 3.237(3) yes
    K2 O4 6_665 3.237(3) ?
    K2 O4 3_566 3.237(3) ?
    P3 O4 . 1.517(3) yes
    P3 O3 . 1.518(2) yes
    P3 O2 . 1.520(2) yes
    P3 O1 . 1.523(2) yes
loop_
    _geom_angle_atom_site_label_1
    _geom_angle_atom_site_label_2
    _geom_angle_atom_site_label_3
    _geom_angle_site_symmetry_1
    _geom_angle_site_symmetry_3
    _geom_angle
    _geom_angle_publ_flag
    O2 Fe1 O2 10_545 6_554 89.72(12) ?
    O2 Fe1 O2 10_545 3_455 89.72(12) ?
    O2 Fe1 O2 6_554 3_455 89.72(12) ?
    O2 Fe1 O1 10_545 . 178.52(12) ?
    O2 Fe1 O1 6_554 . 88.81(11) ?
    O2 Fe1 O1 3_455 . 90.09(10) ?
    O2 Fe1 O1 10_545 9 90.09(10) ?
    O2 Fe1 O1 6_554 9 178.52(12) ?
    O2 Fe1 O1 3_455 9 88.81(11) ?
    O1 Fe1 O1 . 9 91.38(10) ?
    O2 Fe1 O1 10_545 5 88.81(11) ?
    O2 Fe1 O1 6_554 5 90.09(10) ?
    O2 Fe1 O1 3_455 5 178.52(12) ?
    O1 Fe1 O1 . 5 91.38(10) ?
    O1 Fe1 O1 9 5 91.38(10) ?
    O2 Fe1 K2 10_545 1_444 54.54(9) ?
    O2 Fe1 K2 6_554 1_444 54.54(9) ?
    O2 Fe1 K2 3_455 1_444 54.54(9) ?
    O1 Fe1 K2 . 1_444 124.28(7) ?
    O1 Fe1 K2 9 1_444 124.28(7) ?
    O1 Fe1 K2 5 1_444 124.28(7) ?
    O2 Fe1 K1 10_545 4_645 132.34(9) ?
    O2 Fe1 K1 6_554 4_645 66.00(8) ?
    O2 Fe1 K1 3_455 4_645 52.14(8) ?
    O1 Fe1 K1 . 4_645 46.70(7) ?
    O1 Fe1 K1 9 4_645 113.14(8) ?
    O1 Fe1 K1 5 4_645 129.02(8) ?
    K2 Fe1 K1 1_444 4_645 78.502(13) ?
    O2 Fe1 K1 10_545 3_456 66.00(8) ?
    O2 Fe1 K1 6_554 3_456 52.14(8) ?
    O2 Fe1 K1 3_455 3_456 132.34(9) ?
    O1 Fe1 K1 . 3_456 113.14(8) ?
    O1 Fe1 K1 9 3_456 129.02(8) ?
    O1 Fe1 K1 5 3_456 46.70(7) ?
    K2 Fe1 K1 1_444 3_456 78.502(13) ?
    K1 Fe1 K1 4_645 3_456 116.129(8) ?
    O2 Fe1 K1 10_545 2_564 52.14(8) ?
    O2 Fe1 K1 6_554 2_564 132.34(9) ?
    O2 Fe1 K1 3_455 2_564 66.00(8) ?
    O1 Fe1 K1 . 2_564 129.02(8) ?
    O1 Fe1 K1 9 2_564 46.70(7) ?
    O1 Fe1 K1 5 2_564 113.14(8) ?
    K2 Fe1 K1 1_444 2_564 78.502(13) ?
    K1 Fe1 K1 4_645 2_564 116.129(8) ?
    K1 Fe1 K1 3_456 2_564 116.129(8) ?
    O3 Fe2 O3 4_655 11_565 92.37(12) ?
    O3 Fe2 O3 4_655 7_556 92.37(12) ?
    O3 Fe2 O3 11_565 7_556 92.37(12) ?
    O3 Fe2 O4 4_655 . 94.89(12) ?
    O3 Fe2 O4 11_565 . 171.47(13) ?
    O3 Fe2 O4 7_556 . 82.87(13) ?
    O3 Fe2 O4 4_655 9 82.87(13) ?
    O3 Fe2 O4 11_565 9 94.90(12) ?
    O3 Fe2 O4 7_556 9 171.46(13) ?
    O4 Fe2 O4 . 9 90.46(12) ?
    O3 Fe2 O4 4_655 5 171.46(13) ?
    O3 Fe2 O4 11_565 5 82.87(13) ?
    O3 Fe2 O4 7_556 5 94.90(12) ?
    O4 Fe2 O4 . 5 90.46(12) ?
    O4 Fe2 O4 9 5 90.46(12) ?
    O3 Fe2 K2 4_655 4_646 118.47(8) ?
    O3 Fe2 K2 11_565 4_646 49.04(9) ?
    O3 Fe2 K2 7_556 4_646 127.81(8) ?
    O4 Fe2 K2 . 4_646 129.70(9) ?
    O4 Fe2 K2 9 4_646 60.69(10) ?
    O4 Fe2 K2 5 4_646 53.21(10) ?
    O3 Fe2 K2 4_655 2_664 127.81(8) ?
    O3 Fe2 K2 11_565 2_664 118.47(8) ?
    O3 Fe2 K2 7_556 2_664 49.04(9) ?
    O4 Fe2 K2 . 2_664 53.21(10) ?
    O4 Fe2 K2 9 2_664 129.70(9) ?
    O4 Fe2 K2 5 2_664 60.69(10) ?
    K2 Fe2 K2 4_646 2_664 113.409(11) ?
    O3 Fe2 K2 4_655 3_466 49.04(9) ?
    O3 Fe2 K2 11_565 3_466 127.81(8) ?
    O3 Fe2 K2 7_556 3_466 118.47(8) ?
    O4 Fe2 K2 . 3_466 60.69(10) ?
    O4 Fe2 K2 9 3_466 53.21(10) ?
    O4 Fe2 K2 5 3_466 129.70(9) ?
    K2 Fe2 K2 4_646 3_466 113.409(11) ?
    K2 Fe2 K2 2_664 3_466 113.409(11) ?
    O1 K1 O1 11_565 7_556 92.11(9) ?
    O1 K1 O1 11_565 4_655 92.11(9) ?
    O1 K1 O1 7_556 4_655 92.11(9) ?
    O1 K1 O2 11_565 8_656 82.55(7) ?
    O1 K1 O2 7_556 8_656 56.64(6) ?
    O1 K1 O2 4_655 8_656 147.84(9) ?
    O1 K1 O2 11_565 12_566 56.64(6) ?
    O1 K1 O2 7_556 12_566 147.84(9) ?
    O1 K1 O2 4_655 12_566 82.55(7) ?
    O2 K1 O2 8_656 12_566 119.008(19) ?
    O1 K1 O2 11_565 2_665 147.84(9) ?
    O1 K1 O2 7_556 2_665 82.55(7) ?
    O1 K1 O2 4_655 2_665 56.64(6) ?
    O2 K1 O2 8_656 2_665 119.008(19) ?
    O2 K1 O2 12_566 2_665 119.008(19) ?
    O1 K1 O4 11_565 12_566 103.13(7) ?
    O1 K1 O4 7_556 12_566 164.24(7) ?
    O1 K1 O4 4_655 12_566 83.46(8) ?
    O2 K1 O4 8_656 12_566 128.67(9) ?
    O2 K1 O4 12_566 12_566 46.65(7) ?
    O2 K1 O4 2_665 12_566 82.39(7) ?
    O1 K1 O4 11_565 2_665 164.24(7) ?
    O1 K1 O4 7_556 2_665 83.46(8) ?
    O1 K1 O4 4_655 2_665 103.13(7) ?
    O2 K1 O4 8_656 2_665 82.39(7) ?
    O2 K1 O4 12_566 2_665 128.67(9) ?
    O2 K1 O4 2_665 2_665 46.65(7) ?
    O4 K1 O4 12_566 2_665 82.84(10) ?
    O1 K1 O4 11_565 8_656 83.46(8) ?
    O1 K1 O4 7_556 8_656 103.13(7) ?
    O1 K1 O4 4_655 8_656 164.24(7) ?
    O2 K1 O4 8_656 8_656 46.65(7) ?
    O2 K1 O4 12_566 8_656 82.39(7) ?
    O2 K1 O4 2_665 8_656 128.67(9) ?
    O4 K1 O4 12_566 8_656 82.84(10) ?
    O4 K1 O4 2_665 8_656 82.84(10) ?
    O1 K1 P3 11_565 2_665 169.06(5) ?
    O1 K1 P3 7_556 2_665 94.74(5) ?
    O1 K1 P3 4_655 2_665 79.13(5) ?
    O2 K1 P3 8_656 2_665 108.35(6) ?
    O2 K1 P3 12_566 2_665 115.09(6) ?
    O2 K1 P3 2_665 2_665 26.25(5) ?
    O4 K1 P3 12_566 2_665 69.59(5) ?
    O4 K1 P3 2_665 2_665 26.22(5) ?
    O4 K1 P3 8_656 2_665 103.21(8) ?
    O1 K1 P3 11_565 12_566 79.13(5) ?
    O1 K1 P3 7_556 12_566 169.06(5) ?
    O1 K1 P3 4_655 12_566 94.74(5) ?
    O2 K1 P3 8_656 12_566 115.09(6) ?
    O2 K1 P3 12_566 12_566 26.25(5) ?
    O2 K1 P3 2_665 12_566 108.35(6) ?
    O4 K1 P3 12_566 12_566 26.22(5) ?
    O4 K1 P3 2_665 12_566 103.21(8) ?
    O4 K1 P3 8_656 12_566 69.59(5) ?
    P3 K1 P3 2_665 12_566 94.92(4) ?
    O1 K1 P3 11_565 8_656 94.74(5) ?
    O1 K1 P3 7_556 8_656 79.13(5) ?
    O1 K1 P3 4_655 8_656 169.06(5) ?
    O2 K1 P3 8_656 8_656 26.25(5) ?
    O2 K1 P3 12_566 8_656 108.35(6) ?
    O2 K1 P3 2_665 8_656 115.09(6) ?
    O4 K1 P3 12_566 8_656 103.21(8) ?
    O4 K1 P3 2_665 8_656 69.59(5) ?
    O4 K1 P3 8_656 8_656 26.22(5) ?
    P3 K1 P3 2_665 8_656 94.92(4) ?
    P3 K1 P3 12_566 8_656 94.92(4) ?
    O3 K2 O3 12_566 8_656 100.89(8) ?
    O3 K2 O3 12_566 2_665 100.89(8) ?
    O3 K2 O3 8_656 2_665 100.89(8) ?
    O3 K2 O2 12_566 6_665 149.75(9) ?
    O3 K2 O2 8_656 6_665 95.89(7) ?
    O3 K2 O2 2_665 6_665 100.42(8) ?
    O3 K2 O2 12_566 10_656 95.89(7) ?
    O3 K2 O2 8_656 10_656 100.42(8) ?
    O3 K2 O2 2_665 10_656 149.75(9) ?
    O2 K2 O2 6_665 10_656 56.11(8) ?
    O3 K2 O2 12_566 3_566 100.42(8) ?
    O3 K2 O2 8_656 3_566 149.75(9) ?
    O3 K2 O2 2_665 3_566 95.89(7) ?
    O2 K2 O2 6_665 3_566 56.11(8) ?
    O2 K2 O2 10_656 3_566 56.11(8) ?
    O3 K2 O4 12_566 12_566 49.57(7) ?
    O3 K2 O4 8_656 12_566 115.99(10) ?
    O3 K2 O4 2_665 12_566 52.41(7) ?
    O2 K2 O4 6_665 12_566 140.03(8) ?
    O2 K2 O4 10_656 12_566 132.27(7) ?
    O2 K2 O4 3_566 12_566 94.19(7) ?
    O3 K2 O4 12_566 8_656 52.41(7) ?
    O3 K2 O4 8_656 8_656 49.57(7) ?
    O3 K2 O4 2_665 8_656 115.99(10) ?
    O2 K2 O4 6_665 8_656 132.27(7) ?
    O2 K2 O4 10_656 8_656 94.19(7) ?
    O2 K2 O4 3_566 8_656 140.03(8) ?
    O4 K2 O4 12_566 8_656 87.67(9) ?
    O3 K2 O4 12_566 2_665 115.99(10) ?
    O3 K2 O4 8_656 2_665 52.41(7) ?
    O3 K2 O4 2_665 2_665 49.57(7) ?
    O2 K2 O4 6_665 2_665 94.19(7) ?
    O2 K2 O4 10_656 2_665 140.03(8) ?
    O2 K2 O4 3_566 2_665 132.27(8) ?
    O4 K2 O4 12_566 2_665 87.67(9) ?
    O4 K2 O4 8_656 2_665 87.67(9) ?
    O3 K2 O4 12_566 10_656 55.81(6) ?
    O3 K2 O4 8_656 10_656 86.02(7) ?
    O3 K2 O4 2_665 10_656 156.68(8) ?
    O2 K2 O4 6_665 10_656 100.98(8) ?
    O2 K2 O4 10_656 10_656 46.19(7) ?
    O2 K2 O4 3_566 10_656 88.43(8) ?
    O4 K2 O4 12_566 10_656 104.497(19) ?
    O4 K2 O4 8_656 10_656 52.80(10) ?
    O4 K2 O4 2_665 10_656 137.10(6) ?
    O3 K2 O4 12_566 6_665 156.68(8) ?
    O3 K2 O4 8_656 6_665 55.81(6) ?
    O3 K2 O4 2_665 6_665 86.02(7) ?
    O2 K2 O4 6_665 6_665 46.19(7) ?
    O2 K2 O4 10_656 6_665 88.43(8) ?
    O2 K2 O4 3_566 6_665 100.98(8) ?
    O4 K2 O4 12_566 6_665 137.10(6) ?
    O4 K2 O4 8_656 6_665 104.497(19) ?
    O4 K2 O4 2_665 6_665 52.80(10) ?
    O4 K2 O4 10_656 6_665 115.71(4) ?
    O3 K2 O4 12_566 3_566 86.02(7) ?
    O3 K2 O4 8_656 3_566 156.68(8) ?
    O3 K2 O4 2_665 3_566 55.81(6) ?
    O2 K2 O4 6_665 3_566 88.43(8) ?
    O2 K2 O4 10_656 3_566 100.98(8) ?
    O2 K2 O4 3_566 3_566 46.19(7) ?
    O4 K2 O4 12_566 3_566 52.80(10) ?
    O4 K2 O4 8_656 3_566 137.10(6) ?
    O4 K2 O4 2_665 3_566 104.497(19) ?
    O4 K2 O4 10_656 3_566 115.71(4) ?
    O4 K2 O4 6_665 3_566 115.71(4) ?
    O4 P3 O3 . . 107.34(18) ?
    O4 P3 O2 . . 106.27(16) ?
    O3 P3 O2 . . 111.46(16) ?
    O4 P3 O1 . . 111.89(15) ?
    O3 P3 O1 . . 110.74(14) ?
    O2 P3 O1 . . 109.06(14) ?
    O4 P3 K2 . 3_466 71.04(13) ?
    O3 P3 K2 . 3_466 167.62(11) ?
    O2 P3 K2 . 3_466 58.68(11) ?
    O1 P3 K2 . 3_466 80.72(10) ?
    O4 P3 K1 . 2_664 65.37(11) ?
    O3 P3 K1 . 2_664 82.38(11) ?
    O2 P3 K1 . 2_664 61.12(11) ?
    O1 P3 K1 . 2_664 166.43(11) ?
    K2 P3 K1 3_466 2_664 85.93(3) ?
    O4 P3 K2 . 2_664 56.40(13) ?
    O3 P3 K2 . 2_664 51.08(12) ?
    O2 P3 K2 . 2_664 126.42(11) ?
    O1 P3 K2 . 2_664 124.51(10) ?
    K2 P3 K2 3_466 2_664 126.74(3) ?
    K1 P3 K2 2_664 2_664 66.11(4) ?
    O4 P3 K1 . 4_645 149.07(13) ?
    O3 P3 K1 . 4_645 101.87(12) ?
    O2 P3 K1 . 4_645 71.24(11) ?
    O1 P3 K1 . 4_645 46.09(9) ?
    K2 P3 K1 3_466 4_645 82.54(3) ?
    K1 P3 K1 2_664 4_645 129.74(3) ?
    K2 P3 K1 2_664 4_645 150.05(3) ?
    P3 O1 Fe1 . . 132.78(15) ?
    P3 O1 K1 . 4_645 111.02(12) ?
    Fe1 O1 K1 . 4_645 102.66(9) ?
    P3 O2 Fe1 . 3 165.93(19) ?
    P3 O2 K2 . 3_466 94.82(12) ?
    Fe1 O2 K2 3 3_466 92.57(10) ?
    P3 O2 K1 . 2_664 92.63(12) ?
    Fe1 O2 K1 3 2_664 97.25(10) ?
    K2 O2 K1 3_466 2_664 103.64(9) ?
    P3 O3 Fe2 . 4_645 151.51(19) ?
    P3 O3 K2 . 2_664 104.38(14) ?
    Fe2 O3 K2 4_645 2_664 100.00(10) ?
    P3 O4 Fe2 . . 152.6(2) ?
    P3 O4 K2 . 2_664 98.53(14) ?
    Fe2 O4 K2 . 2_664 95.14(11) ?
    P3 O4 K1 . 2_664 88.41(12) ?
    Fe2 O4 K1 . 2_664 117.90(11) ?
    K2 O4 K1 2_664 2_664 77.09(8) ?
    P3 O4 K2 . 3_466 82.65(13) ?
    Fe2 O4 K2 . 3_466 87.54(11) ?
    K2 O4 K2 2_664 3_466 171.00(11) ?
    K1 O4 K2 2_664 3_466 94.06(9) ?
_shelx_hkl_file
;
   1   1  -1 203910. 3114.38   4
   1   1  -1 211951. 3072.94   9
   1  -1   1 208209. 3054.58   2
   1  -1   1 214810. 3101.70   7
  -1   1   1 209428. 3072.11   8
   1  -1   1 206080. 3015.71   5
   0   1   1 1449.52 99.8358   2
   1   1   0 688.455 79.2061   4
   1  -1   0 731.895 72.1250   6
   1   0   1 1336.82 109.264   2
   1   0  -1 1109.64 80.2887   6
   1   0   1 799.257 81.5345   8
   0   1  -1 1190.36 105.814   1
   1  -1   0 981.698 84.6134   7
   0  -1   1 1070.77 80.5878   7
   0   1  -1 1142.08 68.0237   9
   1   1   1 207535. 3081.18   8
  -1   1  -1 213620. 3052.22   1
   1  -1  -1 212394. 3071.85   6
   0   0   2 613.486 113.407   2
   2   0   0 801.272 108.955   3
   2   0   0 746.874 95.3521   9
   0   0   2 631.195 90.2073   8
   0   0  -2 612.862 74.8144   4
   0   2   0 830.523 93.8222   8
   2   0   0 772.864 84.5696   7
   2   0   0 583.764 88.7113   4
   0   0  -2 890.092 78.6119  10
   0  -2   0 535.468 88.3830   7
   0  -1   2 203454. 2879.84   8
   2   0   1 203499. 3050.77   5
   0   1  -2 202867. 2945.39   4
   0   1   2 209616. 3015.86   8
   1   2   0 204735. 2904.48   8
   2   0  -1 205147. 2826.26   7
   2   0   1 193343. 2982.41   2
   2   0   1 206143. 2881.51   4
   2   0  -1 203641. 3068.92   4
   1  -2   0 200943. 2936.45   6
   1  -2   0 203487. 3012.79   7
   2   0  -1 201541. 3012.72   9
   0   1   2 200832. 3023.31   2
   2   0  -1 203579. 3007.97   6
   1  -2   1 112110. 1662.12   6
   2   1  -1 108308. 1845.47   4
   2  -1   1 113080. 1739.39   2
   1   2  -1 117826. 1622.70   5
   1   2  -1 107906. 1871.65   4
  -1   1   2 100380. 1705.94   2
   1   1  -2 110413. 1785.54   9
   1  -2   1 108745. 1803.18   7
   2  -1   1 107386. 1804.44   7
   1  -1   2 113598. 1723.12   5
   2   1  -1 111189. 1815.30   3
  -1   2   1 112977. 1800.55   8
   1   1  -2 109448. 1638.07   6
   1  -1   2 105305. 1810.12   2
   1   1  -2 111913. 1822.30   4
   1   2  -1 112728. 1825.10   1
  -1   1   2 110111. 1774.04   8
   2   1  -1 110306. 1809.30   9
   1   2  -1 109562. 1709.27   3
   1   2  -1 109474. 1746.78   9
   0   2  -1 13295.9 302.963   9
  -1   0   2 14040.5 379.716   2
  -1   0   2 13147.4 345.592   8
   2   1   0 13639.6 401.892   5
   0   2   1 13725.3 392.361   8
   0  -2   1 13762.7 374.829   7
   1   0   2 13833.1 409.882   8
   1   0   2 17241.1 476.627   2
   2  -1   0 13506.6 333.394   9
   2   1   0 13808.7 405.775   4
   1   0  -2 14153.3 413.951   4
   2  -1   0 13510.0 378.713   7
   2  -1   0 13135.9 402.480   6
   0   2  -1 14016.9 424.476   1
   2  -1   0 14004.4 368.320   3
   1   1   2 89260.3 1620.26   2
   1   2   1 92328.7 1561.47   8
   2  -1  -1 92735.7 1546.32   9
   2   1   1 92826.3 1624.41   8
  -1  -1   2 100484. 1394.69   8
   1   1   2 92517.4 1606.59   8
   2   1   1 95893.8 1523.16   4
   2  -1  -1 93552.2 1502.92   7
  -1   2  -1 90653.9 1594.37   1
   2  -1  -1 91861.9 1592.10   6
  -1  -2   1 101577. 1458.25   7
  -2   1  -1 96617.8 1482.15   1
   2  -2   2 24838.6 698.223   7
   2   2  -2 25577.1 676.567   9
   2   2  -2 24892.7 538.337   6
   2  -2   2 23426.3 639.509   2
   2   2  -2 23843.2 716.320   4
  -2   2   2 26319.8 500.951   2
  -2   2   2 25083.8 673.873   8
   1   2  -2 85375.2 1431.99   9
   1   2  -2 84509.6 1202.05   6
   2  -1   2 80052.0 1472.68   2
   1  -2   2 76245.8 1462.13   7
   2   2  -1 81769.0 1475.43   9
   2  -2   1 81413.4 1489.68   7
  -1   2   2 81239.0 1469.86   8
   2  -2   1 82542.6 1415.83   6
   2  -2   1 87345.8 1285.84   3
   2   1  -2 79789.2 1529.65   4
   2   2  -1 82926.7 1363.15   5
  -2   1   2 84570.3 1296.40   2
   2   2  -1 81501.2 1551.31   4
   2   2  -1 79322.5 1439.78   3
   2   1  -2 80737.6 1366.26   6
   2  -1   2 81248.2 1443.51   5
   2   1  -2 79610.5 1481.44   9
   2  -2   1 79417.5 1360.03   2
   1   2  -2 82810.5 1524.40   4
  -2   1   2 82008.3 1444.15   8
   2  -2   0 759.430 127.439   7
   2   2   0 1389.02 168.618   4
   2   2   0 1578.74 133.942   1
   2   0   2 1374.90 170.710   2
   2   2   0 1442.61 149.917   5
   2   0   2 1219.04 168.113   8
   2   2   0 1291.15 126.799   8
   2   0  -2 1467.75 175.876   4
   2  -2   0 918.820 125.176   6
   0   2  -2 991.278 98.9942   9
   2   0  -2 1421.51 156.552   9
   0  -2   2 1255.83 142.709   7
   0   2  -2 1690.13 161.016   4
   2   0   2 1549.93 164.974   5
   0   2   2 1249.16 150.479   8
   2   0  -2 903.288 121.993   6
   2  -2   0 1016.79 80.8719   9
  -1   2  -2 81322.5 1521.19   1
   2  -2  -1 80691.7 1488.05   6
   2   1   2 85688.4 1333.78   4
   2  -2  -1 80817.6 1457.57   7
  -2   2  -1 85187.6 1454.04   1
   2  -1  -2 84066.2 1497.66   6
   2   1   2 83396.9 1547.21   2
   2   1   2 83394.7 1556.12   8
   2   2   1 80078.8 1488.37   8
   1   2   2 82833.6 1505.23   8
   2   2   2 24765.8 696.892   8
   2  -2  -2 24451.2 677.611   6
  -2  -2   2 24919.3 452.168   7
  -2   2  -2 26845.7 665.276   1
   0   3   0-10.0462 76.4039   8
   3   0   0 136.518 71.8072   7
   3   0   0 86.5300 78.7267   9
   0   0   3 141.692 109.806   2
   0   0  -3 353.663 80.2168   4
   3   0   0 102.763 88.5550   4
   0  -3   0 110.276 84.2107   7
   0   1  -3 960892. 13320.6   4
   1  -3   0 948829. 13388.2  10
   0  -1   3 974010. 13287.6   8
   3   0   1 988535. 13322.2   4
   1   3   0 970905. 13277.2   8
   3   0  -1 990004. 13474.3   6
   3   0  -1 990782. 13192.2   7
   3   0  -1 982609. 13446.2   9
   1  -3   0 976492. 13436.1   7
   3   0   1 961328. 13491.5   5
   0   1   3 963702. 13476.5   2
   0   1   3 999999. 13435.1   8
   3   0  -1 949106. 13507.6   4
   0  -1   3 953956. 13481.8   2
   0   2  -3 247979. 3737.80   4
   0   2  -3 251917. 3676.76   9
   3   0   2 248607. 3875.55   5
   2   3   0 237964. 3742.96   1
   2   3   0 245883. 3666.22   8
   3   0   2 256380. 3521.90   4
   2  -3   0 250964. 3724.89   6
   3   0  -2 249620. 3777.32   6
   3   0  -2 254359. 3830.34   9
   2  -3   0 246175. 3801.30   7
   3   0   2 253142. 3817.21   2
   0   2   3 242025. 3793.10   2
   3   0  -2 245201. 3896.95   4
   0   2   3 248401. 3806.60   8
   2   3  -1 220907. 3488.39   9
   3  -1   2 224426. 3525.19   5
   2   3  -1 220911. 3339.29   5
   1   2  -3 227479. 3470.67   9
   1   2  -3 226345. 3539.49   4
  -1   2   3 230653. 3443.31   2
   2  -3   1 234070. 3401.81   6
   2   3  -1 227787. 3441.64   3
   3  -1   2 221855. 3494.32   2
   2   3  -1 233017. 3539.14   1
   1  -2   3 227272. 3293.79   5
   3   1  -2 230078. 3450.34   6
   2   3  -1 231055. 3271.36   8
  -1   2   3 229895. 3523.02   8
   3   1  -2 224517. 3557.09   9
   1  -2   3 223838. 3548.40   2
   2  -3   1 224976. 3548.40   7
   2   3  -1 223675. 3656.14   4
   3   1  -2 219231. 3616.66   4
   3   1  -1 272803. 4219.03   4
   1   3  -1 285387. 3870.40   8
  -1   1   3 282805. 4113.44   8
   1  -3   1 264773. 3924.66   6
   1  -3   1 278042. 4152.65   7
   1   1  -3 277086. 4143.21   9
   3  -1   1 284216. 4036.44   2
   3  -1   1 272202. 4132.57   7
   3   1  -1 284647. 4190.88   9
   3   1  -1 279864. 4194.10   3
  -1   1   3 293292. 4125.38   2
   1   3  -1 283337. 3986.60   3
  -1   3   1 281481. 4133.49   8
   1  -1   3 275564. 4094.30   8
   1   1  -3 274717. 4139.80   4
   1   3  -1 275613. 4205.55   1
   1  -1   3 272753. 4206.24   2
  -1   0   3 842828. 11653.1   2
   1   0  -3 844614. 11657.1   4
   3   1   0 852937. 11714.6   3
   1   0   3 823877. 11750.9   2
   0   3  -1 872080. 11363.6   3
   3  -1   0 855550. 11555.3   9
   1   0   3 852850. 11672.8   8
   3  -1   0 841665. 11708.4   6
   3  -1   0 857145. 11595.3   7
   0  -3   1 808375. 11589.1   7
   0   3  -1 779169. 11701.4   1
   3   1   0 817828. 11663.2   4
   3   1   0 828973. 11684.9   5
   0   3   1 865727. 11639.8   8
   0   3  -1 798395. 11433.5   8
   3   1   0 835537. 11695.3   9
  -1   0   3 872293. 11557.1   8
   3  -1   0 846545. 11633.2   3
  -1   3  -1 276860. 4212.62   1
   1   1   3 284331. 4203.11   8
  -3   1  -1 292250. 3952.49   1
   1   3   1 279390. 4115.84   8
   3   1   1 278276. 4260.05   5
  -1   1  -3 293577. 3934.45   4
   3  -1  -1 279682. 4035.11   7
   3  -1  -1 272687. 4194.62   6
  -1  -3   1 273760. 4019.04   7
   1   1   3 275722. 4259.89   2
  -1  -1   3 282138. 3944.89   8
   3   1   1 286698. 4094.19   4
   3  -1  -1 280124. 4124.26   9
   1  -3  -1 285771. 4204.82  10
   2  -3  -1 226356. 3559.90   7
   3  -1  -2 231296. 3592.91   6
   3  -1  -2 233604. 3578.98   9
   2  -3  -1 230689. 3553.68   6
   1   2   3 227091. 3633.84   2
  -1   2  -3 233399. 3428.89   4
   2   3   1 229190. 3526.92   8
   1   2   3 227223. 3611.00   8
   3   1   2 229252. 3667.45   8
  -1  -2   3 232230. 3216.03   8
   3   1   2 232373. 3696.75   5
   3   1   2 232990. 3365.06   4
   2  -3   2 73976.7 1432.46   7
   3  -2   2 68504.7 1312.79   2
   2   2  -3 68556.2 1436.65   4
   2   3  -2 69102.7 1484.87   4
   2   2  -3 70141.1 1381.27   9
   2  -3   2 67985.7 1212.44   6
  -2   2   3 67842.1 1363.59   8
   3   2  -2 61827.8 1357.10   9
   2   2  -3 68880.0 1142.09   6
   3  -2   2 67223.8 1406.97   7
  -2   3   2 60359.4 1330.60   8
   2   3  -2 69744.5 1352.19   9
  -2   2   3 71031.9 1218.20   2
   2  -2   3 61698.3 1351.51   2
   2  -2   3 61396.7 1224.48   5
   3   2  -2 61007.3 1414.62   4
   3   2  -2 63003.5 1231.11   6
   3  -2   1 473478. 7052.77   7
   2  -1   3 482310. 7012.82   5
   2   1  -3 502435. 7147.87   4
   3   2  -1 488667. 7098.15   9
   2  -1   3 496698. 7123.28   2
  -1   3   2 494811. 7071.21   8
   3  -2   1 496692. 7044.00   6
   2   1  -3 501483. 6890.95   6
  -2   1   3 482011. 6988.98   8
   1   3  -2 469113. 6919.33   9
   3  -2   1 494298. 6868.18   2
   1  -3   2 483711. 7051.04   7
   3   2  -1 489329. 7163.80   4
   3  -2   1 509331. 6883.45   3
   1   3  -2 476842. 7161.93   4
   3   2  -1 498411. 7080.89   3
   2   1  -3 492965. 7094.55   9
   1  -3   2 530107. 6750.22   6
   1   3  -2 484617. 7136.45   1
  -2   1   3 476814. 6894.25   2
   3  -2   0 99924.7 1615.35   9
   2   0  -3 100769. 1833.68   9
   3  -2   0 102868. 1788.68   7
  -2   0   3 102525. 1683.28   8
   3   2   0 101744. 1635.51   1
   2   0  -3 98402.9 1729.21   6
   3   2   0 96950.4 1795.76   5
   2   0   3 92356.0 1847.98   2
   2   0  -3 101403. 1859.33   4
   0   3  -2 100651. 1868.56   1
   0   3  -2 107804. 1616.63   9
   3  -2   0 105672. 1520.62   2
   0  -3   2 111418. 1776.63   7
   3  -2   0 100427. 1805.81   6
   2   0   3 94438.1 1825.32   8
   0   3   2 97345.3 1795.22   8
   3   2   0 95361.7 1819.95   4
  -1  -3   2 493040. 6937.13   7
   1  -3  -2 498736. 7171.26  10
   2   1   3 487480. 7190.33   8
   3  -2  -1 502198. 7147.72   6
   3   2   1 495233. 7095.81   4
   3  -2  -1 503786. 6993.73   9
   3  -2  -1 482237. 7029.82   7
  -2  -1   3 504351. 6858.40   8
   3   2   1 481099. 7146.75   8
  -1   3  -2 505697. 6740.12   9
   2   1   3 464484. 7185.82   2
   3   2   1 476779. 7195.38   5
   1   3   2 484950. 7103.07   8
  -1   3  -2 498585. 7180.05   1
   3   2   2 61303.3 1365.20   8
  -3   2  -2 67368.1 1240.12   1
   2   3   2 60816.8 1310.71   8
  -2   3  -2 61724.2 1317.43   1
   3  -2  -2 62812.0 1333.89   6
   3   2   2 64869.1 1231.97   4
   2   2   3 63923.6 1399.62   2
  -2  -3   2 65228.0 1069.56   7
   2   2   3 61623.7 1352.50   8
  -2  -2   3 64039.6 986.154   8
   3  -2  -2 63630.0 1277.54   9
   3   3  -3 275752. 4577.49   4
   3  -3   3 273286. 4489.73   7
   3  -3   3 278870. 4373.15   2
   3   3  -3 277089. 4420.59   9
   3   3  -3 286579. 4102.30   6
  -3   3   3 279273. 4438.26   8
   3   2  -3 88432.1 1518.76   6
   3  -3   2 83220.6 1717.79   7
   3  -3   2 86240.6 1401.15   3
   2  -3   3 82959.9 1716.37   7
   3  -3   2 82315.6 1572.68   2
   3   3  -2 85851.7 1813.99   4
   3  -3   2 84028.8 1590.54   6
  -3   2   3 83128.7 1660.50   8
  -2   3   3 86616.1 1705.57   8
   3  -2   3 88943.1 1643.29   5
   3   2  -3 84478.6 1784.05   4
  -3   2   3 84730.2 1401.55   2
   3   2  -3 84503.8 1717.37   9
   2   3  -3 83364.7 1768.71   4
   2   3  -3 80832.6 1631.35   9
   3   3  -2 89113.4 1675.22   3
   2  -3   3 84174.9 1669.53   2
   3   3  -2 86198.9 1709.43   9
   2   3  -3 86452.5 1340.48   6
   3  -2   3 86483.5 1693.18   2
   3  -2   3 89106.0 1776.56   7
   3  -1   3 45453.0 1040.18   5
   3   3  -1 45194.8 1130.52   4
   3   3  -1 45058.3 1054.25   9
  -3   1   3 41902.9 960.768   8
   1   3  -3 41121.4 1049.23   4
   3   3  -1 43459.1 928.453   5
   3  -3   1 41254.5 1022.44   7
  -3   1   3 41264.2 823.692   2
   3   1  -3 38144.2 1000.66   9
   3  -1   3 41323.4 1029.99   2
   3   1  -3 35712.1 1022.64   4
   3   3  -1 43039.2 1002.66   3
   3   1  -3 36534.1 877.377   6
   3  -3   1 40717.0 842.683   2
   1   3  -3 39575.1 912.067   9
   3  -3   1 41448.0 952.865   6
   1  -3   3 37153.0 970.783   7
  -1   3   3 44054.0 1037.95   8
   3  -3   0 24012.5 490.994   2
   3   3   0 21837.4 633.788   8
   3   0   3 21926.7 722.168   5
   3   0   3 22257.9 721.857   2
   0   3   3 22643.5 701.968   8
   3  -3   0 23736.2 706.655   7
   0  -3   3 24362.8 669.776   7
   0   3  -3 23411.8 703.105   4
   0   3  -3 24502.6 586.964   9
   3  -3   0 23818.6 683.220   6
   3  -3   0 23620.1 511.693   9
   3   0  -3 22148.5 705.287   9
   3   0  -3 21823.2 736.769   4
   3   3   0 21958.4 680.631   5
   3   3   0 23222.7 631.014   1
   3   3   0 22955.7 747.554   4
   3   0  -3 22982.9 661.817   6
   3   1   3 48813.9 820.898   4
   3   1   3 46715.3 1162.71   8
   3  -3  -1 42837.2 1035.37   7
   3   3   1 46843.2 1118.59   4
   1   3   3 47699.7 1111.24   8
   3  -3  -1 44107.8 1068.88   6
   3  -3  -1 43563.5 925.981   9
   3   3   1 45717.1 1079.76   8
   3  -1  -3 48906.8 1117.81   9
   3   1   3 47873.0 1159.82   2
   1  -3  -3 50205.2 1155.89  10
  -1  -3   3 49508.6 976.912   7
  -1   3  -3 44374.8 846.768   9
   3  -1  -3 47397.2 1086.95   6
   2   3   3 80376.4 1649.18   8
   3   2   3 82220.4 1434.86   4
   3  -2  -3 78317.0 1594.94   9
  -3   3  -2 80437.6 1566.62   1
   3   3   2 81009.6 1653.96   8
   3  -3  -2 78426.8 1624.63   6
   3   2   3 79450.3 1691.02   8
  -2   3  -3 76280.3 1610.54   1
  -2  -3   3 85150.5 1359.06   7
   3  -2  -3 79704.9 1633.37   6
  -3  -2   3 79055.7 1195.23   7
  -3  -3   3 273491. 3787.73   7
  -3   3  -3 269740. 4260.43   1
   3   3   3 271366. 4381.09   8
   4   0   0 2639.35 213.498   9
   0   0  -4 2494.28 177.735   4
   0   4   0 2552.85 191.029   8
   0   0   4 2958.17 214.797   8
   4   0   0 2396.39 218.354   4
   0   0   4 2541.54 238.786   2
   4   0   0 3228.04 195.474   7
   0  -4   0 2890.71 227.170   7
   4   0   0 3036.04 244.491   3
   4   0  -1 16206.3 578.673   3
   4   0  -1 15698.8 587.256   4
   4   0  -1 15979.0 416.445   7
  -1   4   0 14884.3 505.004   8
   0   1   4 17175.3 606.207   2
   0  -1  -4 16432.2 515.435  10
   1   4   0 16856.0 482.994   8
   4   0   1 16713.2 597.616   5
   1  -4   0 17276.6 553.128  10
   4   0  -1 16031.1 573.183   6
   0  -1   4 15938.8 590.582   2
   0  -1   4 15701.8 475.776   8
   1  -4   0 15806.6 550.577   7
   4   0   1 16314.7 506.980   4
   0   1   4 16283.9 545.551   8
   4   0  -1 16949.9 566.726   9
   0   1  -4 16556.9 488.150   4
   2  -4   0 9437.33 384.968   6
   0   2   4 9174.28 432.373   8
   4   0  -2 9716.01 444.102   9
   2  -4   0 9224.49 431.327   7
   0  -2   4 9032.55 329.041   8
   0   2   4 10152.7 459.814   2
   4   0   2 9298.29 327.276   4
   4   0  -2 9052.61 467.096   4
   4   0  -2 9458.94 431.072   6
   2   4   0 8953.58 424.881   1
   2   4   0 9037.20 353.840   8
   4   0   2 9382.86 464.018   5
   0  -2   4 9796.22 467.040   2
   4   0   2 9652.68 431.223   2
   0   2  -4 9415.93 388.021   4
   4   0  -3 857.239 184.850   4
   0   3  -4 1457.97 181.245   4
   3  -4   0 968.411 147.431   6
   4   0  -3 900.569 151.937   6
   0   3  -4 798.852 126.863   9
   3   4   0 827.068 147.397   1
   0  -3   4 900.717 156.425   7
   4   0   3 1030.22 182.524   5
   3  -4   0 1037.84 184.218   7
   0  -3   4 1000.49 76.0869   5
   4   0  -3 958.867 171.797   9
   3  -4   0 1016.61 91.1046   9
   3   4   0 1364.84 183.185   5
   0   3   4 1113.83 181.849   8
   3   4   0 1373.44 208.614   4
   4   0   3 884.716 181.134   2
   3   4   0 1206.81 152.147   8
   0   3   4 864.899 171.839   2
   1   3  -4 137067. 2351.07   9
   4  -1   3 131882. 2465.79   5
  -1   3   4 131898. 2445.69   8
   1  -3   4 133409. 2445.83   7
   3  -4   1 134687. 2325.43   6
   3   4  -1 135248. 2195.31   8
   4  -1   3 129499. 2433.71   2
   1   3  -4 139384. 2471.56   4
   4   1  -3 139148. 2367.74   6
   3   4  -1 133672. 2601.77   4
   1  -3   4 138947. 2500.75   2
   1  -3   4 147855. 2104.07   5
  -1   3   4 132061. 2356.69   2
   3   4  -1 132887. 2371.77   3
   3  -4   1 138711. 2493.47   7
   3   4  -1 128446. 2409.73   1
   4   1  -3 135538. 2581.24   4
  -4   1   3 132974. 2110.17   2
   3   4  -1 132981. 2284.82   5
   4   1  -3 133843. 2492.85   9
   2   4  -1 30637.9 650.481   8
   1   2  -4 28894.2 799.847   9
  -2   4   1 30454.4 834.010   8
   4  -1   2 29783.7 842.986   7
  -1   2   4 29751.0 829.939   8
   2   4  -1 29811.1 750.363   3
   2  -4   1 29048.1 710.204   6
   1  -2   4 28951.4 868.405   2
   4   1  -2 28792.1 896.033   4
   4   1  -2 28868.6 849.813   9
   1   2  -4 29535.7 814.277   4
   4  -1   2 30565.7 867.705   5
   2   4  -1 29713.5 944.214   4
   4  -1   2 30011.6 797.643   2
  -1   2   4 27881.7 792.936   2
   2  -4   1 30534.3 859.106   7
   2   4  -1 30486.7 868.762   1
   2   4  -1 30786.0 716.647   5
   4   1  -2 30316.3 815.344   6
   1   1  -4 6774.67 345.606   4
   1   4  -1 6841.84 273.431   3
  -1   1   4 6196.91 326.294   8
   4  -1   1 7011.67 347.647   7
   1  -1   4 8580.01 375.008   8
  -1   1   4 6013.17 341.578   2
   4  -1   1 6870.19 344.550   3
   1   4  -1 6373.24 373.493   1
   4   1  -1 7521.20 403.434   4
   1  -1   4 7689.34 411.595   2
   4  -1   1 6450.92 293.659   2
  -1   4   1 9712.11 411.167   8
   4   1  -1 8379.73 409.471   9
   4   1  -1 7853.76 408.942   3
   1  -4   1 6522.21 350.224   7
   1  -4   1 6889.24 313.282  10
   1   4  -1 6790.37 250.257   8
   4   1   0 35825.2 957.103   3
   0   4  -1 42049.4 695.864   3
   4  -1   0 39199.1 877.659   7
   1   0   4 38908.9 1014.53   2
   4   1   0 34393.3 936.678   5
   0   4   1 35399.3 880.837   8
   4   1   0 35552.7 921.744   4
   0   4  -1 38602.3 784.256   8
   4  -1   0 39517.4 877.614   9
  -1   0   4 38857.5 858.886   8
   1   0   4 35469.3 910.518   8
   1   0  -4 38978.3 916.565   4
   4  -1   0 39730.3 988.332   6
   0  -4   1 41326.9 917.969   7
   0   4  -1 40366.9 1010.30   1
   4  -1   0 40132.9 940.154   3
  -1   0   4 39598.4 960.311   2
   1   4   1 9372.71 390.903   8
  -1  -1   4 7900.17 297.960   8
  -1  -4   1 7481.70 327.835   7
   4   1   1 9461.74 452.057   5
   1   1   4 9593.65 466.847   2
   4   1   1 8920.02 374.847   4
   4  -1  -1 7307.06 393.575   6
   1  -4  -1 9586.40 423.830  10
   4  -1  -1 7448.85 313.462   7
  -1  -1   4 7105.66 383.574   2
  -1   1  -4 9876.94 299.436   4
   1   1   4 8335.92 405.503   8
  -1   4  -1 7676.55 407.380   1
   4  -1  -1 8059.14 370.505   9
   2   4   1 19029.3 610.381   8
   4   1   2 20229.7 550.847   4
   1   2   4 19151.6 694.085   2
  -1   2  -4 21441.2 555.286   4
   4   1   2 19859.6 725.459   5
   4  -1  -2 21384.6 552.854   7
   4  -1  -2 21695.8 703.062   6
   2  -4  -1 21449.9 687.606   7
   1   2   4 20358.3 687.800   8
  -1  -2   4 21239.1 476.932   8
   4  -1  -2 21560.6 673.379   9
   4  -1  -2 21312.8 745.533   4
   1   3   4 146953. 2603.18   8
   4  -1  -3 140030. 2544.53   6
   3  -4  -1 139348. 2512.93   6
   4  -1  -3 142327. 2685.03   4
   4   1   3 141878. 2677.49   5
   4   1   3 136820. 2599.76   2
   3   4   1 143237. 2495.51   8
   4  -1  -3 142508. 2564.35   9
  -1  -3   4 142181. 2390.33   7
   4   1   3 148985. 2211.39   4
   3  -4  -1 142072. 2536.79   7
  -1   3  -4 143627. 2424.22   4
  -1   3  -4 145558. 2314.38   9
   3  -4   2 9519.14 402.356   6
   3   4  -2 9954.45 553.272   4
   2  -3   4 8625.55 349.951   5
   3  -4   2 9262.65 490.212   7
   3   4  -2 10219.7 482.389   9
   4   2  -3 8207.98 456.450   9
   4  -2   3 9870.88 510.205   7
   2   3  -4 9631.89 457.679   9
   4   2  -3 8938.80 509.166   4
   3   4  -2 9768.85 443.061   3
   2  -3   4 8072.89 450.461   2
  -4   2   3 10258.1 278.816   2
   4  -2   3 10487.9 482.969   5
   4  -2   3 9683.00 466.769   2
  -2   3   4 10487.4 413.972   2
   2  -3   4 8200.55 460.763   7
   3  -4   2 9977.72 427.188   2
  -3   4   2 8499.95 460.449   8
   2   3  -4 9248.35 495.597   4
   4   2  -3 8413.66 386.878   6
  -2   3   4 9614.84 474.245   8
  -2   2   4 253234. 4042.53   8
   2  -2   4 265748. 4167.66   2
   4  -2   2 270245. 3978.01   2
   4   2  -2 252147. 3967.33   6
   2   4  -2 265951. 3689.16   5
   2   2  -4 251389. 4071.89   9
   2   4  -2 256951. 4268.63   4
   4   2  -2 253811. 4126.75   9
   4  -2   2 260316. 4124.00   7
   4   2  -2 252887. 4204.30   4
  -2   4   2 252165. 4071.41   8
  -2   2   4 245116. 3910.67   2
   2   4  -2 256396. 3898.87   3
   2   4  -2 258769. 3582.69   8
   2   4  -2 255424. 4149.06   1
   2   2  -4 253997. 4126.80   4
   2   4  -2 255205. 3994.13   9
   2  -4   2 264567. 3807.96   6
   2  -2   4 260600. 3918.48   5
   2  -4   2 251648. 4098.58   7
   4  -2   1 21863.1 688.014   7
   2  -1   4 22637.6 702.293   8
   4   2  -1 22759.9 750.351   4
   4  -2   1 21110.7 605.806   3
   4   2  -1 23538.5 743.392   9
   1   4  -2 18976.9 710.697   1
   1  -4   2 21328.6 679.229   7
   1  -4   2 19777.5 453.583   6
  -1   4   2 24324.3 715.874   8
  -2   1   4 20798.7 637.952   8
   4  -2   1 20820.8 683.406   6
   2   1  -4 20606.7 701.172   4
   4   2  -1 25070.7 753.326   3
  -2   1   4 21270.3 632.198   2
   1   4  -2 20095.5 401.148   5
   1   4  -2 19877.1 578.039   9
   2   1  -4 19882.6 681.985   9
   4  -2   1 21386.1 560.148   2
   1   4  -2 21936.2 419.373   8
   2  -1   4 24945.0 778.956   2
   0   4  -2 73211.2 1211.83   8
   0   4  -2 70738.7 1245.36   9
   4  -2   0 72899.1 1324.60   9
   4  -2   0 72471.5 1441.20   7
  -2   0   4 71761.2 1347.98   8
   4   2   0 76161.2 1541.03   4
   4   2   0 74716.1 1546.93   3
   0   4   2 76150.7 1495.25   8
   0  -4   2 71086.4 1415.76   7
   2   0   4 73701.6 1523.59   8
  -2   0   4 72470.1 1437.28   2
   4   2   0 75275.3 1521.49   5
   2   0   4 68632.0 1547.16   2
   4  -2   0 70494.5 1500.74   6
   2   0  -4 72892.7 1521.97   4
   0   4  -2 68214.9 1537.82   1
   4   2   1 21879.3 452.429   1
   4   2   1 20202.7 643.260   4
   4  -2  -1 19574.3 598.548   7
   2   1   4 20551.9 730.374   2
  -2  -1   4 20431.8 517.987   8
   4  -2  -1 19198.5 585.578   9
   4   2   1 19908.5 710.377   5
  -1  -4   2 21041.6 581.986   7
   2   1   4 20622.6 702.793   8
   1  -4  -2 22683.1 726.579  10
   1   4   2 19866.2 645.512   8
   4  -2  -1 19050.5 670.488   6
  -1   4  -2 18711.5 681.458   1
  -2   2  -4 263702. 3782.52   4
  -2  -2   4 258004. 3700.96   8
   4  -2  -2 251358. 3965.74   7
   4  -2  -2 247275. 4151.06   6
   4   2   2 264003. 3986.73   4
   2   2   4 281139. 4305.22   2
   4   2   2 259453. 4293.43   5
   4   2   2 261903. 4232.37   8
  -2   4  -2 247593. 4148.27   1
   2   2   4 258065. 4202.36   8
  -4   2  -2 261999. 3918.43   1
   2   4   2 262918. 4113.59   8
   4  -2  -2 253107. 4054.13   9
  -2  -4   2 274398. 3850.32   7
   4   2   3 9568.00 523.290   8
   2   3   4 10281.7 514.372   8
   4  -2  -3 9677.77 490.744   6
  -2  -3   4 10057.9 364.765   7
  -3   4  -2 9773.24 475.706   1
   4   2   3 9939.31 376.704   4
   4  -2  -3 9450.29 457.689   9
   3   4   2 9694.71 476.832   8
   3  -4  -2 8704.69 462.342   6
   3  -3   4 34136.2 1065.03   7
  -3   3   4 33993.7 794.767   2
   3   4  -3 38760.1 771.071   6
   4  -3   3 35502.5 965.986   2
   3   3  -4 35691.9 1099.41   4
   4   3  -3 36198.9 876.655   6
  -3   3   4 34555.8 1012.96   8
   3   3  -4 35370.9 1026.80   9
   4   3  -3 35264.4 1048.26   9
   4   3  -3 34835.7 1112.54   4
   3   3  -4 35891.1 775.398   6
  -4   3   3 35720.1 1029.94   8
   3   4  -3 35126.3 1005.48   9
  -3   4   3 34345.3 1023.06   8
   3  -4   3 34766.9 966.170   2
   3   4  -3 35215.7 1125.21   4
   3  -4   3 35536.0 1065.46   7
   4  -3   3 36022.6 1078.33   7
   3  -3   4 34993.8 1022.35   2
   3  -4   3 35654.6 874.818   6
   2   4  -3 278438. 3959.84   6
   3   2  -4 280584. 4537.28   9
   2   4  -3 295261. 4444.52   9
   4   3  -2 280775. 4680.59   4
   3   2  -4 285759. 4235.40   6
   3  -2   4 272634. 4388.41   5
   4   3  -2 292008. 4528.14   3
   3   2  -4 283481. 4628.52   4
   4  -3   2 289269. 4221.31   3
   2  -4   3 294662. 4161.33   6
   4  -3   2 287785. 4568.01   7
   2   4  -3 280039. 4675.53   4
  -3   2   4 285628. 4233.70   2
   4  -3   2 277426. 4318.50   2
  -2   4   3 283638. 4528.71   8
   2  -4   3 267411. 4505.22   7
   4  -3   2 291737. 4466.59   6
   3  -2   4 286751. 4561.45   2
   4   3  -2 269362. 4535.46   9
  -3   2   4 283407. 4473.20   8
   3   1  -4 103111. 2044.44   4
   4  -3   1 95025.5 1659.15   2
  -3   1   4 96735.7 1746.37   2
   3   1  -4 103196. 1988.94   9
   1  -4   3 99315.1 1496.58   6
   4   3  -1 98291.8 1854.80   5
   4   3  -1 98538.5 1979.33   9
  -1   4   3 102384. 1959.62   8
   3   1  -4 98666.6 1780.11   6
   1  -4   3 95041.1 1893.41   7
   3  -1   4 103905. 2028.34   2
   1   4  -3 98131.0 2027.20   4
   4   3  -1 99675.7 2040.78   4
   4  -3   1 100767. 1912.94   6
   1   4  -3 93356.3 1748.87   9
   3  -1   4 101623. 1938.18   5
   4   3  -1 96757.0 1931.14   3
  -3   1   4 99009.6 1840.99   8
   4  -3   1 97835.1 1938.71   7
   3   0   4 230649. 3838.68   8
   3   0  -4 235629. 3822.53   9
   3   0  -4 227381. 3849.44   4
   0   4   3 232348. 3778.05   8
   3   0   4 236455. 3885.56   2
   0  -4   3 232128. 3664.12   7
   4  -3   0 230352. 3739.52   7
   4  -3   0 233090. 3447.13   9
   3   0  -4 230380. 3669.85   6
   4   3   0 229868. 3808.19   3
   4   3   0 231779. 3836.28   4
   0   4  -3 221800. 3837.52   1
  -3   0   4 226848. 3571.24   8
   4  -3   0 236648. 3315.45   2
   0   4  -3 227608. 3459.37   9
  -3   0   4 231778. 3616.61   2
   4  -3   0 235304. 3764.58   6
   4   3   0 240009. 3558.31   1
   4   3   0 229966. 3767.44   5
   4   3   1 100495. 2047.96   5
   1  -4  -3 100486. 2016.49  10
   4   3   1 100919. 1968.72   8
  -1  -4   3 101138. 1797.40   7
  -1   4  -3 102726. 2051.36   1
   3   1   4 97134.5 1500.47   4
   3   1   4 100418. 2041.10   8
   3  -1  -4 101077. 1989.53   9
   4  -3  -1 101289. 1907.81   7
  -3  -1   4 104431. 1719.30   8
   4   3   1 104120. 1988.30   4
   4  -3  -1 102207. 1782.09   9
   1   4   3 102515. 1973.00   8
   4   3   1 103691. 1731.28   1
  -1   4  -3 102997. 1587.29   9
   4  -3  -1 100632. 1979.10   6
   3   1   4 99749.4 2054.42   2
   4   3   2 273973. 4639.56   5
   4  -3  -2 286731. 4557.65   6
  -2   4  -3 272093. 3908.49   9
   3   2   4 291356. 4666.81   2
  -3  -2   4 288713. 4069.47   8
   4  -3  -2 289220. 4376.94   9
  -2   4  -3 287541. 4571.99   1
   2   4   3 281525. 4533.41   8
   4   3   2 282215. 4429.36   4
   4   3   2 283967. 4583.71   8
  -2  -4   3 283959. 4179.88   7
  -4   3  -2 282753. 4366.68   1
   4  -3  -2 278515. 4416.60   7
   3   2   4 281900. 4618.05   8
   4   3   3 37581.7 938.543   4
   4   3   3 37195.7 1106.52   8
  -3  -3   4 33665.2 598.730   8
  -4   3  -3 36098.7 960.576   1
  -3  -4   3 37778.4 721.026   7
   4  -3  -3 35926.7 1061.75   6
   3   3   4 37160.8 1100.78   8
  -3  -3   4 39891.7 735.591   7
  -3   4  -3 36322.2 1030.54   1
   4  -3  -3 37166.7 999.175   9
   3   4   3 37052.5 1070.57   8
  -4   4   4 299262. 5038.08   8
   4  -4   4 303510. 5140.30   7
   4   4  -4 305924. 5054.49   9
   4   4  -4 297300. 5220.23   4
   4  -4   4 308359. 4971.72   2
   4   4  -4 318573. 4583.69   6
  -4   4   3 16409.6 707.837   8
   4  -4   3 16981.9 621.126   6
   3   4  -4 17480.6 446.268   6
  -4   3   4 15757.0 675.058   8
   4  -4   3 16160.3 625.814   2
   4  -4   3 17154.8 478.891   3
   4   3  -4 16563.6 709.526   9
   4   3  -4 15885.7 752.530   4
   4   4  -3 16506.7 534.302   6
   3  -4   4 15703.0 668.832   2
   3  -4   4 16511.5 724.704   7
   4   4  -3 17009.9 786.512   4
   4  -3   4 15906.3 728.582   7
  -3   4   4 16692.8 707.154   8
   4   3  -4 15984.1 535.272   6
  -4   3   4 16723.5 446.640   2
   3   4  -4 16890.1 772.042   4
   4   4  -3 16412.5 700.135   9
   3   4  -4 17015.0 686.059   9
   4  -3   4 17011.7 687.644   2
   4  -4   3 17718.1 747.604   7
   4  -2   4 12343.8 585.550   2
   4   4  -2 13003.1 567.366   3
   2  -4   4 11662.5 558.282   2
  -2   4   4 12817.9 594.890   8
   2  -4   4 11445.0 567.069   7
  -4   2   4 12432.1 407.344   2
   4  -4   2 11680.6 469.571   2
   4  -2   4 12361.5 553.401   5
   4   2  -4 11420.3 461.425   6
   4   4  -2 12359.4 588.765   9
   4   2  -4 12261.2 627.807   4
   2   4  -4 12597.3 624.945   4
   4  -4   2 12699.4 528.701   6
   4   2  -4 10948.0 565.105   9
  -4   2   4 12209.0 551.800   8
   4   4  -2 11925.3 635.436   4
   4  -4   2 11888.3 583.502   7
   2   4  -4 11422.8 514.456   9
   1   4  -4 334501. 5440.31   4
   4  -1   4 349633. 5419.78   5
  -4   1   4 338699. 5246.07   8
  -1   4   4 348081. 5411.13   8
   4   1  -4 346482. 5552.28   4
   4  -4   1 351263. 5432.52   7
   4  -1   4 352452. 5468.00   2
   1   4  -4 347107. 5194.59   9
   4  -4   1 337101. 5014.61   2
   4   4  -1 347585. 5362.74   3
   4   4  -1 350783. 5579.21   4
   1  -4   4 360424. 5386.38   7
   1  -4   4 341143. 4794.70   6
   4  -4   1 343313. 5288.24   6
  -4   1   4 338813. 5042.84   2
   4   4  -1 351093. 5240.23   5
   4   1  -4 342259. 5444.28   9
   4   1  -4 341592. 5214.59   6
   0   4   4 87483.0 1907.34   8
   4   0  -4 96167.6 1981.74   9
   4  -4   0 99375.5 1573.03   9
   4  -4   0 91880.6 1916.55   7
   0   4  -4 95761.4 1694.71   9
   0   4  -4 94008.0 1934.51   4
   4   4   0 91443.5 1791.79   1
   4   4   0 90739.8 1805.87   8
   0  -4   4 99139.9 1871.01   7
  -4   0   4 92076.7 1754.85   8
   4   0  -4 94591.0 2043.63   4
   4   0   4 86285.7 1939.30   2
   4  -4   0 99620.7 1530.83   2
   4   0   4 90226.1 1971.74   5
   4   4   0 88489.9 1885.70   5
   4   4   0 88256.2 1986.93   4
   4   0  -4 95949.8 1876.65   6
   4  -4   0 97040.1 1902.86   6
   4   4   1 352045. 5454.27   8
   4   1   4 348627. 5616.28   8
   4  -1  -4 347178. 5455.18   6
   4  -1  -4 348905. 5648.05   4
   4   4   1 346847. 5545.72   4
   4  -1  -4 345357. 5514.89   9
   4   4   1 342553. 5561.12   5
   4  -4  -1 356732. 5168.31   9
  -1   4  -4 359525. 5082.88   9
   4   1   4 341676. 4893.68   4
  -1  -4   4 372018. 5304.47   7
   4  -4  -1 339547. 5426.40   7
   4   4   1 365009. 5311.34   1
  -1   4  -4 348001. 5430.30   4
  -4  -1   4 355739. 5179.53   8
   4  -4  -1 352142. 5482.21   6
   1  -4  -4 343810. 5544.13  10
   4   1   4 340629. 5576.17   2
   1   4   4 356067. 5523.73   8
   4   1   4 349029. 5628.63   5
   4  -4  -2 12550.7 565.624   7
   4   2   4 13943.8 668.279   8
  -2  -4   4 15170.9 481.294   7
   2   4   4 13411.4 622.258   8
  -4  -2   4 13406.5 417.376   8
   4  -4  -2 13612.9 609.779   6
  -4  -2   4 12231.6 286.991   7
   4   4   2 13697.8 595.321   4
   4  -2  -4 13083.9 601.258   6
   4   4   2 14321.7 625.682   8
   4   2   4 14322.6 430.062   4
  -2   4  -4 13561.6 376.709   9
   4  -2  -4 12994.6 590.136   9
   4  -4  -2 12708.7 498.700   9
  -4   4  -2 14724.1 594.009   1
   4  -4  -3 20292.0 703.752   9
   4  -3  -4 20161.9 759.286   9
  -4  -3   4 19574.8 461.285   8
   4   4   3 18998.7 781.939   8
   4   4   3 19602.9 717.576   4
   3   4   4 19295.4 789.975   8
  -4   4  -3 20968.6 748.505   1
   4  -4  -3 20244.8 793.398   6
   4   3   4 18176.3 793.078   8
  -3  -4   4 22032.4 530.082   7
   4   3   4 20574.2 634.192   4
   4   4   4 288556. 4881.01   8
   5   0   0-24.2774 93.1971   4
   0   5   0 79.8997 97.9163   8
   5   0   0 134.437 110.174   9
   5   0   0 99.0125 77.4717   7
   0  -5   0 271.244 110.025   7
   5   0   0 174.794 108.376   3
   0   0   5 188.033 130.828   2
   0   0   5 22.3639 94.4231   8
   0  -1   5 1669.73 226.286   2
   5   0  -1 1418.27 188.116   9
   1   5   0 1241.96 151.549   8
   5   0   1 1058.96 152.202   4
   5   0  -1 1697.34 142.999   7
   5   0   1 1218.42 164.420   7
   1  -5   0 1249.32 176.712  10
   5   0  -1 1515.92 205.634   4
   1  -5   0 1540.65 208.421   7
   0   1   5 1192.79 206.821   2
  -1   5   0 1263.18 172.055   8
   0   1   5 1209.44 181.721   8
   5   0   1 1262.48 189.236   3
   5   0  -1 1809.40 222.867   6
   0  -1   5 1579.36 171.346   8
   5   0  -1 1384.59 193.263   3
   0   1  -5 1357.62 150.194   4
   0   2   5 297368. 4802.60   2
   2   5   0 296986. 4509.77   8
   5   0   2 305045. 4509.08   4
   2  -5   0 299232. 4768.74   7
   0  -2   5 290410. 4810.24   2
   5   0   2 296856. 4850.72   5
   0  -2   5 304095. 4500.05   8
   0  -2  -5 302045. 4712.98  10
   5   0  -2 308499. 4342.08   7
   0   2  -5 306308. 4593.28   4
  -2   5   0 299527. 4678.85   8
   2   5   0 300988. 4787.03   1
   5   0  -2 302779. 4778.93   9
   0   2   5 311554. 4776.02   8
   5   0  -2 303765. 4786.23   6
   5   0  -2 294811. 4875.51   4
   5   0  -3 160300. 2824.87   6
   3   5   0 154383. 2636.23   8
   3   5   0 155438. 3019.33   4
   5   0  -3 157673. 2876.16   9
   0  -3  -5 153209. 2838.24  10
   0   3  -5 160675. 2691.31   9
   5   0   3 147307. 2800.28   2
   0   3   5 158958. 2848.85   2
   0   3  -5 153436. 2702.62   4
   3  -5   0 160906. 2867.59   7
   5   0   3 148757. 2907.28   5
   5   0  -3 154081. 2963.21   4
   3  -5   0 155477. 2712.65   6
   3   5   0 156673. 2820.19   1
   0   3   5 151311. 2827.73   8
   3  -5   0 164213. 2358.76   9
   0  -3   5 154484. 2884.35   2
   4  -5   0 24162.5 824.261   6
   5   0   4 24875.5 933.236   5
   0   4  -5 25725.3 754.519   9
   0  -4   5 25759.9 837.292   7
   0   4   5 26106.0 911.138   8
   5   0   4 26985.7 937.054   2
   5   0  -4 24028.2 946.239   4
   5   0  -4 25718.0 858.748   6
   4   5   0 26636.3 866.532   1
   4   5   0 25897.3 882.090   5
   0  -4  -5 27192.5 950.073  10
   4   5   0 28022.5 1015.22   4
   4   5   0 28076.3 831.612   8
   5   0  -4 24603.8 903.119   9
   4  -5   0 26254.5 586.245   9
   4  -5   0 26557.0 909.782   7
   0   4  -5 25561.7 854.046   4
  -1   4   5 238804. 4012.03   8
   1   4  -5 230936. 3970.19   4
   1  -4   5 228231. 4008.51   2
  -5   1   4 233052. 3549.91   2
   4   5  -1 233205. 4190.08   4
   5   1  -4 220635. 4004.04   9
   5  -1   4 235155. 4036.94   5
   5   1  -4 224695. 4129.07   4
   4  -5   1 237717. 3611.41   2
   4  -5   1 237486. 4025.25   7
   1  -4   5 227675. 3937.29   7
   4   5  -1 237063. 3955.04   1
   5  -1   4 234646. 3988.28   2
   5   1  -4 229020. 3834.33   6
   1   4  -5 240669. 3815.07   9
   4  -5   1 235583. 3837.68   6
   4   5  -1 240259. 3809.49   5
   4   5  -1 230225. 3889.99   3
   3   5  -1 8171.35 414.557   3
   5   1  -3 7877.76 468.557   9
   3   5  -1 8113.05 526.106   4
   5  -1   3 7616.01 435.049   2
   3   5  -1 8316.40 357.498   8
  -1   3   5 7141.44 418.207   2
   3   5  -1 7317.37 444.434   1
   3   5  -1 8367.65 395.041   5
   1  -3   5 8468.00 324.413   5
   3  -5   1 7147.49 373.352   6
   3  -5   1 7942.78 473.469   7
   1   3  -5 7045.66 418.659   4
  -3   5   1 7624.78 447.656   8
   5   1  -3 7403.35 416.253   6
   1   3  -5 7049.20 398.107   9
   5  -1   3 8124.18 475.623   5
   1  -3   5 7485.05 468.215   2
  -1   3   5 8695.80 477.218   8
   5   1  -3 8238.13 515.061   4
   2   5  -1 121055. 2353.34   1
   2  -5   1 119806. 2308.94   7
   2   5  -1 123538. 2117.63   3
   2   5  -1 118337. 1972.99   8
   5   1  -2 127371. 2371.02   9
   1  -2   5 115776. 2344.62   2
   5   1  -2 125384. 2435.00   4
  -1   2   5 121848. 2275.07   8
   5  -1   2 119056. 2277.44   7
  -2   5   1 127390. 2290.49   8
   2  -5   1 121300. 2074.36   6
   1   2  -5 122134. 2245.24   4
   5   1  -2 129331. 2315.96   6
   1   2  -5 124085. 2275.51   9
   5  -1   2 109342. 2141.76   2
  -1   2   5 127980. 2302.90   2
   1   5  -1 13493.2 421.769   3
   5   1  -1 14408.5 368.665   7
   1  -1   5 13730.0 527.953   8
  -1   1   5 13345.0 525.080   8
   5   1  -1 14165.6 602.376   3
   5   1  -1 14415.3 594.877   9
   5  -1   1 12548.1 517.175   7
   1   5  -1 12957.8 410.065   8
   1  -1   5 14013.4 613.347   2
   5   1  -1 14356.4 608.589   4
  -1   1   5 12979.0 555.793   2
   1  -5   1 11152.4 461.784  10
  -1   5   1 13127.7 528.345   8
   1   5  -1 12735.3 583.486   1
   1  -5   1 12459.4 533.747   7
   1   1  -5 10631.3 478.574   4
   5  -1   1 13250.3 546.661   3
   0   5   1 26395.8 767.538   8
   5   1   0 27235.9 871.763   3
   0   5  -1 27900.0 684.095   8
   5   1   0 27475.3 834.996   4
  -1   0   5 27824.5 749.962   8
  -1   0   5 28461.0 864.715   2
   1   0   5 26444.9 806.199   8
   5  -1   0 28704.9 761.122   7
   5  -1   0 26867.2 863.822   6
   5  -1   0 28608.6 839.186   3
   5  -1   0 27811.6 774.262   9
   0  -5   1 26981.1 786.118   7
   5   1   0 27004.8 663.649   7
   1   0  -5 26886.6 780.906   4
   0   5  -1 28370.1 567.296   3
   1   0   5 26556.3 889.190   2
   0   5  -1 28293.0 891.667   1
   5  -1  -1 9043.15 482.662   4
   5  -1  -1 8692.93 428.010   9
  -5   1  -1 9845.93 290.175   1
   5   1   1 11313.7 542.038   5
  -1   5  -1 7922.49 456.571   1
   5  -1  -1 8582.04 365.572   7
  -1  -1   5 8897.19 471.853   2
  -1   5  -1 8866.30 389.703   8
  -1  -1   5 9228.08 372.807   8
   1   5   1 10774.5 449.392   8
   5   1   1 11578.3 472.363   4
   1   1   5 11241.7 512.171   8
   1  -5  -1 10706.1 495.291  10
  -1  -5   1 10818.0 445.144   7
   1   1   5 11332.5 552.609   2
   5  -1  -1 8922.98 477.707   6
  -1   1  -5 10516.8 350.036   4
   5  -1  -2 127338. 2494.63   4
  -1   2  -5 134930. 2127.82   4
   1   2   5 121606. 2432.38   2
   2   5   1 123492. 2240.33   8
   5  -1  -2 125480. 2348.76   9
   1   2   5 128585. 2412.88   8
   5  -1  -2 128249. 2109.75   7
  -1  -2   5 127703. 2051.05   8
   5   1   2 123894. 2478.64   5
   2  -5  -1 125376. 2381.97   7
   5   1   2 125007. 2171.26   4
  -1  -2   5 128412. 2425.16   2
   5  -1  -2 128274. 2414.81   6
   3  -5  -1 8546.15 471.243   7
   5  -1  -3 6997.30 434.425   6
   1   3   5 7321.69 457.444   2
   1   3   5 7762.44 468.409   8
   5  -1  -3 7360.99 491.576   4
   5  -1  -3 7168.03 435.613   9
  -1   3  -5 7874.40 372.315   4
   5   1   3 7486.34 313.500   4
   5   1   3 7185.04 481.936   5
   3   5   1 7490.80 404.726   8
  -1   4  -5 231336. 3546.60   9
  -1  -4   5 237076. 3712.76   7
   4   5   1 227435. 3991.05   4
   4   5   1 229964. 3808.35   8
   4  -5  -1 219153. 3845.54   7
   5  -1  -4 228308. 4077.88   4
   1   4   5 228391. 3935.90   8
   5   1   4 218138. 3941.86   2
   5  -1  -4 234662. 3896.15   6
   4  -5  -1 222464. 3477.75   9
   5   1   4 225141. 3317.24   4
   5   1   4 225250. 4038.37   5
  -1   4  -5 229469. 3735.68   4
   4   5   1 230367. 3778.26   1
   5  -1  -4 223853. 3901.21   9
   4  -5  -1 222181. 3831.89   6
   5   2  -4 143730. 2819.89   9
  -5   2   4 143026. 2693.39   8
   4  -5   2 146298. 2523.66   2
   5   2  -4 147510. 2584.71   6
  -2   4   5 146698. 2779.03   8
   5   2  -4 141124. 2907.10   4
   4  -5   2 143722. 2806.00   7
   5  -2   4 139189. 2726.48   5
   2   4  -5 146634. 2673.25   9
   2   4  -5 144647. 2834.69   4
  -4   5   2 143219. 2780.34   8
   4   5  -2 142709. 2651.56   3
   4  -5   2 140665. 2562.07   6
   2  -4   5 147455. 2804.44   2
   5  -2   4 141516. 2828.28   7
   5  -2   4 135132. 2695.23   2
  -5   2   4 147385. 2253.58   2
   4   5  -2 141001. 2953.87   4
   2  -4   5 143476. 2791.48   7
   3  -5   2 243669. 3985.89   7
   5   2  -3 233242. 3967.27   9
  -5   2   3 219359. 3260.14   2
   2   3  -5 235587. 3872.41   9
   3   5  -2 226838. 4129.57   4
   5   2  -3 231995. 4075.55   4
   3  -5   2 234318. 3641.91   6
   3   5  -2 233615. 3737.70   3
   2   3  -5 234000. 3950.59   4
   5   2  -3 235954. 3772.41   6
   2  -3   5 240502. 3995.55   7
   2  -3   5 222596. 3935.63   2
   5  -2   3 227505. 3949.69   7
  -2   3   5 235147. 3744.80   2
  -2   3   5 234355. 3898.97   8
   2  -3   5 237686. 3596.73   5
   3   5  -2 238886. 3996.99   1
   5  -2   3 221459. 3788.80   2
   3   5  -2 240794. 3523.48   5
  -3   5   2 233931. 3919.87   8
   5  -2   2 81922.9 1639.30   3
  -2   2   5 79930.5 1663.30   2
   2  -5   2 85263.0 1793.03   7
   2   2  -5 84253.4 1785.19   4
   5  -2   2 83552.6 1610.37   2
   2   5  -2 81628.6 1929.49   4
   5   2  -2 81839.9 1808.71   9
   2   2  -5 83376.0 1768.01   9
   5   2  -2 78887.6 1838.60   4
   5  -2   2 81813.9 1769.18   7
   2  -2   5 77421.7 1792.51   2
   2  -2   5 86566.9 1628.39   5
   2  -5   2 83971.5 1475.36   6
   2   5  -2 83763.7 1335.35   8
   5   2  -2 79275.4 1681.58   6
  -2   2   5 79969.1 1704.61   8
   2   5  -2 78786.2 1804.93   1
  -2   5   2 77461.3 1718.67   8
   2   5  -2 79471.3 1536.25   3
   2   5  -2 82224.6 1377.84   5
   1   5  -2 20646.2 778.661   1
   5  -2   1 20210.6 565.727   2
   5  -2   1 20327.0 661.529   3
   2   1  -5 19813.5 731.944   9
   5   2  -1 20466.9 430.263   7
   1  -5   2 18250.7 677.421   7
   5  -2   1 20379.8 701.602   7
   2   1  -5 20221.8 730.857   4
   1   5  -2 21240.1 473.819   8
  -1   5   2 20367.1 714.750   8
  -2   1   5 20464.1 673.372   8
   2  -1   5 18212.2 745.519   2
   5  -2   1 19565.3 728.322   6
   5   2  -1 19842.3 745.706   9
   2  -1   5 19798.6 707.833   8
   5   2  -1 20328.7 751.367   3
   5   2  -1 19574.8 753.604   4
   1  -5   2 21167.2 598.413  10
  -2   1   5 19072.4 668.279   2
   0   5   2 48683.2 1171.74   8
   5  -2   0 46161.1 1038.17   9
   5   2   0 48256.8 1204.98   4
   5  -2   0 46656.4 1222.06   6
  -2   0   5 46801.5 1051.52   8
   5   2   0 46901.8 1231.72   3
   2   0  -5 45015.3 1169.14   4
   5   2   0 48969.5 1231.53   5
   2   0   5 48102.3 1209.55   8
   5  -2   0 45492.1 1112.75   7
   0   5  -2 46620.4 1248.38   1
   2   0   5 48051.7 1280.38   2
   0  -5   2 46367.1 1113.05   7
  -2   0   5 44330.7 1133.74   2
   0   5  -2 47040.9 919.051   8
  -1  -5   2 21686.5 646.600   7
   5   2   1 20033.0 767.322   5
   5  -2  -1 20148.3 649.638   9
  -1   5  -2 19875.3 759.107   1
   5  -2  -1 20514.4 649.585   7
   1  -5  -2 19850.2 736.403  10
  -2  -1   5 20549.5 720.680   2
   5   2   1 20132.6 686.253   4
   2   1   5 20281.8 747.884   8
   1   5   2 20100.1 692.038   8
  -2   1  -5 20130.1 414.366   4
   5  -2  -1 20834.2 757.261   6
   2   1   5 19566.0 781.967   2
  -2  -1   5 20768.4 579.362   8
   5  -2  -2 83991.1 1710.87   9
  -2  -2   5 87539.0 1425.83   8
   5  -2  -2 82117.2 1808.12   6
  -5   2  -2 85709.6 1511.06   1
   2   2   5 85815.9 1848.16   8
   2   2   5 79122.2 1846.54   2
  -2   2  -5 82981.2 1397.11   4
   2   5   2 79493.2 1704.46   8
   5   2   2 81642.8 1623.39   4
   5   2   2 82512.6 1890.91   5
   5  -2  -2 85234.4 1617.31   7
  -2   5  -2 82486.8 1818.48   1
  -2  -5   2 81521.8 1534.12   7
   2   3   5 225699. 3846.52   8
  -2   3  -5 231911. 3435.91   4
  -2  -3   5 228996. 3474.69   7
   2   3   5 216643. 3868.40   2
   5  -2  -3 225064. 3723.62   9
  -3   5  -2 217616. 3766.05   1
   5  -2  -3 226691. 3817.12   6
   5   2   3 222344. 3454.11   4
  -2  -3   5 210907. 3133.55   8
   3   5   2 222081. 3708.73   8
   5   2   3 226083. 3970.14   5
  -2  -4   5 152390. 2559.50   7
   4   5   2 150845. 2906.31   4
  -2   4  -5 155356. 2656.53   4
  -2   4  -5 152416. 2461.82   9
   5   2   4 152336. 2438.15   4
  -4   5  -2 154223. 2841.08   1
   4  -5  -2 151357. 2871.70   6
   4  -5  -2 155059. 2617.00   9
   5   2   4 148784. 3017.05   5
   2   4   5 145975. 2906.66   8
   4   5   2 152041. 2845.78   8
   5   2   4 148349. 2985.12   8
   5  -2  -4 151898. 2875.15   9
   5  -2  -4 156824. 2921.85   6
   3  -4   5 65021.9 1611.89   2
   4   5  -3 63744.8 1248.40   6
   4  -5   3 59149.1 1359.62   6
   5   3  -4 65340.5 1388.43   6
   5   3  -4 58897.4 1675.90   4
   3   4  -5 60461.5 1527.19   9
  -5   3   4 61267.8 1552.71   8
  -4   5   3 62648.0 1597.06   8
   4  -5   3 61890.4 1445.64   2
   3  -4   5 62870.8 1640.15   7
   4  -5   3 62321.3 1624.42   7
   4   5  -3 61255.2 1558.77   9
   5   3  -4 60486.9 1599.97   9
  -3   4   5 59986.0 1564.75   8
   5  -3   4 59835.2 1621.94   7
   5  -3   4 62681.5 1532.65   2
   3   4  -5 62632.0 1665.06   4
   4   5  -3 59751.8 1710.45   4
   3   5  -3 23487.8 551.122   6
   5   3  -3 24547.5 758.092   6
   5  -3   3 22375.7 864.440   7
   3   3  -5 23877.2 907.995   4
   3   5  -3 22034.2 931.678   4
   3  -5   3 22669.2 661.247   6
   3  -3   5 22671.9 856.702   2
   5  -3   3 20919.0 742.883   2
   3  -3   5 22147.6 876.572   7
   3   3  -5 21981.1 821.865   9
   5   3  -3 22399.8 918.239   4
   5  -3   3 22870.7 705.838   3
   3   5  -3 22320.0 801.331   9
   3  -5   3 22573.0 856.547   7
   3  -3   5 22474.0 714.967   5
   5   3  -3 22348.7 862.799   9
   3  -5   3 22361.1 772.909   2
  -3   5   3 22491.1 849.274   8
  -3   3   5 23223.4 700.674   2
  -3   3   5 22905.8 832.219   8
   2  -5   3 316057. 4540.16   6
   3   2  -5 313293. 5055.29   9
   5  -3   2 316516. 4997.66   6
  -2   5   3 303878. 5003.71   8
   3   2  -5 317298. 5123.88   4
   3  -2   5 324955. 4912.61   5
   5  -3   2 324838. 4758.42   3
   5   3  -2 312080. 5039.16   3
   2  -5   3 302604. 5006.46   7
  -3   2   5 305220. 4762.00   2
   5  -3   2 298110. 5003.56   7
   2   5  -3 306913. 5233.15   4
   5  -3   2 309617. 4754.24   2
   3  -2   5 319336. 5112.08   2
  -3   2   5 314575. 4948.43   8
   2   5  -3 322287. 4881.31   9
   5   3  -2 318793. 5105.69   9
   2   5  -3 285598. 4313.46   6
   5   3  -2 305600. 5164.94   4
   1   5  -3 87595.1 2016.10   4
   5  -3   1 92105.3 1902.63   6
   1   5  -3 89809.4 1678.71   9
  -3   1   5 92472.0 1786.33   8
   5   3  -1 91431.1 1989.05   4
   1   5  -3 85811.0 1320.54   8
  -3   1   5 90368.9 1747.27   2
   3   1  -5 91754.9 1937.92   9
   5  -3   1 91483.3 1886.31   7
   1  -5   3 88797.1 1848.92   7
   3  -1   5 89833.6 1856.60   5
   5   3  -1 90283.8 1915.16   3
   5  -3   1 90981.2 1701.69   3
   1   5  -3 91573.6 1999.88   1
   3   1  -5 89502.7 1952.29   4
  -1   5   3 88080.5 1870.99   8
   5  -3   1 90069.0 1577.52   2
   3  -1   5 89009.7 1975.37   2
   5   3   0 17408.9 716.502   3
   3   0  -5 18001.6 719.622   9
   0  -5   3 18119.3 649.336   7
   0   5  -3 18160.6 518.391   9
  -3   0   5 18118.8 598.619   8
   3   0  -5 18531.2 740.540   4
   5  -3   0 17912.7 544.990   9
   3   0   5 19644.3 786.744   2
   5   3   0 17025.7 706.536   4
   0   5  -3 17989.3 456.365   8
  -3   0   5 17740.4 643.103   2
   5  -3   0 18339.4 682.554   7
   0   5   3 17171.4 684.319   8
   5   3   0 18345.7 710.491   5
   3   0   5 19291.9 750.424   8
   0   5  -3 16574.4 731.644   1
   5  -3   0 19072.5 721.477   6
  -1  -5   3 91204.6 1717.08   7
   1   5   3 86271.0 1850.11   8
   3   1   5 88502.7 1945.64   8
   3   1   5 84580.6 1955.18   2
  -1   5  -3 91937.3 1974.46   1
  -3  -1   5 91379.1 1617.30   8
   5   3   1 87718.1 1854.36   4
   5   3   1 92911.9 1528.24   1
   5  -3  -1 86933.2 1684.27   9
   5   3   1 86378.0 1952.21   5
   5  -3  -1 88837.4 1903.25   6
   3  -1  -5 85837.9 1897.64   9
   1  -5  -3 88967.0 1939.46  10
   5  -3  -1 89413.8 1796.16   7
   2   5   3 311622. 4947.74   8
   3   2   5 297571. 5073.78   2
   5   3   2 306876. 4825.39   4
  -3   2  -5 303005. 4303.37   4
  -3  -2   5 310824. 4456.16   8
   5  -3  -2 297523. 4762.05   9
   5   3   2 314629. 4461.04   1
   5  -3  -2 300381. 4784.57   7
  -5   3  -2 312487. 4701.54   1
   3   2   5 306715. 5060.06   8
   5   3   2 299701. 5096.08   5
  -2  -5   3 328136. 4629.43   7
   5  -3  -2 300310. 4976.70   6
  -2   5  -3 308881. 5017.19   1
  -3   5  -3 22250.6 839.255   1
  -3  -3   5 22504.1 466.283   8
   5  -3  -3 22716.0 792.128   9
   5   3   3 24706.0 960.324   5
   5   3   3 24878.0 925.708   8
  -3  -3   5 23121.3 603.221   7
   5  -3  -3 22867.5 867.620   6
   3   3   5 26315.5 947.362   8
   3   5   3 25686.7 883.386   8
  -3   3  -5 23395.9 603.472   4
   5   3   3 24645.7 751.533   4
  -3  -5   3 23099.4 599.939   7
  -5   3  -3 22622.3 724.588   1
   3   4   5 63276.5 1655.15   8
  -4   5  -3 62365.0 1549.54   1
   5   3   4 61798.8 1705.44   5
  -3  -4   5 60037.4 1193.85   7
   5  -3  -4 60060.2 1593.93   6
   5   3   4 64901.0 1336.77   4
   5   3   4 63766.1 1688.14   8
   4   5   3 63093.0 1598.25   8
   5  -3  -4 63028.2 1544.41   9
  -5   4   4 31893.3 1086.79   8
   4  -4   5 30820.1 1058.12   2
   4   4  -5 30256.5 1062.72   9
   5   4  -4 32763.4 1215.93   4
  -4   4   5 28401.3 1035.67   8
   4   4  -5 30538.1 1152.61   4
   4  -5   4 31049.6 1113.44   7
   4  -5   4 30895.7 1010.06   2
   4  -5   4 30630.0 660.658   3
   4  -5   4 32403.0 909.982   6
   4   5  -4 30231.2 1052.12   9
   4   5  -4 32275.5 742.008   6
  -4   5   4 32408.6 1111.84   8
   4   5  -4 29229.8 1167.67   4
   5   4  -4 30758.1 1092.98   9
   4   4  -5 31449.8 768.742   6
   5  -4   4 31216.2 1011.44   2
   5   4  -4 32865.2 872.212   6
   4  -4   5 32037.8 1148.78   7
   5  -4   4 31014.3 1123.10   7
  -5   4   3 57219.1 1530.78   8
   5  -4   3 59951.0 1453.86   6
   3  -5   4 60989.3 1495.58   2
   4  -3   5 55588.2 1506.85   2
   4  -3   5 56316.6 1581.14   7
  -4   3   5 60537.6 1513.08   8
   5  -4   3 60991.1 1225.92   3
   3  -5   4 57305.3 1547.61   7
   4  -3   5 58597.1 1405.67   5
   3   5  -4 58826.6 1466.89   9
   3   5  -4 58239.3 1004.40   6
   5  -4   3 58975.5 1384.04   2
   5   4  -3 55809.2 1636.17   4
   5   4  -3 55715.8 1536.89   9
   3  -5   4 60680.4 1231.74   6
   4   3  -5 58509.2 1625.14   4
   5  -4   3 57627.8 1556.24   7
   4   3  -5 57682.7 1540.10   9
   3   5  -4 59047.8 1657.70   4
  -4   3   5 63057.7 1228.62   2
  -3   5   4 57581.7 1533.42   8
   5   4  -3 58888.9 1315.87   6
   4   3  -5 62015.7 1257.34   6
   4   2  -5 216096. 3795.45   9
   5  -4   2 218764. 3792.19   7
   4  -2   5 218189. 3667.47   5
   4  -2   5 215595. 3805.82   2
   5   4  -2 222838. 3829.96   9
   5   4  -2 211158. 3709.42   3
  -2   5   4 215552. 3756.03   8
   2  -5   4 208133. 3723.66   7
   5  -4   2 213637. 3430.71   2
   4   2  -5 211089. 3863.22   4
  -4   2   5 211414. 3635.88   8
  -4   2   5 215437. 3403.05   2
   5  -4   2 212061. 3327.90   3
   5  -4   2 206977. 3635.12   6
   4   2  -5 214951. 3452.75   6
   2   5  -4 205842. 3552.10   9
   2   5  -4 213229. 3900.89   4
   5   4  -2 211338. 3920.09   4
   2  -5   4 214898. 3184.31   6
   5  -4   1 27400.0 944.276   7
   5   4  -1 30601.4 926.849   5
   5   4  -1 30199.4 981.895   3
  -4   1   5 27633.5 864.831   8
   1  -5   4 31623.5 967.843   7
   4   1  -5 31038.3 1023.40   9
   1   5  -4 28759.3 815.752   9
   4  -1   5 29639.2 969.031   5
   5   4  -1 31655.2 1082.56   4
   1   5  -4 28225.5 1019.10   4
   4  -1   5 31167.2 1047.07   2
   4   1  -5 29869.2 1048.09   4
  -1   5   4 29860.0 984.614   8
   5  -4   1 27973.8 921.310   6
   4   1  -5 30409.6 872.713   6
   5  -4   1 29854.5 726.965   2
  -4   1   5 26972.9 794.122   2
   5   4   0 6544.14 445.834   3
   5  -4   0 5928.26 279.265   9
  -4   0   5 5594.49 332.741   8
   5   4   0 6081.34 436.060   4
  -4   0   5 5474.00 345.940   2
   5   4   0 6210.12 418.130   5
   4   0   5 6269.51 450.072   5
   4   0  -5 5698.48 435.010   4
   4   0   5 6990.60 479.478   2
   5  -4   0 5863.71 403.256   7
   0   5   4 6770.48 446.412   8
   5  -4   0 4985.25 379.557   6
   4   0  -5 6195.17 437.420   9
   0  -5   4 5629.85 363.925   7
   4   0  -5 5095.53 356.554   6
   0   5  -4 5879.02 300.787   9
   5  -4   0 4984.29 205.347   2
   0   5  -4 5819.92 425.173   4
   4   1   5 32208.0 1084.45   8
  -1  -5   4 30925.8 878.277   7
   5  -4  -1 32016.9 980.671   7
   1  -5  -4 32030.6 1062.86  10
  -4  -1   5 30995.9 808.996   8
   1   5   4 32990.9 1037.76   8
  -1   5  -4 32108.2 704.330   9
   4   1   5 34715.3 1128.67   2
   5  -4  -1 30762.4 1006.28   6
   5   4   1 33011.2 838.091   1
   5   4   1 31607.6 1024.83   4
   4  -1  -5 29971.4 1014.79   9
   5   4   1 31099.1 1055.25   5
   5  -4  -1 33077.1 836.239   9
  -4  -2   5 221177. 3254.02   8
   5   4   2 215442. 3886.78   5
   5   4   2 221851. 3381.05   1
   4   2   5 216239. 3870.00   8
   2   5   4 220593. 3778.71   8
   4  -2  -5 210863. 3735.29   9
   4   2   5 213441. 3874.80   2
   5  -4  -2 214915. 3638.15   7
  -2   5  -4 209570. 3785.20   1
   5  -4  -2 221603. 3507.29   9
   5  -4  -2 206190. 3727.24   6
   5   4   2 224072. 3704.32   4
   5   4   2 219176. 3779.48   8
  -5   4  -2 213608. 3561.83   1
   4   2   5 226542. 3166.78   4
  -2  -5   4 209189. 3363.40   7
   4   3   5 59476.5 1206.24   4
   5   4   3 57210.9 1388.21   4
  -4  -3   5 57529.1 1002.30   8
  -4  -3   5 55490.3 984.651   7
  -5   4  -3 54071.8 1356.28   1
   4   3   5 56580.0 1575.54   8
  -3   5  -4 54674.2 1487.36   1
   4  -3  -5 54538.8 1472.24   9
   5   4   3 55728.3 1599.79   5
   3   5   4 56250.7 1509.56   8
   5  -4  -3 57559.9 1387.00   9
  -3  -5   4 57577.3 1120.80   7
   5  -4  -3 55165.9 1509.21   6
   5   4   3 56739.0 1542.38   8
   5   4   4 31173.6 1135.99   8
  -4   5  -4 32830.2 1085.98   1
   4   5   4 32251.5 1128.63   8
   5   4   4 31715.5 949.228   4
   5  -4  -4 32760.3 1044.41   9
   4   4   5 32724.4 1166.30   8
  -5   5   5 274422. 4895.03   8
   5  -5   5 279491. 5002.99   7
   5  -5   5 285187. 4587.96   6
   5   5  -5 269273. 5112.45   4
   5  -5   5 273391. 4755.80   2
   5   5  -5 274933. 4896.21   9
  -5   4   5 78571.1 1942.89   8
   5   5  -4 78820.1 1971.96   9
   5  -5   4 74902.3 1793.05   2
   5   4  -5 74617.8 2066.54   4
   5   4  -5 76276.1 1955.80   9
   5  -5   4 78665.4 2016.20   7
  -4   5   5 81003.0 1983.66   8
   5  -4   5 85170.9 1949.68   2
   5   4  -5 80287.2 1588.33   6
   4  -5   5 80839.3 1668.78   6
   5   5  -4 81512.7 2169.50   4
   4  -5   5 76472.4 2002.42   7
  -5   5   4 76692.7 1949.06   8
   5  -5   4 77202.2 1751.09   6
   4  -5   5 76939.7 1892.44   2
   4   5  -5 75606.0 1893.79   9
   5   5  -4 86360.3 1595.52   6
   4   5  -5 79053.8 2109.59   4
   5  -4   5 76900.6 2030.01   7
   5   3  -5 56810.0 1276.94   6
  -5   3   5 55439.3 1483.45   8
   3   5  -5 51231.0 1411.87   9
   5  -5   3 52145.8 1347.45   6
   5  -3   5 54119.7 1492.08   2
   5   5  -3 55836.5 1691.10   4
   5   3  -5 55609.8 1644.66   4
   3  -5   5 54053.3 1164.48   6
  -5   5   3 52575.0 1516.44   8
   3   5  -5 54616.7 1616.75   4
   5  -5   3 54485.2 1550.99   7
   5   5  -3 56285.5 1253.11   6
   5   3  -5 52933.1 1531.51   9
  -3   5   5 53610.1 1516.22   8
   3  -5   5 53666.0 1484.84   2
   5  -3   5 54782.3 1594.62   7
   3  -5   5 57687.2 1582.49   7
   5  -5   3 55737.5 1348.72   2
  -5   3   5 54089.3 1069.71   2
   5   5  -3 54177.0 1530.96   9
   5   5  -2 35651.7 1263.75   4
  -5   2   5 32293.5 1034.88   8
   5   2  -5 32879.7 1140.85   9
   2  -5   5 35225.7 1133.04   2
   5  -5   2 34036.1 905.984   2
   2   5  -5 32415.7 996.057   9
  -5   2   5 32445.2 822.176   2
   2   5  -5 32007.0 1143.94   4
   5  -5   2 32213.1 1006.45   6
   5  -5   2 33089.3 1128.16   7
   5  -2   5 32982.8 1078.92   5
   5  -2   5 34018.8 1129.90   2
   2  -5   5 33906.1 1119.47   7
   5   5  -2 34500.8 1088.28   3
  -2   5   5 32591.2 1109.36   8
   5   2  -5 33345.2 1204.27   4
   5   2  -5 33721.6 959.803   6
   2  -5   5 34899.3 730.932   6
   5   5  -1 24077.2 894.612   3
   5   5  -1 25107.7 1015.87   4
   5   5  -1 24857.7 842.324   5
   1  -5   5 23247.9 867.372   7
   5  -1   5 24820.8 938.293   5
   1   5  -5 22286.0 756.195   9
   5  -5   1 25845.4 677.354   2
   5  -1   5 24928.3 949.053   2
   5  -5   1 23815.8 854.344   6
  -5   1   5 24484.9 827.772   8
   5   1  -5 25752.2 1015.95   4
  -5   1   5 24148.9 717.637   2
   1   5  -5 25057.7 951.630   4
   5   1  -5 24364.2 947.573   9
  -1   5   5 25015.6 935.244   8
   5  -5   1 24655.4 933.150   7
   5   1  -5 24694.1 828.762   6
   5   0   5 65703.9 1714.38   5
   5  -5   0 67028.3 1174.71   2
   5   5   0 67263.4 1644.58   5
   5   5   0 65864.1 1746.88   4
  -5   0   5 63223.2 1428.91   2
   0  -5   5 61099.3 1510.00   7
   5  -5   0 66799.7 1610.84   6
   0   5  -5 66836.1 1652.29   4
   5   5   0 63944.3 1652.56   3
   5   0  -5 66084.6 1694.39   9
   5   5   0 68526.1 1541.37   1
   5   0  -5 66957.7 1584.82   6
   0  -5  -5 66639.3 1724.30  10
   5   0  -5 66301.0 1766.50   4
   5  -5   0 68517.6 1669.33   7
  -5   0   5 65978.5 1461.77   8
   5  -5   0 71364.2 1243.98   9
   0   5  -5 65123.1 1377.66   9
   0   5   5 63234.0 1644.53   8
   5   0   5 70173.4 1745.53   2
   5   1   5 24436.5 982.294   5
   5   5   1 25420.6 966.180   4
   5  -5  -1 25202.2 910.713   7
  -1   5  -5 24713.0 669.829   9
  -1   5  -5 24833.7 881.876   4
   5  -1  -5 23961.0 887.507   6
   5   1   5 23683.6 961.955   2
   5  -5  -1 26591.6 715.980   9
   5  -1  -5 26459.7 965.465   9
  -1  -5   5 25351.7 809.669   7
   5   5   1 24019.9 949.881   5
   5   5   1 26136.2 827.241   1
  -5  -1   5 24726.2 742.421   8
   1  -5  -5 24527.7 964.553  10
   5   5   1 25995.2 906.286   8
   1   5   5 24562.9 936.170   8
   5  -5  -1 24454.1 904.098   6
   5  -5  -2 33983.9 934.408   9
   5  -5  -2 33707.8 1121.24   6
   5   5   2 32169.3 1093.99   8
   2   5   5 32979.4 1133.96   8
   5  -5  -2 35901.5 1115.79   7
  -2  -5   5 34647.8 914.285   7
   5   5   2 35112.5 1129.64   4
   5   2   5 33250.2 715.165   4
   5  -2  -5 33037.9 1113.82   6
   5   2   5 35228.0 1214.77   8
   5   5   2 33625.1 956.928   1
  -5   5  -2 32317.8 1030.60   1
   5   5   2 33850.3 1188.73   5
  -2   5  -5 35977.8 1057.58   4
   5  -2  -5 33157.7 1116.48   9
  -2   5  -5 35162.3 752.980   9
  -5  -2   5 34161.8 836.730   8
   5   2   5 34098.4 1207.14   5
  -5  -3   5 57047.2 1072.90   8
   5   3   5 55963.9 1177.36   4
  -5   5  -3 56781.4 1454.65   1
   5  -5  -3 55415.6 1363.58   9
   5  -3  -5 55847.5 1515.86   9
   3   5   5 51815.0 1533.86   8
  -3  -5   5 55505.9 1153.48   7
   5  -5  -3 54638.4 1546.03   6
   5   3   5 52978.0 1589.02   8
   5   5   3 51588.7 1505.81   8
   5   5   3 54879.0 1454.53   4
   5  -5  -4 78466.0 1797.84   9
   5   5   4 69569.1 1892.99   8
   5   4   5 74990.5 1980.68   8
   5   4   5 75913.7 1608.83   4
   5  -4  -5 75249.7 1846.07   9
  -5   5  -4 77234.4 1827.05   1
   5   5   4 75608.1 1750.84   4
   4   5   5 73307.6 1940.35   8
   5   5   5 299472. 4806.63   4
   5   5   5 294386. 5233.33   8
   5  -5  -5 285494. 4972.33   9
   6   0   0 104509. 2146.98   3
   6   0   0 104342. 2086.51   9
   0   6   0 101346. 1922.94   8
   6   0   0 106594. 2110.86   4
   6   0   0 102662. 1879.02   7
   0   0   6 110421. 2221.38   2
   0   0   6 105501. 2019.54   8
   1  -6   0 256117. 4258.38   7
   0   1   6 261160. 4240.93   8
   0  -1   6 255854. 4082.36   8
   6   0  -1 259895. 4344.17   6
   0   1   6 261786. 4372.59   2
   6   0  -1 264527. 3908.08   7
   1   6   0 257884. 4021.23   8
   6   0  -1 267978. 4284.58   9
   6   0   1 263173. 4343.18   3
   6   0   1 255523. 4148.79   4
   6   0   1 264329. 4121.14   7
   1  -6   0 260487. 4221.12  10
  -1   6   0 259995. 4116.56   8
   0  -1   6 248670. 4346.63   2
   6   0  -1 255492. 4320.18   3
   6   0  -1 249630. 4313.71   4
   0   1  -6 263872. 4039.19   4
   2   6   0 98497.0 1849.00   8
  -2   6   0 96404.3 1971.74   8
   2   6   0 98816.7 2119.86   1
   6   0  -2 99401.3 2096.46   9
   0   2   6 101739. 2080.15   8
   6   0   2 100302. 2188.64   5
   6   0  -2 100686. 2111.20   6
   0  -2  -6 93145.8 1984.58  10
   0  -2   6 100210. 1852.86   8
   0   2  -6 106278. 1927.43   4
   0  -2   6 102242. 2171.95   2
   0   2   6 95523.2 2109.49   2
   6   0   2 97786.0 1864.86   4
   2  -6   0 101774. 2097.96   7
   6   0  -2 101640. 2196.35   4
   6   0  -2 103241. 1685.82   7
   3  -6   0 358961. 5682.09   7
   0   3  -6 353134. 5444.15   4
   3   6   0 358125. 5374.05   8
   6   0  -3 349480. 5821.61   4
   0  -3  -6 345748. 5631.99  10
   0   3  -6 347908. 5478.24   9
   0   3   6 348028. 5639.41   8
   3   6   0 346562. 5662.84   1
   6   0  -3 353854. 5674.33   9
   6   0   3 345101. 5758.99   5
   6   0  -3 355013. 5646.58   6
   0   3   6 368982. 5728.41   2
   0  -3   6 367452. 5772.09   2
   0  -4   6 28432.1 1032.07   2
   0  -4   6 26816.2 916.571   7
   0  -4   6 26190.1 558.158   5
   4   6   0 27110.6 853.647   8
   6   0   4 26628.5 971.203   2
   6   0   4 25409.5 1007.40   5
   6   0  -4 24281.0 1016.62   4
   4   6   0 26631.9 930.198   5
   4   6   0 28125.5 973.871   1
   6   0  -4 25283.5 973.605   9
   4   6   0 26334.2 1060.57   4
   6   0  -4 27623.3 952.311   6
   4  -6   0 27032.0 901.389   6
   0   4   6 27838.5 1000.13   8
   0   4  -6 27070.6 898.431   4
   4  -6   0 28098.2 999.833   7
   0   4  -6 27050.0 845.071   9
   0  -4  -6 26631.5 992.463  10
   4  -6   0 27036.9 589.837   9
   6   0   5 4085.85 400.430   2
   5   6   0 3978.29 334.789   8
   6   0   5 3932.93 401.518   5
   5   6   0 5266.84 426.764   3
   5  -6   0 3629.05 215.440   2
   6   0  -5 3963.65 427.233   4
   0  -5  -6 3473.21 377.361  10
   5   6   0 3785.29 368.725   5
   0   5  -6 3996.87 350.261   4
  -6   0   5 3984.26 325.621   8
   5   6   0 3342.73 327.772   1
   6   0  -5 4053.63 397.173   9
   0   5  -6 4436.13 322.470   9
   0  -5   6 4278.82 366.380   7
   6   0  -5 3589.69 339.292   6
   5  -6   0 4185.37 377.161   6
   5   6   0 4282.05 429.984   4
   5  -6   0 4215.58 392.664   7
   0   5   6 3755.83 398.703   8
   5   6  -1 218728. 3698.58   5
   6   1  -5 207341. 3934.98   9
   1  -5   6 201615. 3787.70   7
   6   1  -5 208540. 4055.83   4
   5  -6   1 208959. 3709.63   6
   6  -1   5 213614. 3937.57   5
  -6   1   5 213510. 3397.88   2
  -6   1   5 209761. 3689.27   8
   6  -1   5 217160. 3915.31   2
   5   6  -1 212742. 3801.22   3
   5  -6   1 211725. 3915.71   7
  -1   5   6 215463. 3913.34   8
   6   1  -5 205844. 3695.74   6
   1   5  -6 214880. 3639.82   9
   5  -6   1 223599. 3403.74   2
   5   6  -1 211519. 4114.74   4
   1  -5   6 203250. 3891.49   2
   1   5  -6 213599. 3869.28   4
   6  -1   4 74071.5 1891.76   5
   6   1  -4 78675.7 1921.21   9
   6  -1   4 72970.6 1807.60   2
   1  -4   6 79529.9 1932.57   2
  -1   4   6 75884.3 1789.53   2
  -1   4   6 79234.9 1885.37   8
   4  -6   1 85822.8 1962.23   7
   4   6  -1 77813.0 1873.78   1
   6   1  -4 81617.7 1816.46   6
   6   1  -4 79922.0 2032.50   4
   4   6  -1 77949.5 2056.54   4
  -6   1   4 79479.9 1458.49   2
  -4   6   1 78955.6 1868.06   8
   1  -4   6 80356.6 1386.73   5
   4   6  -1 80311.2 1709.16   5
   1   4  -6 81782.5 1847.35   4
   1  -4   6 84445.1 1902.33   7
   4   6  -1 78670.0 1764.46   3
   4   6  -1 80474.6 1606.86   8
   4  -6   1 82173.6 1742.06   6
   1   4  -6 80102.1 1757.41   9
   3   6  -1 20368.0 629.478   8
   6   1  -3 22921.3 818.483   6
   1  -3   6 21451.4 613.338   5
   1   3  -6 19072.9 744.168   4
   6   1  -3 21232.1 841.735   9
   6  -1   3 19706.4 830.276   5
  -1   3   6 19748.3 776.844   2
  -1   3   6 20193.6 799.951   8
   3  -6   1 20932.9 694.580   6
   3   6  -1 20983.7 842.332   1
   3  -6   1 20271.5 817.158   7
   6   1  -3 21603.5 905.528   4
   3   6  -1 19187.9 671.694   5
   3   6  -1 19775.4 911.415   4
  -3   6   1 22186.3 820.824   8
   1   3  -6 19192.6 745.056   9
   1  -3   6 21058.3 857.971   2
   6  -1   3 18681.3 782.563   7
   3   6  -1 20192.7 710.866   3
   6  -1   3 20166.7 758.450   2
  -1   2   6 135073. 2524.18   2
   1  -2   6 125501. 2313.41   8
  -1   2   6 127603. 2450.78   8
   1  -2   6 119223. 2540.21   2
  -2   6   1 122634. 2406.90   8
   6   1  -2 124302. 2588.86   4
   1   2  -6 129093. 2405.50   4
   2   6  -1 129055. 2241.21   3
   2  -6   1 128809. 2503.46   7
   1   2  -6 129306. 2473.00   9
   6   1  -2 125604. 2521.38   9
   6  -1   2 130175. 2468.78   7
   2   6  -1 129952. 2579.85   1
   6   1  -2 127185. 1920.90   7
   6  -1   2 130081. 2482.70   3
   2   6  -1 129002. 2143.18   8
   6   1  -2 126054. 2482.08   6
  -1   6   1 221454. 3723.50   8
   6   1  -1 222977. 3898.04   3
   6   1  -1 238263. 3365.77   7
   1  -1   6 224891. 3945.46   2
   1   1  -6 231794. 3729.85   4
   1   6  -1 225909. 3441.68   3
   6  -1   1 219968. 3703.85   7
  -1   1   6 225726. 3734.32   8
   6  -1   1 223515. 3801.98   3
   1   6  -1 219431. 3920.81   1
   1  -6   1 219437. 3782.44   7
   6   1  -1 221626. 3851.98   9
   1  -6   1 230353. 3700.14  10
   1   6  -1 228621. 3475.15   8
  -1   1   6 234572. 3895.59   2
   1  -1   6 214352. 3691.68   8
   6   1  -1 221842. 3897.46   4
   0  -6   1 284071. 4585.17   7
   0   6  -1 262163. 4715.87   1
   0   6  -1 293468. 4144.59   3
   6   1   0 288149. 4761.87   3
   1   0   6 296446. 4862.33   2
  -1   0   6 285545. 4500.74   8
   1   0   6 301059. 4651.96   8
   6   1   0 301167. 4350.71   7
   0   6   1 292615. 4555.77   8
   6   1   0 295646. 4697.68   4
  -1   0  -6 293708. 4348.73  10
   6  -1   0 280815. 4750.81   6
   6  -1   0 287889. 4471.99   7
   6  -1   0 286946. 4562.62   9
   6  -1   0 283539. 4661.49   3
  -1   0   6 281769. 4704.63   2
   0   6  -1 279707. 4358.34   8
   1   0  -6 292608. 4569.14   4
  -1   6  -1 252548. 3773.30   8
  -6   1  -1 236095. 3409.30   1
   1   6   1 240422. 3828.72   8
   1  -6  -1 237274. 3986.53  10
  -1   6  -1 225610. 3287.42   3
   1   1   6 239810. 3983.43   8
  -1   6  -1 234440. 4072.81   1
   6   1   1 240295. 3885.92   4
  -1  -1   6 241823. 3729.07   8
   6  -1  -1 242331. 4079.03   6
  -1   1  -6 243049. 3584.33   4
   6  -1  -1 243603. 3715.68   7
   6   1   1 241314. 4112.35   5
  -1  -1   6 243375. 4062.13   2
   6  -1  -1 236312. 3908.36   9
   6   1   1 239372. 4077.98   3
   1   1   6 242041. 4133.47   2
   6   1   2 127443. 2255.24   4
  -1   2  -6 124045. 2123.92   4
  -1  -2   6 128795. 2524.88   2
   1   2   6 130430. 2571.13   2
   6  -1  -2 121579. 2547.30   4
   6   1   2 123031. 2562.80   5
   1   2   6 125947. 2477.43   8
   6  -1  -2 119526. 2465.71   6
  -2   6  -1 119030. 2480.62   1
   2   6   1 124584. 2292.61   8
  -1  -2   6 125947. 2125.71   8
   6  -1  -2 125560. 2409.60   9
   6  -1  -2 122017. 2114.53   7
   6  -1  -3 21129.9 902.329   4
   3  -6  -1 23196.4 864.163   7
   6  -1  -3 20470.8 809.207   9
   1   3   6 19645.1 834.623   2
   3   6   1 19920.4 716.872   8
   1   3   6 20810.3 837.029   8
  -1  -3   6 20650.7 558.323   8
   6  -1  -3 20443.2 819.597   6
   6   1   3 20277.8 880.616   5
  -1   3  -6 22361.5 685.679   4
  -1  -3   6 22518.2 871.857   2
   6   1   3 20760.7 630.565   4
   4   6   1 78591.7 1975.89   4
  -1   4  -6 77305.1 1610.98   9
   6   1   4 80033.6 2010.63   5
   6   1   4 81594.6 1418.49   4
   4   6   1 78852.5 1813.40   1
  -1   4  -6 75056.9 1650.42   4
   4  -6  -1 77850.5 1466.16   9
   4  -6  -1 73968.8 1832.09   7
  -1  -4   6 80438.5 1713.80   7
   6  -1  -4 76314.5 1859.53   9
   4  -6  -1 77525.3 1798.72   6
   4   6   1 81057.2 1775.53   8
   6  -1  -4 77284.0 1847.00   6
   1   4   6 81248.9 1931.46   8
   6   1   5 202960. 3902.03   5
  -1   5  -6 195757. 3282.60   9
   5   6   1 205425. 3864.28   4
   5   6   1 208260. 3651.87   8
   1   5   6 202976. 3798.86   8
   5  -6  -1 198954. 3714.81   7
   5  -6  -1 201152. 3678.69   6
   5   6   1 193701. 3750.87   5
   5  -6  -1 210152. 3229.08   9
   5   6   1 206760. 3607.37   1
  -1  -5   6 203560. 3498.77   7
  -6  -1   5 195695. 3368.70   8
   6  -1  -5 206321. 3784.41   9
   6  -1  -5 201066. 3703.71   6
  -1   5  -6 202347. 3563.50   4
   5   6  -2 76075.5 2092.26   4
   2   5  -6 73191.2 1751.42   9
   6   2  -5 75649.5 2059.18   4
   6  -2   5 75988.9 1905.06   5
  -6   2   5 78531.6 1834.64   8
   6  -2   5 77496.2 1892.23   2
   5  -6   2 76447.6 1949.92   7
  -6   2   5 77849.4 1426.07   2
  -5   6   2 73263.1 1898.98   8
   2  -5   6 76780.2 1939.49   2
   5  -6   2 74764.9 1732.35   6
   2   5  -6 75980.2 1945.13   4
   6  -2   5 75934.2 1983.92   7
   2  -5   6 76705.8 1924.15   7
   5  -6   2 76789.7 1610.49   2
   5   6  -2 77446.8 1826.43   3
  -2   5   6 77359.4 1931.12   8
   6   2  -5 74617.4 1947.83   9
   6   2  -5 73016.5 1702.26   6
   6  -2   4 28102.9 1053.00   7
  -4   6   2 29339.0 1039.74   8
   2   4  -6 29734.0 982.892   9
   4  -6   2 28603.4 1048.52   7
   4   6  -2 27254.6 1135.99   4
   2   4  -6 29426.7 1042.13   4
   2  -4   6 30303.7 761.890   5
   4  -6   2 28040.2 851.907   2
  -2   4   6 28278.4 1023.33   8
   6   2  -4 27848.9 1049.92   9
   2  -4   6 28967.9 1050.79   7
   6  -2   4 27541.6 960.311   2
  -6   2   4 28582.5 612.134   2
   4   6  -2 27961.4 797.450   5
   4  -6   2 28524.6 876.224   6
   6   2  -4 28587.2 929.715   6
  -2   4   6 28299.2 920.281   2
   4   6  -2 28115.4 921.045   3
   2  -4   6 27784.1 1041.36   2
   6   2  -4 28283.6 1121.07   4
   6   2  -3 74507.7 1822.19   9
   6  -2   3 73484.9 1643.89   2
  -2   3   6 73534.5 1651.50   2
   3  -6   2 70969.6 1759.40   7
   3   6  -2 75223.0 1410.08   5
   3   6  -2 73025.0 1822.96   1
   2   3  -6 73105.6 1749.89   4
  -2   3   6 72196.6 1731.78   8
   2  -3   6 76550.7 1513.74   5
   3   6  -2 74804.5 1328.27   8
   6   2  -3 74526.8 1681.30   6
   3   6  -2 71496.8 1945.90   4
   2  -3   6 72701.2 1817.09   2
   3  -6   2 74649.4 1503.97   6
   6  -2   3 74438.7 1791.73   7
   3   6  -2 72363.9 1564.90   3
   6   2  -3 71396.3 1873.59   4
  -3   6   2 75036.2 1761.39   8
   2   3  -6 74501.8 1736.12   9
   6   2  -2 135496. 2808.36   4
   6  -2   2 144392. 2626.51   3
   2   2  -6 140135. 2717.36   9
   6  -2   2 135457. 2668.88   7
   2   6  -2 131971. 2914.39   4
  -2   2   6 139948. 2637.13   8
   2  -2   6 138241. 2794.73   2
   2   2  -6 146872. 2729.96   4
  -2   6   2 139208. 2671.04   8
   2  -6   2 144722. 2736.68   7
   6   2  -2 135858. 2646.78   6
   6   2  -2 138283. 2758.89   9
   6  -2   2 134308. 2465.40   2
  -2   2   6 142806. 2638.55   2
   2   6  -2 146813. 2260.40   5
   2   6  -2 142322. 2403.95   3
   2   6  -2 139157. 2801.30   1
   2   6  -2 146387. 2217.35   8
   2   1  -6 79417.7 1765.04   4
   6  -2   1 77406.5 1691.69   3
   2  -1   6 76873.7 1870.25   2
   6  -2   1 78099.3 1818.87   6
   6   2  -1 76806.6 1828.91   3
   6  -2   1 75369.7 1698.24   7
   6   2  -1 84473.6 1312.83   7
   1   6  -2 78624.4 1375.86   8
   2  -1   6 75456.3 1719.73   8
   6   2  -1 82203.3 1855.23   9
  -2   1   6 73727.7 1701.81   2
  -1   6   2 82008.5 1758.93   8
   1  -6   2 81294.1 1769.12   7
   6   2  -1 77185.4 1830.08   4
   2   1  -6 77909.0 1797.91   9
   1   6  -2 75992.9 1854.78   1
   1  -6   2 84073.3 1603.63  10
  -2   1   6 77423.0 1662.76   8
   6   2   0 52093.7 1413.97   3
  -2   0   6 50798.8 1190.14   8
   6  -2   0 52400.4 1255.47   7
   0  -6   2 51982.4 1270.91   7
  -2   0   6 49855.3 1314.43   2
   6  -2   0 51755.8 1198.82   9
   2   0  -6 49512.6 1306.32   4
   6   2   0 52123.4 1350.65   4
   0   6  -2 51451.8 1054.00   8
   6  -2   0 52881.0 1402.49   6
   2   0   6 54415.4 1470.85   2
   0   6   2 51615.9 1294.85   8
   2   0   6 51145.3 1343.15   8
   0   6  -2 53621.2 1441.96   1
   6   2   1 77458.3 1696.72   4
   6  -2  -1 80054.8 1661.35   9
   6   2   1 79976.1 1876.25   3
   1   6   2 78780.4 1697.79   8
  -2  -1   6 78112.1 1515.60   8
  -1   6  -2 78733.2 1855.48   1
  -2  -1   6 78679.9 1775.64   2
   6   2   1 75237.8 1826.15   5
   6  -2  -1 80001.5 1617.96   7
   2   1   6 77147.2 1882.29   2
   6  -2  -1 78858.2 1822.42   6
   1  -6  -2 77189.5 1798.88  10
  -1  -6   2 79152.4 1626.98   7
   2   1   6 79674.9 1812.77   8
  -1   6  -2 77093.9 1517.82   8
  -6   2  -2 142841. 2279.05   1
   2   2   6 140866. 2763.23   8
   6  -2  -2 139696. 2603.12   9
   2   6   2 136477. 2591.34   8
   2   2   6 141669. 2828.49   2
  -2  -2   6 138224. 2275.54   8
   6   2   2 136907. 2823.73   5
   6   2   2 137818. 2500.68   4
  -2  -2   6 137451. 2705.92   2
   6  -2  -2 135978. 2729.08   6
   6  -2  -2 137949. 2439.30   7
  -2   6  -2 136030. 2744.92   1
  -2   2  -6 145010. 2207.62   4
   6   2   3 82292.2 1617.95   4
   6  -2  -3 79917.7 1904.90   6
   3   6   2 78890.1 1781.04   8
   2   3   6 79215.6 1916.38   8
   6   2   3 82200.1 2032.52   5
  -2  -3   6 83638.5 1386.17   8
  -3   6  -2 77138.9 1871.53   1
   2   3   6 78290.2 1948.78   2
   6  -2  -3 80393.8 1819.49   9
  -2   3  -6 84860.8 1540.11   4
  -2  -4   6 33258.4 917.939   7
   6   2   4 31788.7 806.716   4
   4   6   2 32141.9 1048.27   8
  -4   6  -2 33181.5 1100.70   1
   2   4   6 31546.6 1132.02   8
  -2   4  -6 32415.7 891.744   4
  -2   4  -6 32106.8 863.747   9
   6  -2  -4 32399.1 1078.49   9
   6   2   4 32553.7 1202.04   5
   6  -2  -4 32841.5 1116.84   6
   5   6   2 70016.8 1670.46   1
  -5   6  -2 70074.8 1759.95   1
   5   6   2 71020.0 1895.52   5
   6   2   5 70934.3 1955.65   5
  -6  -2   5 69065.9 1456.77   8
  -2   5  -6 67711.0 1384.67   9
   5  -6  -2 74840.7 1540.91   9
  -2  -5   6 75361.9 1575.03   7
   5  -6  -2 67894.1 1787.29   6
   2   5   6 70678.5 1874.55   8
   6  -2  -5 73261.5 1852.02   6
   5   6   2 70118.7 1836.50   4
  -2   5  -6 73604.5 1635.10   4
   5   6   2 71184.0 1783.91   8
   6  -2  -5 71783.7 1826.83   9
  -5   6   3 36266.8 1256.70   8
   6  -3   5 39234.3 1351.28   7
   3  -5   6 37244.2 1261.94   2
   3   5  -6 37443.9 1323.60   4
   3   5  -6 35288.9 1169.11   9
   5  -6   3 34882.4 1059.16   6
  -3   5   6 35915.6 1241.63   8
   6   3  -5 39347.7 1088.98   6
  -6   3   5 35403.8 1190.82   8
   3  -5   6 38101.4 1304.87   7
   6   3  -5 35842.5 1352.14   4
   6  -3   5 35857.5 1198.91   2
   5   6  -3 35972.4 1394.05   4
   5  -6   3 36056.9 1272.93   7
   5  -6   3 35499.3 1060.11   2
   6   3  -5 37291.9 1297.73   9
   4  -6   3 15077.5 597.957   6
   6   3  -4 16352.8 659.789   6
   6  -3   4 14536.5 678.726   2
   3  -4   6 15715.8 775.738   2
   6   3  -4 16169.1 841.769   4
   4  -6   3 14804.2 754.275   7
   6  -3   4 14655.0 766.635   7
  -6   3   4 15169.1 724.700   8
   3   4  -6 15215.9 775.826   4
   4   6  -3 14556.1 830.890   4
  -3   4   6 15763.7 625.593   2
   3   4  -6 15776.3 736.841   9
  -4   6   3 16897.1 788.763   8
  -3   4   6 14047.3 713.647   8
   3  -4   6 15790.8 790.406   7
   4  -6   3 15240.7 654.775   2
   6   3  -4 15311.1 771.309   9
   6   3  -3 38251.7 1095.71   6
  -3   6   3 40052.4 1230.27   8
   3  -3   6 40206.0 1058.23   5
   3   3  -6 38052.0 1194.30   9
   3  -6   3 38867.6 1224.34   7
  -3   3   6 38274.8 1172.11   8
   3  -6   3 38162.0 933.629   6
   6  -3   3 38672.1 1057.52   3
   3  -3   6 39212.3 1251.65   2
   6  -3   3 39464.9 1239.65   7
  -3   3   6 41047.9 1074.87   2
   6   3  -3 37049.4 1230.88   9
   3   6  -3 37985.9 1353.77   4
   3   3  -6 38019.2 1234.85   4
   6   3  -3 37944.6 1303.82   4
   6  -3   3 37482.0 1072.38   2
   3   2  -6 92517.7 2055.75   4
   6  -3   2 88393.0 1720.67   2
   3  -2   6 86215.2 1842.01   5
   6   3  -2 83479.3 2066.16   4
   6  -3   2 90661.0 1804.21   3
   3   2  -6 87960.5 2006.64   9
   6   3  -2 85300.7 2023.13   9
   2   6  -3 88563.4 2087.38   1
   2  -6   3 87305.5 1970.71   7
   2   6  -3 85103.2 2156.92   4
  -2   6   3 83043.8 1932.34   8
   6   3  -2 82358.9 1967.80   3
   6  -3   2 92823.8 2013.89   6
   6  -3   2 90696.4 1996.67   7
  -3   2   6 89812.5 1830.49   2
   3  -2   6 85966.5 2047.79   2
  -3   2   6 90491.2 1912.83   8
   3   1  -6 347119. 5670.16   9
   6   3  -1 340048. 5652.87   3
  -3   1   6 346979. 5440.46   2
   6  -3   1 354549. 5574.01   7
   1   6  -3 350233. 4900.42   8
  -1   6   3 350142. 5586.69   8
   6  -3   1 355778. 5662.58   6
  -3   1   6 351937. 5435.45   8
   6  -3   1 348298. 5389.12   3
   1   6  -3 341766. 5849.76   4
   1  -6   3 340137. 5530.43   7
   3   1  -6 354034. 5684.00   4
   6   3  -1 356105. 4909.77   7
   6  -3   1 356519. 5134.21   2
   3  -1   6 323636. 5684.82   2
   6   3  -1 350134. 5729.61   4
   1   6  -3 346244. 5760.39   1
   0   6  -3 91113.0 1503.12   8
   0   6   3 85867.4 1898.27   8
   6   3   0 83718.8 1987.88   3
  -3   0   6 84171.1 1709.71   8
   3   0   6 83853.8 1950.33   8
   3   0   6 88133.1 2064.08   2
  -3   0   6 82315.3 1833.09   2
   6   3   0 85998.6 1956.92   5
   6  -3   0 86476.9 1673.92   9
   3   0  -6 83714.4 1955.08   9
   0  -6   3 90217.7 1844.14   7
   6  -3   0 87811.8 1862.49   7
   0   6  -3 81341.7 1986.23   1
   6  -3   0 87538.0 1955.04   6
   6   3   0 83832.0 1932.87   4
   3   0  -6 87900.1 1973.75   4
  -1   6  -3 349272. 5716.54   1
   1  -6  -3 342109. 5663.25  10
   1   6   3 345442. 5543.82   8
   3   1   6 355545. 5779.28   2
  -3  -1   6 358175. 5218.55   8
  -1  -6   3 345885. 5363.40   7
   6  -3  -1 359334. 5342.16   9
   6  -3  -1 346873. 5433.99   7
   6  -3  -1 340555. 5633.49   6
   6   3   1 351038. 5725.43   5
  -3  -1   6 338224. 5508.27   2
   6   3   1 344079. 5531.30   4
   3   1   6 350205. 5682.49   8
  -2   6  -3 85195.0 1918.34   1
   2   6   3 85975.6 1826.28   8
   6   3   2 83554.8 1984.50   5
   6  -3  -2 87059.9 1914.49   6
   6  -3  -2 84589.9 1715.29   9
  -6   3  -2 90887.8 1594.36   1
   6  -3  -2 85794.1 1695.93   7
  -3  -2   6 87447.6 1426.95   8
   6   3   2 85526.2 1733.74   4
  -2  -6   3 90221.8 1594.31   7
   3   2   6 85646.2 1986.35   2
   3   2   6 86439.4 1946.04   8
   3   3   6 38164.9 1297.71   2
  -6   3  -3 40227.4 1007.38   1
   6   3   3 38866.0 1318.26   5
   6  -3  -3 39379.6 1247.77   6
   3   3   6 39788.4 1280.47   8
  -3   6  -3 37988.7 1218.80   1
  -3   3  -6 40944.4 837.366   4
   6   3   3 36393.7 738.713   1
   6   3   3 38923.1 1050.55   4
  -3  -3   6 38959.2 757.140   8
   6  -3  -3 39145.6 1135.49   9
   3   6   3 37724.4 1171.38   8
   6  -3  -4 13339.4 714.933   6
   6   3   4 12178.9 741.244   5
   6   3   4 12339.0 517.628   4
  -3  -4   6 13692.2 504.422   7
   3   4   6 12759.2 720.058   8
  -3   4  -6 14311.1 519.463   4
   4   6   3 14869.9 720.812   8
   6  -3  -4 14257.0 684.590   9
  -4   6  -3 13798.9 700.821   1
   6   3   5 39517.1 963.391   4
   6   3   5 40280.0 1403.42   8
  -6  -3   5 41083.6 942.599   8
   6   3   5 38034.4 1394.58   5
  -3  -5   6 42337.2 1009.83   7
   5   6   3 39204.4 1296.75   8
   5  -6  -3 44021.3 1174.21   9
   6  -3  -5 40726.7 1354.33   6
   5   6   3 40101.1 1283.85   4
  -3   5  -6 43780.2 1129.64   4
  -5   6  -3 39695.9 1265.20   1
   3   5   6 38451.8 1353.45   8
   6  -3  -5 38467.0 1266.23   9
   6   4  -5 5403.76 491.324   9
  -6   4   5 3464.33 396.653   8
   5  -6   4 3463.48 316.219   6
  -4   5   6 3494.69 407.707   8
  -5   6   4 4132.30 431.279   8
   4   5  -6 3115.49 416.088   4
   6   4  -5 4400.53 323.699   6
   6  -4   5 4064.96 395.441   2
   4   5  -6 3138.82 355.305   9
   5  -6   4 3538.94 355.455   2
   4  -5   6 5457.70 485.714   2
   4  -5   6 4627.69 465.429   7
   6  -4   5 3922.93 443.123   7
   5  -6   4 3825.23 430.194   7
   5   6  -4 3481.23 391.579   9
   6   4  -5 4599.26 479.213   4
   5   6  -4 3373.80 460.606   4
   4   6  -4 23748.9 1090.77   4
  -4   4   6 23350.9 952.104   8
   4   4  -6 22880.6 947.032   9
   6  -4   4 22157.1 976.201   7
  -6   4   4 23430.0 960.406   8
   6   4  -4 22642.9 779.643   6
   4  -6   4 21302.3 717.273   6
   4  -6   4 23188.7 882.482   2
   6   4  -4 22545.8 975.903   9
   6   4  -4 23044.1 1060.95   4
   6  -4   4 22443.6 854.314   2
   4  -4   6 21544.6 981.967   7
   6  -4   4 23938.2 765.493   3
   4  -4   6 22320.1 948.044   2
   4  -6   4 22249.9 969.095   7
  -4   6   4 23714.8 979.480   8
   4   4  -6 21200.7 977.923   4
   4   6  -4 22280.1 909.603   9
   4  -3   6 36557.7 1237.10   2
  -4   3   6 34278.5 954.143   2
   6  -4   3 35847.8 1223.96   7
   4  -3   6 35982.7 1266.45   7
   3   6  -4 37653.0 1147.01   9
   4   3  -6 38787.2 1255.62   9
   6   4  -3 35954.1 1245.24   9
  -4   3   6 37773.1 1187.76   8
   3  -6   4 38969.8 1176.83   2
   6  -4   3 38692.2 989.483   3
   3  -6   4 38295.8 1249.18   7
   4   3  -6 37679.8 1293.11   4
   6  -4   3 37388.3 1171.03   6
   3   6  -4 37715.6 1359.64   4
  -3   6   4 35895.7 1206.91   8
   6   4  -3 38656.9 1079.60   6
   3  -6   4 38349.6 898.747   6
   4  -3   6 36657.5 1080.98   5
   6  -4   3 39063.9 1077.60   2
   6   4  -3 34974.8 1299.83   4
   6  -4   2 105776. 2277.96   6
   6   4  -2 104783. 2391.55   9
   4  -2   6 107727. 2234.41   5
   4   2  -6 111567. 2398.73   9
   2   6  -4 101902. 2106.68   9
  -2   6   4 107206. 2334.12   8
   6  -4   2 111093. 2030.29   3
   6   4  -2 107598. 2341.16   3
  -4   2   6 111620. 2094.78   2
   4   2  -6 109523. 2436.59   4
   4  -2   6 104685. 2386.29   2
   6  -4   2 110013. 2020.71   2
   6  -4   2 104179. 2318.09   7
  -4   2   6 109561. 2238.70   8
   2   6  -4 108033. 2509.97   4
   2  -6   4 108514. 1741.18   6
   2  -6   4 102207. 2283.74   7
   6   4  -2 103882. 2450.61   4
   4   1  -6 39572.7 1242.64   9
   1   6  -4 36487.5 974.460   9
   6   4  -1 36721.4 1248.23   4
   6  -4   1 38006.1 1168.87   6
   4   1  -6 38913.6 1262.94   4
   6   4  -1 36214.7 1181.58   3
  -4   1   6 37268.9 1071.45   8
   1   6  -4 37394.3 1276.95   4
   6  -4   1 36606.9 1160.18   7
   4  -1   6 38491.8 1265.94   2
   1  -6   4 40358.4 1175.11   7
   6  -4   1 37054.4 847.704   2
  -4   1   6 38269.0 1046.78   2
   4  -1   6 36162.1 1150.52   5
  -1   6   4 36937.2 1176.27   8
   4   0  -6 69327.1 1795.84   4
   0   6   4 67318.1 1694.71   8
   0   6  -4 71586.3 1382.10   9
  -4   0   6 68545.2 1584.28   2
   6  -4   0 70220.4 1728.26   6
   0  -6   4 71908.3 1632.44   7
   4   0   6 70167.3 1757.66   5
   6  -4   0 71711.7 1402.83   9
   4   0   6 72556.7 1847.00   2
   6  -4   0 68843.4 1675.94   7
   0   6  -4 71586.2 1219.12   8
   6   4   0 67452.7 1719.49   5
  -4   0   6 69396.0 1514.22   8
   0   6  -4 68445.4 1812.36   4
   4   0   6 66849.2 1753.16   8
   6   4   0 68490.1 1764.85   4
   6   4   0 71246.0 1792.82   3
   4   0  -6 66883.8 1743.77   9
  -1   6  -4 37567.2 1247.66   1
   4   1   6 36443.8 1234.11   8
   6  -4  -1 39961.0 998.635   9
   6   4   1 35136.2 1146.75   4
   4  -1  -6 36803.7 1204.43   9
   1  -6  -4 36696.0 1223.85  10
   1   6   4 35440.6 1150.20   8
   6  -4  -1 40316.5 1231.81   6
   6   4   1 36624.9 1230.25   5
   4   1   6 36462.8 1250.97   2
  -4  -1   6 39189.4 961.878   8
  -4  -1   6 38979.7 1131.68   2
  -1  -6   4 37863.0 1042.62   7
   6  -4  -1 37970.1 1127.52   7
   6   4   2 111244. 2520.32   5
   4   2   6 109756. 2471.26   8
   6   4   2 111223. 2297.87   4
   6  -4  -2 110884. 2161.02   9
  -2   6  -4 110008. 2451.71   1
  -6   4  -2 109939. 2156.31   1
  -2  -6   4 108221. 2052.60   7
  -4  -2   6 109985. 1914.41   8
   4   2   6 108872. 2499.88   2
   6  -4  -2 108223. 2253.88   7
   4  -2  -6 107275. 2395.12   9
   2   6   4 117148. 2424.06   8
   6  -4  -2 107184. 2385.60   6
   6   4   2 118328. 1925.71   1
   3   6   4 32789.1 1128.68   8
   4   3   6 32937.1 1203.49   8
   6   4   3 32386.9 1164.67   8
  -4  -3   6 33094.1 757.830   7
  -6   4  -3 32759.8 982.571   1
  -3  -6   4 32139.2 823.388   7
   6   4   3 33169.5 801.254   1
   6   4   3 33121.0 1021.20   4
  -3   6  -4 32052.4 1146.66   1
   6  -4  -3 32419.9 1014.99   9
   6  -4  -3 31125.0 1131.81   6
   6   4   3 31774.5 1221.16   5
   4   6   4 23047.1 961.117   8
   6  -4  -4 20555.1 845.734   9
   6   4   4 23402.4 803.549   4
   6   4   4 22825.1 1035.03   5
   4   4   6 22028.3 992.093   8
  -4   6  -4 22402.7 941.685   1
   6   4   4 24656.4 1033.65   8
   6  -4  -4 20844.3 940.001   6
   6  -4  -5 2371.57 314.054   9
  -5   6  -4 2285.49 324.279   1
   5   6   4 3868.93 419.542   8
   4   5   6 3515.10 418.509   8
   6   4   5 3184.39 276.978   4
   5  -6  -4 3323.05 333.384   9
  -4   5  -6 3287.64 274.801   4
   5   6   4 3625.26 362.018   4
   6   4   5 3387.63 436.135   5
   5  -5   6 10677.0 725.508   7
   5   5  -6 10748.5 754.267   4
   5   6  -5 10765.8 772.870   4
   6  -5   5 10503.8 630.602   2
   5  -6   5 10103.4 622.870   2
   5   5  -6 10032.3 666.270   9
  -5   6   5 10374.4 689.275   8
   6   5  -5 10173.7 755.230   4
   5  -6   5 9945.26 520.218   6
   6   5  -5 10417.3 693.579   9
   5  -6   5 8974.29 659.435   7
   6  -5   5 11218.1 623.318   6
   5  -5   6 10569.3 662.252   2
   6  -5   5 9850.57 693.317   7
   5   6  -5 10624.8 668.217   9
  -6   5   5 9648.05 658.440   8
  -5   5   6 9883.57 665.601   8
   6   5  -4 102047. 1931.12   6
  -5   4   6 86036.4 2164.77   8
   4   6  -5 90160.1 2161.05   9
   5   4  -6 91307.5 2379.90   4
   6   5  -4 93697.5 2460.75   4
  -6   5   4 94498.3 2281.20   8
   6  -5   4 90125.5 2048.73   2
   4  -6   5 91950.2 1822.72   6
   5  -4   6 96474.3 2382.33   7
  -4   6   5 95321.7 2291.72   8
   6  -5   4 89575.5 2077.88   6
   6  -5   4 91062.2 2294.04   7
   4  -6   5 93911.8 2174.48   2
   4   6  -5 88955.4 2404.90   4
   4  -6   5 89654.8 2266.72   7
   5   4  -6 90798.2 2256.80   9
   5  -4   6 94005.3 2246.63   2
   6   5  -4 94231.8 2307.27   9
   5   4  -6 96530.4 1818.02   6
   6   5  -3 58508.6 1381.36   6
   6  -5   3 50932.9 1440.30   6
   6   5  -3 53840.5 1726.90   4
  -5   3   6 52918.0 1512.45   8
   5   3  -6 56790.5 1651.10   9
   5  -3   6 54588.8 1479.86   5
   3  -6   5 55607.2 1555.75   2
  -3   6   5 57586.5 1633.58   8
   5   3  -6 55452.7 1701.39   4
   5  -3   6 55723.4 1689.24   7
   5   3  -6 60577.3 1347.04   6
  -6   5   3 58315.4 1642.91   8
   6  -5   3 49698.2 1561.28   7
   3  -6   5 53775.6 1592.69   7
   3   6  -5 54255.5 1476.68   9
   6  -5   3 56912.3 1392.80   2
   6   5  -3 57962.8 1676.65   9
  -5   3   6 55135.0 1208.70   2
   3   6  -5 52713.6 1689.46   4
   5  -3   6 54159.3 1595.64   2
   2  -6   5 933.434 207.143   2
   2   6  -5 909.192 232.030   4
   5   2  -6 1001.19 177.764   6
   6   5  -2 793.740 247.423   4
   6  -5   2 740.973 147.742   2
  -2   6   5 1766.28 283.698   8
   2  -6   5 1433.10 255.793   7
   5  -2   6 1050.92 238.035   2
   5   2  -6 1355.67 273.854   4
   6  -5   2 1226.35 218.736   6
   6  -5   2 1363.93 258.870   7
   6   5  -2 1198.45 237.818   3
  -5   2   6 997.028 182.663   2
   2   6  -5 714.199 160.288   9
   5  -2   6 651.262 198.516   5
   5   2  -6 1103.12 241.445   9
  -5   2   6 1507.40 254.381   8
   1   6  -5 17373.1 653.427   9
   5   1  -6 16116.4 803.134   9
   6   5  -1 17074.4 741.983   5
   5  -1   6 17421.1 841.753   2
  -5   1   6 16949.1 643.918   2
  -5   1   6 17598.7 713.242   8
  -1   6   5 16534.7 792.957   8
   1   6  -5 17840.6 850.758   4
   6  -5   1 16409.7 778.974   7
   1  -6   5 14839.7 715.877   7
   6   5  -1 15539.7 828.388   4
   6   5  -1 15851.6 766.349   3
   6  -5   1 16561.2 523.907   2
   5  -1   6 16156.1 773.817   5
   5   1  -6 17128.4 704.476   6
   5   1  -6 17824.7 874.654   4
   6  -5   1 16513.7 750.915   6
   6  -5   0 71550.8 1779.59   6
   6  -5   0 74379.7 1385.16   9
   6   5   0 72919.2 1815.33   5
   5   0   6 75277.6 1923.53   2
   5   0  -6 71908.9 1926.38   4
  -5   0   6 70660.5 1603.94   2
   5   0   6 74438.2 1878.99   5
   6   5   0 71132.0 1844.41   3
  -5   0   6 68693.8 1566.36   8
   0  -6  -5 72422.7 1902.10  10
   0   6  -5 69002.8 1445.86   9
   6  -5   0 67886.7 1754.17   7
   0  -6   5 69799.7 1675.12   7
   6   5   0 72371.8 1891.19   4
   0   6  -5 70974.2 1841.71   4
   5   0  -6 66755.4 1816.00   9
   0   6   5 71886.0 1820.09   8
   6  -5  -1 18151.9 616.965   9
   1   6   5 15614.1 774.644   8
   5  -1  -6 16888.4 817.260   9
   1  -6  -5 17732.4 859.072  10
   6   5   1 17734.3 648.590   1
  -1   6  -5 17777.1 799.226   4
   6   5   1 15558.2 773.008   4
   6   5   1 16443.7 823.836   5
  -1  -6   5 19259.2 721.067   7
   6  -5  -1 17208.5 772.044   7
  -1   6  -5 18159.4 537.115   9
  -5  -1   6 17641.1 629.473   8
   5   1   6 17269.1 857.693   2
   5   1   6 17328.8 846.164   5
   6  -5  -1 18678.3 826.121   6
   6   5   2 1781.11 268.641   8
   5   2   6 1809.94 302.914   2
  -6   5  -2 2983.98 298.107   1
  -5  -2   6 2042.81 193.320   8
   6   5   2 1684.64 199.358   1
   6   5   2 1634.39 257.027   4
   6   5   2 1969.47 296.476   5
   6  -5  -2 2296.01 289.268   7
   6  -5  -2 1979.48 306.165   6
   5  -2  -6 2350.94 299.140   9
  -2  -6   5 2067.01 236.649   7
   5   2   6 1674.18 297.950   8
   2   6   5 2121.89 315.212   8
   6  -5  -2 2127.59 227.049   9
   6  -5  -3 51071.1 1535.34   6
  -6   5  -3 47033.1 1328.83   1
   3   6   5 46598.1 1479.25   8
   5  -3  -6 47156.4 1462.78   9
   5   3   6 48235.3 1563.59   8
  -3  -6   5 48444.6 1111.27   7
   6  -5  -3 52926.7 1349.06   9
   6   5   3 49026.6 1500.87   8
   6   5   3 46913.9 1559.23   5
   6   5   3 50748.8 1197.27   1
   6   5   3 49991.1 1401.50   4
   6  -5  -4 89049.6 2033.28   9
   6   5   4 90566.5 2336.50   5
   4   6   5 90569.3 2248.30   8
   6   5   4 94012.1 2031.52   4
  -6   5  -4 83293.3 1994.37   1
   6   5   4 91695.2 2273.17   8
   5   4   6 90526.5 2306.47   8
   5  -4  -6 83786.3 2123.99   9
   5   6   5 9365.64 666.388   8
   5   5   6 10701.2 726.728   8
   5  -6  -5 10399.0 621.742   9
   6   5   5 9122.61 698.467   5
   6   5   5 8613.83 654.868   8
   6   5   5 10401.4 553.530   4
   6  -5  -5 9456.26 599.981   9
   5   6   5 10569.8 601.918   4
   5   5   6 9063.81 501.106   4
   5  -5  -6 8983.94 606.251   9
   6  -6   6 76800.9 2043.50   2
   6  -6   6 76126.8 2225.28   7
  -6   6   6 74552.9 2132.37   8
   6   6  -6 73283.0 2122.50   9
   6  -6   6 74896.8 1834.42   6
   6   6  -6 70678.0 2282.61   4
  -6   5   6 26286.2 1127.42   8
   6  -6   5 27657.4 987.653   6
   6   5  -6 24123.6 1203.15   4
  -6   6   5 24014.5 1105.37   8
   6  -5   6 26630.7 1000.36   6
   5   6  -6 25807.0 1238.18   4
   5  -6   6 24112.6 1138.18   7
   6  -5   6 25858.6 1185.93   7
   5   6  -6 24701.8 1086.82   9
  -5   6   6 25178.7 1120.70   8
   6   6  -5 24774.6 1239.44   4
   6   6  -5 25198.7 1126.20   9
   5  -6   6 24687.6 1052.44   2
   6  -5   6 29415.3 1147.90   2
   6  -6   5 25163.2 1157.06   7
   6   5  -6 24721.2 1124.94   9
   6  -6   5 26194.1 1030.41   2
   4  -6   6 75832.7 1995.38   2
   4   6  -6 76379.0 2181.25   4
   6  -4   6 75478.9 1982.07   2
  -4   6   6 72132.3 2009.39   8
  -6   4   6 73101.9 1971.48   8
   6  -6   4 74695.5 1812.23   6
  -6   6   4 74737.4 2045.24   8
   6  -4   6 70544.1 2082.11   7
   6   4  -6 73148.2 2053.28   9
   6   6  -4 73838.8 2222.29   4
   6   4  -6 76737.3 2208.47   4
   4   6  -6 73125.1 1939.61   9
   6  -6   4 80146.9 1841.20   2
   6   6  -4 74336.3 2052.08   9
   6   4  -6 78529.3 1662.85   6
   4  -6   6 70964.4 2033.75   7
   6  -6   4 75338.4 2089.53   7
   6  -3   6 4330.85 436.770   2
   6   3  -6 3239.77 427.806   4
  -6   3   6 3072.29 354.905   8
   6  -6   3 4133.67 371.999   6
   6   3  -6 3444.21 312.193   6
   6   6  -3 5200.43 548.456   4
   3   6  -6 3456.07 363.329   9
   3  -6   6 3490.40 406.303   7
   3   6  -6 3573.72 428.708   4
   3  -6   6 3111.83 380.382   2
  -6   6   3 3489.94 400.516   8
   6  -3   6 5289.04 516.854   7
   6  -6   3 3557.58 319.005   2
  -3   6   6 4995.89 479.865   8
   6  -6   3 3312.57 389.161   7
   6   3  -6 3129.39 393.179   9
   2   6  -6 16165.6 858.122   4
   6   2  -6 18786.2 963.635   4
   2  -6   6 17745.3 853.203   7
   2   6  -6 15196.4 702.460   9
   6   2  -6 17860.0 891.680   9
   2  -6   6 18541.4 883.038   2
   6  -6   2 15870.4 830.045   7
   6  -6   2 16629.5 619.582   2
   6   2  -6 17881.3 732.529   6
   6   6  -2 17567.9 823.978   3
  -6   2   6 16765.8 773.305   8
   6   6  -2 16914.3 938.591   4
   6  -6   2 15072.0 726.300   6
  -2   6   6 15345.8 817.718   8
   6  -2   6 17418.5 853.859   2
   6  -2   6 17120.3 823.637   5
   6   1  -6 6730.08 538.194   9
   6  -1   6 5789.89 491.982   5
   1   6  -6 7090.20 435.570   9
  -6   1   6 6530.23 386.287   2
  -6   1   6 6602.40 453.039   8
   6  -6   1 7095.05 494.138   6
   6   6  -1 6344.64 566.770   4
   6   1  -6 6436.64 552.359   4
   1   6  -6 7618.85 558.439   4
   6   1  -6 5158.56 414.672   6
   6   6  -1 5667.74 437.443   5
   6  -6   1 6849.38 534.573   7
   6  -1   6 5237.96 480.231   2
  -1   6   6 5659.50 494.093   8
   1  -6   6 5728.57 463.762   7
   6   6  -1 5974.85 480.246   3
   6   0   6 76620.0 2033.22   2
  -6   0   6 78617.3 1749.92   8
   0  -6  -6 76473.3 2067.24  10
   6   6   0 79123.2 1965.46   5
   6   6   0 76203.7 2073.61   4
   0   6   6 77907.7 1999.78   8
   6  -6   0 76208.5 1906.25   6
   6   0  -6 81172.0 2161.77   4
   6   6   0 76836.2 1988.06   3
   6   0  -6 79897.4 1909.47   6
   6   0  -6 80277.3 2054.22   9
   0   6  -6 78298.4 1634.44   9
   6   0   6 77493.9 2047.87   5
   6  -6   0 77425.0 1971.66   7
   0  -6   6 74987.3 1824.75   7
  -6   0   6 79983.7 1722.78   2
   0   6  -6 76393.3 1943.98   4
   6   6   1 7264.68 562.263   4
   6  -1  -6 8329.52 587.516   9
   6   6   1 7497.83 469.554   1
   6   1   6 7661.75 587.959   2
   6  -6  -1 7259.90 527.764   7
  -1   6  -6 8330.79 537.638   4
  -6  -1   6 7406.51 426.288   8
   1   6   6 7602.82 571.832   8
   6   6   1 6933.71 546.941   5
  -1  -6   6 8086.19 486.750   7
  -1   6  -6 7982.04 382.904   9
   6  -6  -1 8160.03 390.969   9
   6  -1  -6 9123.11 585.513   6
   6   1   6 7606.84 592.854   5
   6  -6  -1 7913.54 551.675   6
   6   6   2 18050.3 921.426   5
   6   6   2 19093.6 872.896   8
  -6  -2   6 18961.9 640.598   8
   6  -2  -6 18771.1 888.833   9
   6  -6  -2 18480.6 857.937   7
  -2  -6   6 18771.0 708.585   7
   6   2   6 17224.5 915.630   5
   6   6   2 18342.9 874.573   4
   6  -6  -2 17742.2 863.575   6
  -2   6  -6 21425.5 844.113   4
   6  -6  -2 19785.3 706.892   9
  -6   6  -2 17508.0 802.927   1
   2   6   6 18829.3 917.624   8
   6   6   2 18187.0 734.259   1
   6   6   3 3159.62 388.784   8
   6   6   3 2505.14 275.863   1
  -3  -6   6 2296.88 222.001   7
  -6   6  -3 2696.73 330.498   1
   6  -6  -3 2799.42 363.930   6
   6   3   6 2759.19 392.933   8
   6   6   3 2821.64 342.834   4
  -3   6  -6 2538.69 291.085   4
   6  -3  -6 3143.17 375.439   9
   6  -6  -3 2137.11 264.642   9
   6   3   6 2850.84 391.506   5
   3   6   6 2455.67 379.104   8
   6   6   3 2542.51 384.189   5
   6  -6  -4 76358.4 1846.64   9
   4   6   6 74465.1 2091.35   8
   6   4   6 72376.3 2130.48   5
  -6   6  -4 74443.1 1922.75   1
   6   4   6 74812.4 2128.93   8
   6   6   4 75599.4 1895.64   4
   6   6   4 77201.4 2074.23   8
   6  -4  -6 76316.1 2002.00   9
   6   6   4 73999.4 2126.69   5
   5   6   6 26934.9 1202.32   8
   6  -6  -5 26541.1 1044.53   9
   6   5   6 24533.9 1160.09   8
   5  -6  -6 28147.4 1115.48   9
   6  -5  -6 25811.7 1087.97   9
   6   6   5 27366.9 1015.99   4
   6   6   5 25404.0 1154.74   8
   5   6   6 26620.7 984.998   4
   6   6   6 83704.5 2358.51   8
   6  -6  -6 83036.9 2166.75   9
   7   0   0 303.759 171.161   3
   0   7   0 137.041 114.228   8
   0   0   7 95.1516 148.315   2
   7   0   0 258.766 135.773   4
   7   0   0 154.359 88.4973   7
   0   0   7-20.3700 123.027   8
   1   7   0 80910.1 1969.71   1
   7   0   1 84217.5 1755.95   7
  -1   7   0 82555.8 1750.43   8
   1  -7   0 81669.1 1848.56  10
   7   0  -1 81343.4 1881.07   9
   7   0   1 83453.5 1951.47   3
   0   1  -7 83663.6 1674.54   4
   7   0  -1 85436.8 1575.57   7
   0  -1   7 80927.5 1736.69   8
   7   0  -1 84505.2 1960.70   3
   0   1   7 77368.5 1929.53   2
   1   7   0 82726.9 1685.66   8
   7   0   1 83822.2 1811.70   4
   7   0  -1 80863.4 1931.31   4
   0   1   7 82194.0 1856.50   8
   1  -7   0 84990.6 1907.61   7
   0  -1   7 83653.8 1993.47   2
   7   0  -1 83777.0 1964.59   6
   7   0  -2 145363. 2291.05   7
   7   0   2 132385. 2803.52   3
  -2   7   0 138941. 2635.75   8
   7   0  -2 137524. 2798.33   6
   0   2   7 134625. 2727.47   8
   0  -2   7 142910. 2891.71   2
   7   0   2 142671. 2561.14   4
   2   7   0 136735. 2476.22   8
   2   7   0 143668. 2867.51   1
   2  -7   0 140362. 2792.14   7
   0  -2   7 135060. 2491.26   8
   0   2  -7 150180. 2567.16   4
   7   0   2 141024. 2674.31   7
   7   0  -2 138235. 2784.56   9
   0   2   7 137439. 2836.23   2
   7   0  -2 137731. 2870.24   4
   3   7   0 201730. 3688.48   1
   0   3   7 191670. 3620.38   2
  -3   7   0 194480. 3506.53   8
   3  -7   0 196075. 3626.12   7
   7   0   3 190061. 3717.81   5
   0   3  -7 199021. 3367.10   4
   3   7   0 196009. 3300.82   8
   0   3   7 194940. 3602.51   8
   7   0  -3 194737. 3620.72   9
   0   3  -7 195187. 3473.01   9
   7   0  -3 189388. 3736.42   4
   7   0  -3 193823. 3597.36   6
   0  -3   7 194423. 3703.24   2
   7   0  -4 92986.3 2160.84   6
   0  -4   7 93429.2 2109.44   7
   0  -4  -7 96182.2 2255.00  10
   0   4   7 97380.5 2237.18   8
   4   7   0 96274.8 2123.62   5
   0   4  -7 92125.8 2005.46   9
   0  -4   7 89787.2 2232.01   2
   4   7   0 99804.8 2251.09   1
   4  -7   0 89030.0 2171.81   7
   4   7   0 99948.5 2007.40   8
   7   0  -4 88114.1 2298.26   4
   7   0   4 95990.4 2325.58   5
   7   0  -4 91691.2 2207.14   9
   4   7   0 101505. 2146.83   3
   0   4  -7 95271.8 2032.54   4
   4   7   0 98273.5 2421.24   4
   0   4   7 98295.7 2241.42   2
   7   0   5 14193.4 811.044   5
   0  -5   7 14102.1 788.370   2
   5   7   0 15543.2 869.841   4
   5  -7   0 14060.4 704.810   6
   0   5   7 13770.1 762.072   8
   7   0  -5 13800.8 835.161   4
   5   7   0 14118.1 728.126   3
   0  -5  -7 15037.2 819.679  10
   5   7   0 16036.1 764.844   5
   5  -7   0 13879.4 757.162   7
   0   5  -7 13906.4 627.108   9
   7   0  -5 13464.3 764.420   9
   0  -5   7 13979.7 703.909   7
   5   7   0 13874.7 729.147   1
   0   5  -7 13927.3 685.780   4
   5   7   0 15370.5 681.843   8
   7   0  -5 14161.9 726.815   6
   6   7   0 27366.0 1055.33   1
   6  -7   0 27851.0 1074.57   6
   0   6   7 29479.4 1183.94   8
   6  -7   0 28378.6 1151.73   7
   7   0  -6 28647.7 1263.19   4
   0  -6  -7 27489.2 1197.02  10
   6   7   0 28987.8 1146.35   3
  -7   0   6 27465.0 901.672   2
   0  -6   7 28177.1 1173.62   2
   0  -6   7 29105.4 1064.11   7
   0   6  -7 28205.7 915.652   9
   6   7   0 27334.0 1207.81   4
   6   7   0 29859.0 1126.97   5
   7   0   6 28805.3 1178.69   2
   0   6  -7 29761.5 1106.94   4
   7   0   6 29388.7 1217.51   5
  -7   0   6 29055.6 985.551   8
   7   0  -6 28079.0 1078.76   6
   7   0  -6 27345.9 1158.22   9
   7   1  -6 49582.5 1735.60   4
  -1   6   7 51816.3 1643.00   8
   6  -7   1 56762.9 1701.58   7
   1  -6   7 51356.8 1654.57   2
   6   7  -1 56943.1 1527.17   5
   1   6  -7 56533.0 1652.05   4
   1   6  -7 55459.1 1441.89   9
   7   1  -6 52417.5 1512.04   6
   7  -1   6 53497.1 1684.25   5
  -1  -6  -7 52861.4 1733.67  10
   1  -6   7 51868.6 1564.83   7
   6  -7   1 54851.0 1549.30   6
  -7   1   6 56453.5 1518.50   8
   6   7  -1 53700.9 1792.54   4
   7   1  -6 50377.3 1659.70   9
   6   7  -1 55704.1 1612.77   3
   7  -1   6 53500.0 1656.18   2
   7   1  -5 32281.4 1223.43   9
   7  -1   5 32931.3 1174.68   2
   1   5  -7 32293.9 1057.15   9
   7  -1   5 32388.3 1229.75   5
   1  -5   7 32077.6 1222.53   2
  -5   7   1 31876.1 1178.93   8
   5   7  -1 32923.9 1195.66   1
  -1   5   7 34204.8 1221.92   8
   5  -7   1 33927.0 906.368   2
   1   5  -7 31788.4 1130.92   4
   7   1  -5 33077.8 1120.31   6
   5   7  -1 32651.0 1326.67   4
   5  -7   1 31344.5 1189.72   7
  -7   1   5 32259.1 1086.52   8
   5   7  -1 34729.5 1081.40   5
   5   7  -1 33455.0 1125.47   3
   7   1  -5 30316.6 1261.67   4
   1  -5   7 30907.2 1137.13   7
   5  -7   1 32566.2 1076.70   6
   4   7  -1 1356.53 268.251   1
   4   7  -1 1357.22 211.076   5
   4   7  -1 876.016 168.615   8
   7   1  -4 1078.39 252.500   4
   4  -7   1 884.495 179.279   6
   1  -4   7 819.405 233.355   2
   4   7  -1 1235.56 207.691   3
  -4   7   1 772.394 208.730   8
  -1   4   7 928.914 212.631   2
   4  -7   1 1047.95 233.964   7
  -1   4   7 576.236 184.595   8
   7  -1   4 762.722 200.161   7
   7  -1   4 1010.95 218.303   2
   1   4  -7 1028.32 208.586   9
   7   1  -4 814.664 196.174   6
   7   1  -4 740.513 225.215   9
   1   4  -7 1172.34 225.967   4
   7  -1   4 939.278 240.417   5
   4   7  -1 1325.26 295.811   4
   1  -4   7 858.749 200.467   7
  -3   7   1 17831.5 771.711   8
   3   7  -1 16997.9 822.090   1
   3   7  -1 17570.6 607.726   8
   3   7  -1 17132.9 668.487   3
  -1   3   7 15947.5 748.380   8
   3   7  -1 17342.1 662.969   5
  -1  -3  -7 19007.0 815.182  10
   7   1  -3 16749.1 759.729   6
   7  -1   3 18111.9 801.111   3
   1   3  -7 18595.9 781.576   9
   3  -7   1 16754.6 787.512   7
   7   1  -3 16543.1 842.887   4
   1   3  -7 17848.3 736.395   4
   1  -3   7 18152.8 856.009   2
   7  -1   3 16651.7 769.582   7
  -1   3   7 17090.6 773.976   2
   3   7  -1 17625.5 921.656   4
   7   1  -3 18389.0 835.120   9
  -1   2   7 15126.8 726.300   2
   1  -2   7 17207.9 669.454   8
  -1   2   7 14938.2 690.343   8
   1   2  -7 18069.7 712.781   4
   2   7  -1 15663.1 582.723   3
   2  -7   1 17692.9 774.388   7
   1  -2   7 15863.4 789.117   2
   7   1  -2 16473.4 424.392   7
   2   7  -1 15293.7 541.665   8
   7  -1   2 14638.0 679.151   7
  -1  -2  -7 17396.0 716.336  10
  -2   7   1 16294.6 705.468   8
   7   1  -2 16451.0 796.558   4
   1   2  -7 18080.7 770.448   9
   7  -1   2 15178.7 714.137   3
   2   7  -1 14203.3 747.850   1
   7   1  -2 16568.5 772.330   9
   7   1  -2 17557.1 774.592   6
   1  -7   1 47691.6 1222.86  10
   7   1  -1 40328.9 1280.46   3
   7   1  -1 40606.4 1264.57   6
  -1   7   1 43076.7 1185.15   8
   7   1  -1 40383.0 1272.05   4
   7  -1   1 42461.2 1253.56   3
   1  -7   1 46007.9 1274.35   7
   1   7  -1 45474.2 1032.14   8
   1  -1   7 41354.3 1164.55   8
  -1  -1  -7 38848.9 1082.78  10
   7   1  -1 43208.3 915.161   7
   1  -1   7 40013.7 1308.88   2
   1   7  -1 44905.4 973.471   3
   7  -1   1 44974.7 1180.15   7
   1   7  -1 41684.7 1328.21   1
   7   1  -1 40907.6 1262.55   9
   1   1  -7 45828.1 1189.90   4
  -1   1   7 43693.6 1305.16   2
  -1   1   7 43322.8 1194.17   8
   7   1   0 31984.2 1113.86   3
   7  -1   0 31389.3 1052.93   3
   7  -1   0 31930.4 1108.11   6
   7   1   0 34577.4 1087.75   4
   0   7   1 35084.5 1007.34   8
   1   0   7 33672.5 1051.16   8
  -1   0   7 31541.9 957.681   8
   7  -1   0 31340.5 921.138   7
   0   7  -1 31342.2 862.811   8
  -1   0   7 31222.0 1083.06   2
   7   1   0 35629.6 873.446   7
   0   7  -1 33115.1 702.779   3
   1   0   7 31647.8 1140.21   2
   0   7  -1 31067.2 1110.65   1
   0  -7   1 32680.8 1024.76   7
   7  -1  -1 43549.1 1310.04   6
   7   1   1 40086.0 1057.75   7
  -1   7  -1 40932.4 677.197   3
   1   1   7 37704.4 1179.04   8
  -1  -1   7 43296.6 1084.93   8
   7  -1  -1 42470.5 1198.59   9
   7   1   1 39040.6 1130.73   4
   1   7   1 39330.5 1088.74   8
  -1   7  -1 42287.5 1312.28   1
  -1  -1   7 42813.2 1294.29   2
   7  -1  -1 43214.8 1032.36   7
  -1   7  -1 43162.6 1084.16   8
   1  -7  -1 40001.5 1214.07  10
   7   1   1 38576.6 1264.55   3
  -7   1  -1 38006.4 744.538   1
   1   1   7 41503.4 1324.16   2
  -1   2  -7 18498.3 606.006   4
   1   2   7 18830.7 814.851   8
  -1  -2   7 18640.2 839.395   2
   1   2   7 18939.6 858.830   2
  -1  -2   7 18602.9 631.586   8
   7  -1  -2 19988.6 623.963   7
   7   1   2 19329.3 872.685   3
  -2   7  -1 20207.9 737.245   8
   7  -1  -2 19136.3 786.217   9
  -2   7  -1 18280.9 836.450   1
   7   1   2 19314.7 707.258   4
   7   1   2 19097.4 877.165   5
   2   7   1 18728.8 709.366   8
   7  -1  -2 20147.6 856.497   6
   3   7   1 23443.0 810.824   8
   7   1   3 22643.7 714.949   4
   1   3   7 22969.8 935.065   8
   1   3   7 22503.4 952.672   2
  -3   7  -1 21526.3 911.450   1
   3   7   1 22998.0 921.306   1
  -1  -3   7 20483.2 906.203   2
  -1  -3   7 20964.7 630.964   8
   7  -1  -3 20917.2 864.569   9
  -1   3  -7 21061.7 698.623   4
   3  -7  -1 20980.3 890.379   7
   7  -1  -3 22072.7 912.553   6
   7   1   3 21689.7 969.398   5
  -1   4  -7 361.064 109.723   4
  -1   4  -7 164.642 118.113   9
  -4   7  -1 233.052 166.803   1
   1   4   7 316.547 164.180   8
   7  -1  -4 465.242 157.589   9
   7   1   4 333.992 96.9236   4
   7   1   4 639.015 237.314   5
   4   7   1 559.161 168.694   8
   4  -7  -1 300.229 180.275   7
   4  -7  -1 309.256 86.8798   9
   7  -1  -4 647.860 197.239   6
   4   7   1 494.391 177.969   1
   4   7   1 544.646 224.164   4
  -1  -4   7 469.475 163.239   7
  -1  -4   7 959.455 229.581   2
   1   4   7 629.242 237.387   2
  -5   7  -1 25999.7 1050.65   1
   5   7   1 29027.6 1024.92   8
   1   5   7 30228.8 1171.69   8
   5   7   1 28594.3 1110.29   5
  -1   5  -7 27600.1 948.880   4
   7   1   5 27803.7 1176.57   5
  -1   5  -7 25265.4 845.364   9
   5   7   1 26962.5 1033.83   1
   7  -1  -5 29845.9 1133.41   9
  -1  -5   7 28280.4 977.306   7
   5   7   1 27641.9 1161.83   4
   5  -7  -1 26732.6 1082.19   7
   7  -1  -5 28354.4 1084.10   6
   6  -7  -1 49330.0 1581.96   7
   6  -7  -1 47740.8 1518.45   6
   6   7   1 52773.0 1489.01   1
   7   1   6 51470.0 1701.55   5
   6   7   1 49201.0 1601.78   5
  -7  -1   6 49740.9 1307.89   8
  -1   6  -7 49759.6 1444.32   4
   1   6   7 51954.2 1662.25   8
  -1  -6   7 51688.8 1424.12   7
   7  -1  -6 52573.8 1641.03   9
   6   7   1 53586.2 1701.19   4
   7  -1  -6 54957.5 1614.40   6
   6   7   1 53798.4 1536.87   8
  -6   7  -1 53656.5 1575.87   1
   2  -6   7 42834.5 1483.05   2
   7   2  -6 41681.2 1567.24   4
   6   7  -2 45321.4 1406.60   3
   7   2  -6 40042.9 1464.81   9
   7  -2   6 45735.6 1495.18   5
   6   7  -2 44478.4 1643.15   4
   7  -2   6 41581.1 1413.50   2
   2   6  -7 41112.8 1279.14   9
  -7   2   6 39355.8 1298.29   8
  -6   7   2 43466.6 1482.83   8
   2   6  -7 40702.9 1446.44   4
   2  -6   7 39916.1 1400.28   7
   6  -7   2 42471.2 1476.02   7
  -2   6   7 43877.1 1481.75   8
   7  -2   6 43046.5 1529.66   7
   7   2  -6 41849.3 1275.62   6
   6  -7   2 39875.8 1272.33   6
   7   2  -5 108236. 2307.31   6
   2   5  -7 106333. 2333.97   9
   5  -7   2 105706. 2511.93   7
   7  -2   5 106951. 2551.90   7
   5   7  -2 107397. 2329.08   3
   5   7  -2 105647. 2711.10   4
  -2   5   7 105218. 2471.76   8
   7  -2   5 109941. 2422.71   2
   2   5  -7 106427. 2463.10   4
   2  -5   7 105028. 2515.89   2
   5  -7   2 112345. 2147.12   2
   7   2  -5 109252. 2562.60   9
   7   2  -5 105631. 2656.81   4
  -7   2   5 104161. 2348.74   8
  -5   7   2 111225. 2520.72   8
   2  -5   7 100364. 2438.88   7
   5  -7   2 105040. 2224.13   6
   7   2  -4 46472.1 1346.42   6
   2   4  -7 50005.6 1466.24   4
   2   4  -7 48242.7 1403.96   9
   7   2  -4 45838.2 1486.24   9
   7  -2   4 48052.9 1372.01   2
  -2   4   7 50837.6 1387.38   2
   2  -4   7 46585.9 1499.90   2
   4  -7   2 50529.6 1520.61   7
   7   2  -4 51129.6 1635.95   4
   2  -4   7 49764.7 1118.09   5
   4   7  -2 50775.8 1164.38   5
   7  -2   4 47588.5 1488.50   7
   4   7  -2 47309.8 1647.14   4
   4   7  -2 50233.0 1541.33   1
  -2   4   7 46228.4 1429.22   8
   4   7  -2 48282.1 1307.87   3
  -4   7   2 46987.8 1438.94   8
   4  -7   2 49691.6 1258.72   6
   2  -4   7 47829.2 1485.08   7
   2   3  -7 40032.4 1242.12   9
   3   7  -2 36186.2 1277.22   1
   3   7  -2 38823.1 1052.31   3
   3   7  -2 38049.9 869.377   8
  -2   3   7 37815.8 1201.81   8
   3   7  -2 40655.6 933.232   5
   7   2  -3 37105.3 1324.81   4
   3  -7   2 40043.9 1279.87   7
   7  -2   3 37227.4 1160.99   3
   7   2  -3 37051.0 1168.88   6
   2  -3   7 37325.2 1290.19   2
  -3   7   2 35172.2 1178.45   8
   7  -2   3 34576.8 1077.65   2
   7   2  -3 36264.4 1257.26   9
   2   3  -7 40046.8 1232.62   4
   7  -2   3 36621.7 1225.67   7
   3   7  -2 36417.9 1387.34   4
   2  -3   7 38896.2 1025.01   5
  -2   3   7 38359.2 1170.32   2
   7   2  -2 83407.2 1922.38   6
   7   2  -2 80174.3 1986.25   9
   7  -2   2 77634.6 1824.11   3
   2   7  -2 82494.4 1605.71   3
  -2   7   2 81281.7 1888.92   8
   2   2  -7 78365.5 1925.82   9
   2   7  -2 79997.9 2022.01   1
   7   2  -2 80655.3 2030.50   4
   2   2  -7 83332.3 1912.93   4
  -2   2   7 80645.4 1880.39   2
  -2   2   7 78350.1 1844.03   8
   2  -7   2 79892.6 1919.55   7
   7  -2   2 76971.1 1858.02   7
   2  -2   7 81410.1 2036.41   2
   2   7  -2 84161.0 1480.12   8
   2   7  -2 75275.1 2132.25   4
   2   7  -2 87169.7 1521.20   5
   7   2  -1 83989.7 1359.19   7
  -2   1   7 74601.4 1712.13   8
   2   1  -7 79547.0 1824.24   4
   1   7  -2 77012.6 1960.67   1
   1   7  -2 78307.5 1444.61   8
   2  -1   7 75102.6 1793.16   8
  -2   1   7 74648.6 1819.30   2
   7  -2   1 72575.0 1755.58   3
   7   2  -1 77563.1 1916.89   4
   1  -7   2 83523.7 1701.46  10
   1  -7   2 82001.5 1850.44   7
   2   1  -7 77060.1 1894.66   9
  -1   7   2 79962.0 1817.48   8
   7  -2   1 74465.3 1745.09   7
   7   2  -1 77145.3 1927.61   3
   2  -1   7 81218.8 2012.63   2
   7  -2   1 74645.2 1890.41   6
   0   7  -2 207.317 158.004   1
   0   7  -2 461.608 109.907   8
   7   2   0 931.980 223.190   3
   7  -2   0 370.325 160.766   6
   7   2   0 929.762 131.452   7
   2   0  -7 625.340 162.512   4
   7  -2   0 823.370 163.746   9
  -2   0   7 601.017 160.024   8
   2   0   7 1170.80 225.253   8
   0   7   2 966.311 188.144   8
  -2   0   7 433.270 172.391   2
   0  -7   2 604.530 168.104   7
   7   2   0 708.830 160.146   4
   7  -2   0 558.791 147.642   7
   2   0   7 1162.77 252.539   2
   1  -7  -2 86117.7 2005.20  10
   7  -2  -1 83306.3 2002.80   6
   2   1   7 83662.3 2085.97   2
  -2  -1   7 84234.7 1972.15   2
  -7   2  -1 82773.4 1502.89   1
   1   7   2 79360.9 1824.08   8
   7   2   1 83469.3 2057.96   3
  -2  -1   7 85165.7 1698.97   8
  -1   7  -2 85648.5 2068.28   1
   7  -2  -1 84596.6 1757.19   7
   7   2   1 81921.5 1861.49   4
  -2   1  -7 85237.4 1495.53  10
  -1   7  -2 88566.4 1695.81   8
  -1  -7   2 84268.2 1808.05   7
   7  -2  -1 85076.1 1830.01   9
   2   1   7 80529.2 1954.82   8
   7   2   1 81070.0 2039.90   5
  -2   7  -2 85360.9 2075.31   1
  -7   2  -2 83044.4 1504.41   1
  -2  -2   7 83389.0 2017.45   2
   2   2   7 79018.2 2056.10   2
   7   2   2 86692.2 1840.45   4
   2   2   7 84577.2 2041.31   8
  -2   7  -2 86962.7 1797.07   8
   7   2   2 84171.4 2119.11   5
   7  -2  -2 84197.6 2048.37   6
  -2  -2   7 84337.2 1622.52   8
   7  -2  -2 86114.1 1738.58   7
  -2   2  -7 89724.0 1501.54   4
   2   7   2 87626.3 1904.62   8
   7  -2  -2 87188.2 1913.51   9
   7  -2  -3 40662.9 1310.77   6
  -2   3  -7 40910.3 937.361   4
  -2  -3   7 39648.8 874.548   8
  -2  -3   7 41601.7 1319.79   2
   7  -2  -3 42204.7 1245.27   9
   7   2   3 36123.6 1323.51   5
   2   3   7 39517.4 1345.21   2
  -3   7  -2 39313.4 1295.81   1
   3   7   2 35962.8 1139.33   8
   7   2   3 38164.4 1039.33   4
   2   3   7 38368.9 1295.19   8
   2   4   7 48718.2 1526.22   8
  -2   4  -7 49136.1 1240.81   9
   7   2   4 47893.7 1130.84   4
   7   2   4 48473.5 1605.34   5
  -4   7  -2 50067.6 1501.63   1
  -2  -4   7 48385.3 1261.19   7
   7  -2  -4 48800.0 1448.85   9
   4   7   2 50916.7 1411.30   8
  -2   4  -7 53394.2 1212.64   4
   7  -2  -4 48441.2 1495.38   6
  -2   5  -7 111197. 2176.90   4
   7   2   5 103957. 2609.60   5
  -2  -5   7 109468. 2170.95   7
   5  -7  -2 114918. 2081.75   9
   5   7   2 106555. 2360.67   1
   7  -2  -5 105604. 2480.01   6
   7  -2  -5 102733. 2429.54   9
  -5   7  -2 103964. 2424.80   1
   2   5   7 106938. 2552.93   8
   5   7   2 110912. 2411.86   8
   5   7   2 102045. 2496.83   4
  -2   5  -7 99791.8 2002.29   9
   6   7   2 53238.0 1581.83   8
   7   2   6 51689.3 1733.10   5
  -6   7  -2 51199.8 1554.35   1
   2   6   7 52287.4 1683.89   8
   7  -2  -6 45037.8 1537.85   9
  -2   6  -7 52955.8 1436.79   4
  -7  -2   6 51276.9 1249.61   8
   6   7   2 52928.6 1708.41   5
  -2  -6   7 45927.4 1294.55   7
   6   7   2 51599.8 1636.49   4
   7  -2  -6 48120.1 1572.65   6
   6   7   2 55465.8 1502.01   1
   6  -7   3 35719.5 1167.00   6
   7  -3   6 37183.5 1315.53   2
   7   3  -6 35374.8 1377.98   9
  -7   3   6 36463.2 1288.19   8
  -6   7   3 37882.8 1392.08   8
   3  -6   7 32363.4 1304.65   7
   6  -7   3 36449.3 1386.34   7
   3  -6   7 37538.7 1382.18   2
  -3   6   7 37359.3 1376.23   8
   7   3  -6 34414.0 1452.37   4
   6   7  -3 36332.6 1521.01   4
   6  -7   3 36471.0 1107.70   2
   3   6  -7 36064.5 1249.83   9
   3   6  -7 37052.7 1409.49   4
   7  -3   6 37675.6 1445.55   7
   7   3  -6 36556.4 1142.11   6
  -5   7   3 9518.00 653.342   8
   7  -3   5 11192.2 648.180   2
   7   3  -5 9751.93 721.505   4
   7   3  -5 9514.45 670.705   9
   3   5  -7 10371.9 689.735   4
   3  -5   7 9253.14 657.018   7
  -7   3   5 8836.91 598.451   8
   7   3  -5 10074.0 559.130   6
   3  -5   7 9111.50 650.714   2
   5  -7   3 9612.14 537.016   2
   5  -7   3 9603.36 528.646   6
   5  -7   3 9923.82 674.191   7
   5   7  -3 10962.0 785.862   4
   3   5  -7 9913.76 617.795   9
   7  -3   5 10354.9 706.239   7
  -3   5   7 10126.5 664.208   8
  -3   4   7 139604. 2642.78   2
   7  -3   4 136249. 2702.95   2
   3   4  -7 130052. 2791.03   9
   4  -7   3 140173. 2944.90   7
  -4   7   3 131943. 2859.96   8
  -3   4   7 132836. 2826.64   8
   3   4  -7 136732. 2923.35   4
   3  -4   7 135391. 2467.69   5
   7   3  -4 132360. 3057.26   4
   4   7  -3 131451. 3135.36   4
   7   3  -4 129884. 2921.51   9
   3  -4   7 133876. 2925.76   2
   7  -3   4 136064. 2937.39   7
   3  -4   7 133843. 2941.93   7
   7  -3   4 137702. 2665.53   3
   4  -7   3 138084. 2657.03   2
   7   3  -4 134417. 2658.42   6
   4  -7   3 134903. 2478.24   6
   3   3  -7 90188.1 2164.63   4
   7  -3   3 86991.9 2125.78   7
  -3   3   7 90237.5 1962.84   2
   3  -3   7 89004.8 1881.19   5
   7   3  -3 92595.8 2035.89   6
   7   3  -3 86608.9 2259.18   4
   7  -3   3 90793.9 1958.81   3
  -3   3   7 90598.3 2086.92   8
  -3   7   3 89681.5 2127.67   8
   3   3  -7 87855.9 2116.30   9
   3  -7   3 85764.2 2115.89   7
   7  -3   3 93233.4 1941.41   2
   3  -3   7 90759.0 2217.66   2
   3   7  -3 87103.7 2355.91   4
   7   3  -3 89260.1 2205.32   9
   2   7  -3 9336.01 636.326   1
  -3   2   7 9126.19 522.814   2
   7   3  -2 10517.7 585.732   6
   7  -3   2 10417.2 622.632   6
   2  -7   3 9716.58 589.228   7
   3  -2   7 10148.9 540.875   5
   3   2  -7 9646.89 598.399   4
  -3   2   7 10351.8 572.877   8
  -2   7   3 8922.12 566.416   8
   7   3  -2 10151.0 637.625   9
   3   2  -7 10057.0 613.290   9
   2   7  -3 8754.21 656.931   4
   7  -3   2 10239.8 479.116   2
   7   3  -2 9291.39 625.232   4
   7  -3   2 9821.97 589.560   7
   3  -2   7 11210.7 681.260   2
   7  -3   2 10890.8 549.720   3
   7   3  -2 8949.32 592.941   3
  -3   1   7 342776. 5474.52   8
   7   3  -1 348910. 5804.71   4
   3  -1   7 350236. 5678.40   8
   3   1  -7 352431. 5776.05   9
   7   3  -1 343190. 5777.99   3
   1  -7   3 355415. 5644.16   7
   3  -1   7 347522. 5867.67   2
   3   1  -7 348484. 5720.42   4
   7  -3   1 337760. 5719.31   6
  -1   7   3 347291. 5648.73   8
   7  -3   1 339873. 5593.28   7
   1   7  -3 323688. 5959.67   4
  -3   1   7 348485. 5565.40   2
   1   7  -3 342079. 5862.17   1
   1   7  -3 349295. 4942.79   8
  -3   0   7 3318.14 288.992   8
   3   0  -7 2828.71 337.772   9
   7   3   0 2803.96 323.884   4
   7  -3   0 3337.19 351.710   6
   7  -3   0 2871.51 297.184   7
   0   7  -3 3605.38 389.503   1
   0   7  -3 3298.17 218.123   8
   0   7   3 2722.79 304.725   8
   3   0   7 2643.14 323.158   8
   7   3   0 3063.76 359.338   3
   0  -7   3 3249.87 318.525   7
  -3   0   7 2553.52 285.277   2
   3   0  -7 2815.59 316.869   4
   3   0   7 3669.32 413.814   2
   7  -3   0 3724.39 293.092   9
   7   3   1 348136. 5858.16   5
   7  -3  -1 342532. 5779.10   6
   7   3   1 344598. 5885.74   3
   7  -3  -1 344703. 5497.10   7
  -1   7  -3 346260. 5849.01   1
  -1  -7   3 350353. 5470.74   7
   3   1   7 332335. 5748.30   8
  -3  -1   7 354113. 5695.68   2
   1  -7  -3 344634. 5793.86  10
   1   7   3 348489. 5635.88   8
  -3  -1   7 348680. 5289.16   8
  -1   7  -3 354648. 5234.75   8
   3   1   7 349051. 5909.73   2
   7  -3  -1 355341. 5472.76   9
   7   3   1 344453. 5636.27   4
   7  -3  -2 9457.69 612.610   6
   7   3   2 10583.2 556.649   4
   7  -3  -2 10046.2 522.040   7
  -7   3  -2 9557.92 432.560   1
   3   2   7 9687.54 654.262   2
  -3  -2   7 9951.33 600.631   2
   2   7   3 9955.39 579.529   8
   7   3   2 9340.35 645.145   5
   3   2   7 8875.70 608.897   8
  -3  -2   7 9945.88 416.450   8
  -2  -7   3 9757.63 487.216   7
  -2   7  -3 9582.03 622.456   1
   7  -3  -2 9857.39 534.351   9
   7   3   3 97835.5 1996.43   4
   7  -3  -3 92455.8 2247.56   6
  -3   7  -3 95073.0 2268.90   1
   3   3   7 97152.4 2326.73   8
   3   7   3 93709.7 2153.51   8
   7   3   3 96745.2 2406.01   5
   3   3   7 96782.8 2367.13   2
   7  -3  -3 94665.9 2109.01   9
   7   3   4 138953. 3138.30   5
   4   7   3 138535. 2887.64   8
   7   3   4 139377. 2542.57   4
   3   4   7 135577. 3026.33   8
   7  -3  -4 140908. 2867.71   9
  -3  -4   7 148274. 2541.23   7
  -4   7  -3 139992. 2962.33   1
   7  -3  -4 139109. 2997.66   6
   7  -3  -5 10153.5 647.823   9
   3   5   7 12264.0 770.797   8
   7   3   5 13420.1 827.570   5
   5  -7  -3 11193.2 558.640   9
   5   7   3 12049.0 701.852   8
  -3  -5   7 10230.3 486.568   7
  -5   7  -3 9750.43 636.909   1
   5   7   3 12375.4 720.789   4
   7  -3  -5 10485.3 692.303   6
   7  -3  -6 37800.2 1364.94   9
   6   7   3 38193.8 1359.78   8
   7   3   6 38284.5 1490.67   5
   6   7   3 37346.1 1439.82   5
   3   6   7 39226.6 1465.54   8
   6   7   3 38865.5 1367.75   4
   6  -7  -3 37456.9 1119.81   9
   6   7   3 37506.2 1212.93   1
  -6   7  -3 36332.8 1294.53   1
   6   7  -4 61717.5 2096.13   4
   7  -4   6 63125.5 1804.28   2
   7  -4   6 58394.7 1917.31   7
  -6   7   4 61330.2 1887.06   8
   7   4  -6 61973.1 2049.53   4
   4  -6   7 64639.3 1895.90   2
  -7   4   6 63553.5 1848.55   8
   6  -7   4 59297.8 1888.49   7
   6  -7   4 65368.4 1645.69   6
  -4   6   7 60555.7 1860.75   8
   4   6  -7 63700.0 1999.24   4
   7   4  -6 60673.2 1530.70   6
   4  -6   7 62586.4 1930.49   7
   6  -7   4 65677.3 1680.00   2
   7   4  -6 60686.3 1911.69   9
   4   6  -7 61024.2 1792.47   9
   5  -7   4 76639.8 1725.44   6
   7   4  -5 80406.9 1797.29   6
  -4   5   7 76321.8 2048.43   8
   4   5  -7 73977.4 2127.32   4
  -5   7   4 77061.4 2095.37   8
   7  -4   5 78096.9 1778.51   3
   7  -4   5 77924.1 1951.27   2
   4  -5   7 78559.5 2168.20   7
  -7   4   5 74251.5 2014.03   8
   4  -5   7 76794.1 2078.99   2
   4   5  -7 72153.5 1981.84   9
   7   4  -5 73303.0 2217.85   4
   5   7  -4 74866.6 2285.15   4
   5  -7   4 80156.6 1907.13   2
   7   4  -5 75194.1 2120.12   9
   7  -4   5 78229.5 2163.52   7
   5  -7   4 75728.0 2101.33   7
   7   4  -4 12882.4 622.012   6
   7  -4   4 14897.1 764.429   6
   4   4  -7 13590.3 760.642   9
   7  -4   4 13505.4 664.814   2
  -7   4   4 14312.8 775.067   8
   7   4  -4 13083.6 782.438   9
  -4   7   4 12482.1 741.840   8
  -4   4   7 13053.4 587.045   2
   7   4  -4 12452.1 813.562   4
   4  -7   4 14424.0 798.701   7
  -4   4   7 12469.3 717.381   8
   4   7  -4 11602.0 808.467   4
   4  -7   4 14287.5 708.113   2
   7  -4   4 12360.3 754.826   7
   4  -4   7 11783.5 729.852   2
   4  -4   7 12645.1 786.001   7
   7  -4   4 13072.3 602.481   3
   4  -7   4 13684.8 555.211   6
   4   4  -7 13028.2 781.692   4
   7   4  -3 8305.58 507.075   6
   4  -3   7 7901.29 487.088   5
  -4   3   7 6832.59 432.739   2
   7  -4   3 6583.07 505.199   6
   7  -4   3 7471.31 437.654   3
  -4   3   7 7108.11 513.783   8
   7  -4   3 7106.40 434.903   2
   3  -7   4 7016.70 549.072   7
   3   7  -4 7504.66 641.394   4
   4   3  -7 6437.57 528.306   4
   4   3  -7 7250.14 545.761   9
   7  -4   3 6783.27 529.896   7
   7   4  -3 7194.31 596.111   4
   7   4  -3 7204.52 559.072   9
   4  -3   7 8446.86 615.085   2
  -3   7   4 7929.75 572.239   8
  -4   2   7 118298. 2357.11   2
   4  -2   7 121683. 2480.05   5
  -4   2   7 116417. 2445.28   8
   7   4  -2 115897. 2596.36   3
   7  -4   2 116128. 2169.01   2
  -2   7   4 117161. 2569.29   8
   2  -7   4 116111. 2546.78   7
   7   4  -2 116778. 2724.19   4
   4   2  -7 121203. 2681.96   4
   7  -4   2 119175. 2576.20   6
   7  -4   2 116436. 2559.51   7
   2   7  -4 113608. 2776.91   4
   4   2  -7 121123. 2664.30   9
   4  -2   7 121987. 2709.80   2
   4   1  -7 67504.3 1836.30   4
   7   4  -1 66420.7 1815.31   3
   1   7  -4 71276.7 1981.41   4
   7  -4   1 69214.6 1791.66   6
   4   1  -7 64398.9 1803.67   9
   7  -4   1 68780.9 1758.94   7
   7   4  -1 68264.7 1868.51   4
   1  -7   4 72553.1 1762.48   7
  -4   1   7 71257.9 1658.45   2
  -4   1   7 70923.8 1653.47   8
  -1   7   4 64036.5 1734.65   8
   4  -1   7 62765.8 1692.22   5
   4  -1   7 68461.3 1896.21   2
   7   4   0 199773. 3793.97   5
   0   7  -4 196327. 3881.72   1
   7  -4   0 197469. 3641.67   7
   4   0  -7 193841. 3797.62   9
   7  -4   0 193563. 3736.34   6
   7  -4   0 203390. 3326.06   9
  -4   0   7 198183. 3432.20   8
   7   4   0 197962. 3783.13   4
   4   0   7 198048. 3892.32   2
   0   7   4 204169. 3741.63   8
   4   0  -7 192883. 3800.60   4
   0  -7   4 205659. 3604.07   7
   4   0   7 195803. 3783.24   8
   7   4   0 198060. 3846.78   3
   0   7  -4 199256. 3941.80   4
  -4   0   7 194728. 3576.75   2
   7   4   1 75271.3 1891.96   4
   7  -4  -1 75421.5 1943.84   6
  -1   7  -4 75048.8 2013.47   1
   1  -7  -4 71711.6 1963.26  10
   4   1   7 76216.6 1993.12   8
   4  -1  -7 77786.3 1992.41   9
   7   4   1 78176.1 2060.88   3
   1   7   4 72606.5 1864.53   8
  -4  -1   7 77411.6 1601.82   8
  -1  -7   4 81144.4 1761.68   7
  -1   7  -4 80206.9 1518.48   8
   7  -4  -1 81499.7 1688.30   9
  -4  -1   7 75300.7 1844.35   2
   4   1   7 79715.8 2081.54   2
   7   4   1 75437.9 2004.27   5
   7  -4  -1 76054.6 1813.82   7
   7   4   2 124314. 2560.31   4
  -7   4  -2 124234. 2355.28   1
   7  -4  -2 131042. 2461.28   9
   4  -2  -7 115081. 2664.24   9
   7  -4  -2 122400. 2705.83   6
   7   4   2 124442. 2834.96   5
  -2   7  -4 129083. 2801.56   1
  -2  -7   4 121725. 2332.12   7
   4   2   7 127541. 2849.21   2
   7  -4  -2 126081. 2520.61   7
  -4  -2   7 121896. 2608.61   2
  -4  -2   7 125462. 2166.02   8
   2   7   4 122265. 2643.51   8
   4   2   7 122557. 2761.91   8
   7  -4  -3 6556.62 459.054   9
   4   3   7 6088.32 547.672   8
   7   4   3 5004.37 500.902   5
   7   4   3 6020.90 432.290   4
  -3   7  -4 5897.40 507.166   1
   3   7   4 5744.62 487.689   8
  -7   4  -3 6319.00 405.063   1
  -3  -7   4 6869.90 380.352   7
   7  -4  -3 6173.88 530.775   6
   7  -4  -4 12553.6 671.165   9
   7   4   4 12625.6 599.396   4
   4   7   4 13184.7 746.489   8
   4   4   7 12536.8 787.788   8
  -4   7  -4 13327.6 763.364   1
   7   4   4 11874.5 784.411   5
   7  -4  -4 12811.9 760.542   6
   5  -7  -4 80129.6 1864.90   9
  -5   7  -4 72577.1 1993.46   1
   5   7   4 78270.8 2078.22   8
   7   4   5 79459.5 2246.60   5
   5   7   4 77375.3 2015.33   4
   7  -4  -5 75212.2 2105.88   6
   4   5   7 76812.0 2170.92   8
   7  -4  -5 74477.3 1961.34   9
   7  -4  -6 63162.2 1828.64   9
   6  -7  -4 60354.1 1609.98   9
   6   7   4 61538.3 1951.73   5
   6   7   4 59381.5 1742.99   4
   6   7   4 59054.9 1827.50   8
  -6   7  -4 60224.0 1772.72   1
   7   4   6 57352.6 1931.19   5
   4   6   7 63414.8 1963.48   8
   7  -5   6 32747.3 1216.05   6
   6  -7   5 31778.4 1358.65   7
  -5   6   7 33693.9 1353.38   8
   6   7  -5 31806.1 1318.52   9
   5  -6   7 33802.6 1324.92   2
   7   5  -6 31046.7 1438.83   4
  -7   5   6 35016.3 1359.72   8
   5   6  -7 33110.3 1449.57   4
   6   7  -5 30622.2 1458.30   4
   7   5  -6 32751.4 1373.65   9
   5  -6   7 33363.7 1399.76   7
   7  -5   6 32217.8 1385.32   7
   6  -7   5 34298.9 1225.82   2
   5   6  -7 32621.6 1310.45   9
  -6   7   5 33724.2 1367.88   8
   7  -5   6 32825.3 1248.92   2
  -7   5   5 39229.7 1425.03   8
   7  -5   5 38069.6 1311.08   6
   5  -5   7 39120.4 1499.76   7
   7  -5   5 37286.2 1448.43   7
   7   5  -5 40206.0 1489.62   9
  -5   5   7 39300.6 1412.96   8
   5   5  -7 39347.9 1528.75   4
   5   7  -5 38157.7 1380.29   9
   5  -7   5 41287.5 1355.48   2
   5   7  -5 38063.2 1579.66   4
  -5   7   5 38682.2 1439.34   8
   5  -7   5 37066.8 1430.19   7
   7  -5   5 39645.5 1305.44   2
   5  -5   7 40214.0 1433.35   2
   7   5  -5 40710.9 1612.03   4
   5   5  -7 37736.9 1397.66   9
   5   4  -7 24799.5 1150.42   4
   7  -5   4 25162.0 935.033   2
   7   5  -4 23339.5 1088.44   9
   7  -5   4 22926.3 973.175   6
   4   7  -5 23518.6 1176.37   4
   5   4  -7 23801.2 1068.41   9
  -4   7   5 24549.9 1085.44   8
   4   7  -5 22051.0 962.209   9
   4  -7   5 24322.4 1005.40   2
   7   5  -4 24327.4 1192.65   4
  -5   4   7 22615.0 1003.02   8
   4  -7   5 24236.5 1085.57   7
   7  -5   4 24618.3 1102.50   7
   5  -4   7 22690.4 1100.87   7
   7   5  -4 24659.4 872.761   6
  -7   5   4 23584.4 1061.41   8
   5  -4   7 22334.2 1041.32   2
   7  -5   3 51121.4 1318.60   2
   5  -3   7 51575.8 1461.39   5
   5   3  -7 51191.9 1628.50   9
   7  -5   3 47313.6 1467.82   6
   5  -3   7 51781.3 1629.44   2
   7   5  -3 50871.7 1742.00   4
   3  -7   5 52827.7 1615.52   7
   7   5  -3 57067.3 1446.69   6
   5   3  -7 52327.2 1696.63   4
   3   7  -5 48656.4 1428.46   9
  -5   3   7 49885.8 1505.36   8
   3   7  -5 49842.4 1724.35   4
  -5   3   7 51687.2 1267.31   2
  -3   7   5 54253.8 1637.57   8
   7  -5   3 50769.8 1605.74   7
   5  -3   7 52143.1 1686.98   7
   3  -7   5 52551.7 1548.84   2
   7   5  -2 89942.6 2255.37   3
   7  -5   2 95013.2 2238.18   6
  -2   7   5 94338.4 2304.98   8
   2   7  -5 97384.2 2490.38   4
   7  -5   2 94832.4 2302.30   7
   5   2  -7 97349.3 2432.82   4
   5  -2   7 93515.9 2198.96   5
  -5   2   7 102240. 2034.68   2
  -5   2   7 94838.8 2162.20   8
   2  -7   5 98447.2 2295.70   7
   5  -2   7 100328. 2421.32   2
   7   5  -2 92643.9 2434.20   4
   2   7  -5 95511.0 2055.71   9
   5   2  -7 94555.4 2356.65   9
   7  -5   1 47381.7 1459.07   6
  -5   1   7 48704.3 1349.50   8
   5  -1   7 51425.8 1522.55   5
   5   1  -7 49766.3 1600.43   4
   5  -1   7 50231.8 1602.42   2
   5   1  -7 48027.6 1546.83   9
  -1   7   5 50187.1 1529.13   8
  -5   1   7 50320.5 1324.71   2
   7   5  -1 51198.0 1625.97   4
   7  -5   1 48586.3 1485.08   7
   1  -7   5 47007.4 1421.80   7
   1   7  -5 49693.1 1619.22   4
   7   5  -1 50482.3 1551.32   3
   1   7  -5 47371.6 1225.40   9
   7  -5   0 35439.9 1239.92   6
  -5   0   7 37622.7 1079.90   8
   7   5   0 34649.2 1244.99   5
   5   0   7 35552.1 1326.57   2
  -5   0   7 35587.8 1115.32   2
   5   0   7 35486.4 1275.67   5
   0  -7   5 35109.5 1144.26   7
   7  -5   0 37688.8 937.769   9
   0  -7  -5 36138.5 1339.39  10
   5   0  -7 36102.1 1296.83   9
   0   7   5 36274.8 1259.08   8
   7  -5   0 36759.9 1237.36   7
   7   5   0 37060.8 1326.40   3
   7   5   0 35814.5 1302.70   4
   5   0  -7 35739.0 1332.90   4
   0   7  -5 36427.0 1320.60   4
   7  -5  -1 48581.5 1193.16   9
   5  -1  -7 45134.6 1490.98   9
   7   5   1 44974.1 1508.96   5
   7   5   1 47005.4 1478.31   4
   5   1   7 46466.0 1564.63   2
   7   5   1 47138.1 1568.11   3
  -5  -1   7 47846.1 1366.66   2
   7  -5  -1 44063.6 1439.90   6
   5   1   7 50676.3 1568.75   5
  -5  -1   7 46981.8 1183.63   8
   1   7   5 47219.9 1477.79   8
   5   1   7 48937.6 1569.46   8
   7  -5  -1 48494.3 1426.88   7
   1  -7  -5 50105.2 1588.13  10
  -1   7  -5 47771.5 1515.78   4
  -1  -7   5 47154.0 1299.69   7
   7   5   2 97232.0 2281.27   4
  -5  -2   7 100253. 1865.45   8
   2   7   5 97708.7 2364.57   8
   7  -5  -2 101839. 2071.76   9
   7  -5  -2 97908.3 2244.60   7
   5   2   7 96428.7 2449.20   8
   7   5   2 96262.6 2469.54   5
   5   2   7 101032. 2519.84   2
  -7   5  -2 101949. 2142.40   1
   5  -2  -7 96063.0 2371.95   9
  -2  -7   5 104241. 2053.97   7
   7  -5  -2 96976.5 2369.17   6
   5  -3  -7 48352.5 1562.79   9
  -7   5  -3 52601.1 1396.05   1
   7   5   3 49014.8 1440.27   4
   3   7   5 49348.5 1573.20   8
   5   3   7 47949.1 1629.06   8
   7  -5  -3 50673.8 1604.92   6
  -3  -7   5 48893.2 1180.87   7
   7  -5  -3 53912.2 1412.07   9
   7   5   3 46823.6 1636.95   5
   7  -5  -4 23194.4 934.037   9
   7   5   4 20879.6 1070.27   5
   5   4   7 22694.3 1101.61   8
   4   7   5 21279.5 1014.10   8
   7   5   4 21439.8 867.719   4
   5  -4  -7 21664.9 1003.34   9
   7  -5  -4 22013.3 1046.72   6
   5  -5  -7 38208.6 1397.16   9
   7   5   5 40230.9 1500.69   8
   5   5   7 38411.7 1500.21   8
   5   7   5 41267.1 1368.32   4
   5  -7  -5 43201.6 1352.51   9
   7  -5  -5 38798.1 1334.27   9
   5   7   5 39923.0 1467.25   8
   7   5   5 37556.3 1511.41   5
   7   5   6 28937.0 1343.33   5
   6  -7  -5 31029.8 1160.88   9
   7  -5  -6 34151.8 1284.07   9
   5  -6  -7 30616.3 1245.55   9
   5   6   7 29198.7 1325.58   8
   7   5   6 28916.3 1315.04   8
   6   7   5 32625.0 1202.25   4
   6   7   5 30468.9 1298.39   8
   7  -6   6 23455.6 1057.84   2
   6   7  -6 26421.9 1203.86   9
   6  -6   7 26329.4 1174.65   2
   7  -6   6 25660.4 1048.86   6
   6   6  -7 24495.4 1293.53   4
   7   6  -6 24971.0 1324.38   4
   6   7  -6 22577.9 1263.61   4
   6  -7   6 24703.5 1094.25   2
   6  -7   6 25279.0 1240.25   7
   7  -6   6 25432.3 1251.83   7
   6  -6   7 24189.3 1226.92   7
  -6   6   7 24616.4 1171.46   8
   6   6  -7 23821.2 1163.52   9
  -6   7   6 24952.9 1196.52   8
  -7   6   6 24040.6 1169.70   8
   7   6  -6 24604.5 1203.05   9
   7  -6   5 76327.0 1953.51   2
   5   7  -6 71309.4 2054.38   9
   7   6  -5 75301.7 2204.56   9
   7  -6   5 77524.2 1965.73   6
   5   7  -6 72665.7 2323.55   4
   5  -7   6 78716.4 2097.99   2
  -6   5   7 75819.4 2132.45   8
   7  -6   5 73778.3 2205.87   7
  -7   6   5 75461.0 2167.87   8
   6   5  -7 78967.3 2363.75   4
   7   6  -5 75709.3 2394.53   4
  -5   7   6 79378.7 2221.73   8
   5  -7   6 75856.5 2220.80   7
   6  -5   7 76112.8 2269.27   7
   6   5  -7 72991.8 2155.26   9
   6  -5   7 77432.3 2145.71   2
   7  -6   4 38202.2 1189.93   2
   4   7  -6 36433.0 1292.67   9
  -4   7   6 36255.6 1390.97   8
   6  -4   7 34631.5 1333.34   2
   6  -4   7 36351.4 1449.60   7
  -7   6   4 36007.2 1388.10   8
  -6   4   7 37250.3 1342.59   8
   4  -7   6 34376.4 1301.13   2
   6   4  -7 37149.4 1502.14   4
   7  -6   4 35175.4 1393.97   7
   7   6  -4 33816.3 1491.09   4
   6   4  -7 34343.5 1369.43   9
   4   7  -6 36050.2 1503.81   4
   4  -7   6 37125.7 1418.48   7
   7  -6   4 36298.7 1244.97   6
   3   7  -6 48638.9 1711.68   4
   3   7  -6 48185.8 1443.56   9
   6   3  -7 49319.8 1715.52   4
   3  -7   6 50005.1 1577.41   2
  -3   7   6 46236.0 1574.71   8
  -6   3   7 47650.6 1494.69   8
   6   3  -7 45139.6 1584.82   9
   7   6  -3 46155.9 1713.51   4
   7  -6   3 45585.5 1570.60   7
   7  -6   3 48062.2 1470.67   6
   3  -7   6 48665.4 1591.65   7
   6  -3   7 48106.8 1490.07   5
   6  -3   7 45661.6 1636.65   7
  -7   6   3 48320.6 1612.86   8
   7   6  -3 50261.8 1354.51   6
   6  -3   7 45065.9 1550.92   2
   2   7  -6 68431.0 1699.28   9
   6   2  -7 69143.3 1993.49   9
   7   6  -2 68177.1 1893.45   3
   6  -2   7 71385.7 1897.93   5
   2   7  -6 66747.3 2001.45   4
  -6   2   7 68409.6 1782.90   8
   7  -6   2 66145.4 1912.44   7
   2  -7   6 69084.9 1925.79   2
   6  -2   7 70268.6 1981.32   2
   6   2  -7 68950.7 2058.09   4
   7   6  -2 69926.5 2104.07   4
   2  -7   6 65076.3 1856.53   7
   7  -6   2 68146.9 1819.74   6
  -2   7   6 69146.1 1945.28   8
   6  -1   7 2257.56 357.627   2
   6   1  -7 3135.66 410.985   9
   7  -6   1 2912.02 360.485   6
   7   6  -1 2634.89 397.462   4
   1   7  -6 2593.82 273.822   9
  -6   1   7 2723.31 321.908   8
   6  -1   7 2672.83 377.031   5
  -1   7   6 2718.36 384.124   8
   7   6  -1 2213.06 328.590   3
  -6   1   7 2588.51 287.200   2
   7  -6   1 3259.83 395.470   7
   1  -7   6 2682.04 342.308   7
   1   7  -6 3016.04 391.713   4
   6   1  -7 2710.07 385.347   4
   7   6   0 8674.64 607.428   5
   7   6   0 9017.20 662.846   4
   6   0  -7 7460.79 628.470   4
   6   0  -7 6400.56 546.912   9
   7   6   0 8679.30 626.333   3
   0   7  -6 7114.20 559.982   4
   6   0   7 9572.33 686.264   2
  -6   0   7 6653.58 453.529   2
  -6   0   7 6697.83 447.070   8
   0   7   6 8155.91 614.455   8
   7  -6   0 7752.97 574.106   7
   0  -7   6 6082.01 477.602   7
   0  -7  -6 8547.55 653.327  10
   6   0   7 8146.50 613.466   5
   7  -6   0 7627.62 571.318   6
  -6  -1   7 2935.27 285.407   8
   6  -1  -7 2709.45 360.219   9
   7   6   1 1707.19 308.766   5
   6   1   7 1854.56 328.789   5
   7   6   1 2580.82 366.205   3
  -6  -1   7 2781.62 327.665   2
   7  -6  -1 2722.63 358.967   7
   6   1   7 2476.77 389.551   2
  -1  -7   6 2432.83 291.471   7
   7   6   1 2376.19 349.353   4
   7  -6  -1 2749.18 356.217   6
  -1   7  -6 2699.36 353.480   4
   1   7   6 3334.37 403.939   8
  -7   6  -1 2471.02 317.149   1
   7  -6  -2 75916.5 1667.16   9
   7   6   2 71940.1 1952.76   4
   6   2   7 74704.4 2113.43   5
   7   6   2 72067.0 2089.73   5
   2   7   6 76165.2 2065.88   8
  -7   6  -2 71864.7 1826.49   1
   7  -6  -2 71753.5 1923.48   7
  -2  -7   6 70872.0 1662.16   7
  -2   7  -6 70682.7 1883.86   4
   6  -2  -7 71180.3 2004.28   9
   7  -6  -2 70572.4 1984.92   6
  -7   6  -3 50319.9 1472.01   1
   6   3   7 51251.8 1733.08   5
   3   7   6 46868.2 1609.73   8
   6  -3  -7 52611.4 1656.00   9
   6   3   7 48668.0 1693.53   8
   7   6   3 48287.6 1697.26   5
   7  -6  -3 49518.3 1640.36   6
   7  -6  -3 52619.3 1402.81   9
   7   6   3 49963.5 1530.06   4
  -3   7  -6 51025.5 1496.17   4
   6  -4  -7 34539.1 1332.04   9
   7  -6  -4 36379.5 1201.59   9
   7   6   4 33305.3 1410.42   5
   6   4   7 34894.5 1434.66   8
   7   6   4 34043.0 1346.28   8
   4   7   6 35249.5 1395.53   8
  -7   6  -4 36806.4 1248.34   1
   7   6   4 35386.4 1225.97   4
   6   5   7 77175.3 2293.68   8
   7  -6  -5 81676.6 2058.21   9
   7   6   5 77532.2 2236.87   8
   5   7   6 78998.2 2271.48   8
   7   6   5 74674.9 2283.14   5
   7   6   5 77513.9 1924.53   4
   6  -5  -7 73439.4 2106.85   9
   7   6   6 23854.6 1201.28   8
   6   7   6 22487.1 1162.97   8
   6  -6  -7 24882.3 1135.32   9
   7   6   6 23374.9 1219.00   5
   6  -7  -6 24026.4 1068.62   9
   7  -6  -6 24368.4 1093.11   9
   6   6   7 22496.5 1185.93   8
   7  -7   7 71695.8 2351.15   7
  -7   7   7 72918.3 2292.64   8
   7   7  -7 69727.2 2470.80   4
   7  -7   7 76250.9 2191.55   2
   7   7  -7 68255.1 2238.48   9
  -7   7   6 9310.35 753.292   8
   7  -6   7 8811.85 689.108   2
   6   7  -7 7702.18 671.266   9
   7   7  -6 9219.14 846.381   4
  -6   7   7 8580.77 723.240   8
   7   7  -6 8774.90 726.455   9
   6   7  -7 7913.73 766.211   4
  -7   6   7 8065.68 702.488   8
   7  -7   6 9293.04 786.430   7
   6  -7   7 8276.34 735.127   7
   7  -6   7 8883.23 770.871   7
   7   6  -7 7451.49 664.894   9
   6  -7   7 9153.79 698.292   2
   7   6  -7 10218.2 869.163   4
   7  -7   6 7968.66 630.337   2
   5   7  -7 744.344 277.441   4
   7   7  -5 1209.21 337.589   4
   5   7  -7 1202.88 275.518   9
  -5   7   7 1505.39 346.159   8
   7   5  -7 1267.60 314.993   9
  -7   5   7 1610.48 324.238   8
  -7   7   5 1511.23 341.442   8
   7  -7   5 1191.04 234.035   6
   7  -5   7 1305.40 349.748   7
   5  -7   7 1534.90 321.700   2
   7   5  -7 1185.18 366.188   4
   7  -7   5 1635.56 292.236   2
   7  -7   5 1102.46 305.258   7
   5  -7   7 1556.27 329.924   7
   7  -5   7 771.499 230.095   2
  -7   4   7 8304.46 641.330   8
  -4   7   7 10313.8 751.137   8
   7   4  -7 11286.7 803.094   9
   4   7  -7 8198.10 708.838   4
   4  -7   7 9890.03 717.836   2
   7   7  -4 8216.03 749.635   4
   7  -4   7 10435.6 801.781   7
   4   7  -7 8141.82 617.697   9
   7  -7   4 9144.14 605.135   6
   7  -4   7 10278.8 717.508   2
   7  -7   4 8353.87 693.401   7
   4  -7   7 9058.22 705.577   7
  -7   7   4 10495.7 761.821   8
   7   4  -7 10295.4 813.976   4
   7  -7   3 9096.28 604.442   6
   7  -7   3 8879.75 691.081   7
  -3   7   7 8341.53 667.767   8
  -7   7   3 9140.26 710.357   8
   7   3  -7 9724.43 732.236   9
   7  -3   7 8807.04 669.516   2
   3  -7   7 9458.84 695.198   2
   3   7  -7 10885.9 790.659   4
  -7   3   7 10900.3 695.690   8
   7   3  -7 10989.5 821.208   4
   7   7  -3 8090.31 727.470   4
   3  -7   7 8323.74 652.328   7
   7  -3   7 9380.91 733.914   7
   7   3  -7 10172.1 585.795   6
   3   7  -7 9419.99 619.770   9
   7  -7   2 16507.7 830.786   6
   2   7  -7 15948.7 921.660   4
   7  -2   7 16309.9 907.432   2
   7  -2   7 16787.3 897.633   5
   2   7  -7 15882.1 760.700   9
   7   2  -7 13777.8 903.952   4
  -7   7   2 16164.6 912.740   8
   2  -7   7 14427.2 832.373   7
  -2   7   7 16282.3 914.358   8
   7   7  -2 15760.6 981.741   4
   7   2  -7 15012.3 896.624   9
   7   7  -2 16700.8 875.960   3
   7  -7   2 17686.5 948.914   7
   7  -2   7 16040.0 940.368   7
  -7   2   7 17502.3 839.465   8
   7   2  -7 16182.1 776.404   6
   2  -7   7 15594.3 893.604   2
   7  -7   1 26466.8 1164.45   7
   7   7  -1 29969.9 1125.01   5
   7   1  -7 28764.9 1300.79   4
  -1   7   7 26422.5 1171.85   8
   7  -1   7 28711.0 1210.78   5
  -7   1   7 27282.5 1033.13   8
   7  -1   7 28414.7 1214.71   2
   7   7  -1 28315.5 1293.59   4
   7   1  -7 29221.7 1248.53   9
   1  -7   7 29631.0 1239.67   2
   1   7  -7 26991.7 1171.17   4
   1  -7   7 29411.0 1151.69   7
  -1  -7  -7 30415.2 1331.23  10
   7   7  -1 27521.9 1155.26   3
   1   7  -7 26402.7 946.596   9
   7   1  -7 30411.3 1118.88   6
   7  -7   1 26177.0 1083.43   6
  -7   0   7 89634.3 1970.25   2
   7   0   7 84502.3 2322.78   2
  -7   0   7 86930.0 1985.77   8
   0   7   7 82205.0 2257.46   8
   7   7   0 89832.6 2264.97   5
   7  -7   0 88098.9 2289.59   7
   0  -7  -7 85141.1 2397.15  10
   7   7   0 87444.0 2394.55   4
   0  -7   7 89174.2 2144.69   7
   7   0   7 88018.4 2356.56   5
   7   0  -7 83701.0 2305.10   9
   7   7   0 86276.0 2293.87   3
   7   0  -7 88454.6 2481.19   4
   7  -7   0 88131.5 2220.82   6
   0   7  -7 86234.1 2220.85   4
   1   7   7 32439.3 1313.14   8
   7  -7  -1 30741.4 1234.71   7
   7   7   1 30691.9 1273.90   5
  -7   7  -1 29092.8 1138.18   1
   7  -7  -1 31050.4 1227.44   6
  -7  -1   7 30840.2 994.852   8
   7   7   1 31522.4 1302.95   3
  -1  -7   7 29037.5 1058.44   7
   7   7   1 31859.4 1298.93   4
  -1   7  -7 31814.3 1183.86   4
   7  -1  -7 26934.6 1203.43   9
   7   1   7 33930.9 1372.41   5
  -7  -1   7 30021.7 1063.23   2
   7  -2  -7 18149.2 955.194   9
  -7   7  -2 19015.9 902.448   1
   2   7   7 18772.4 995.719   8
  -2  -7   7 18179.2 765.594   7
   7   2   7 17613.4 999.592   5
  -2   7  -7 16452.8 810.660   4
   7   7   2 17468.0 981.943   5
   7   7   2 17187.1 917.341   4
   7  -7  -2 16382.6 906.107   6
   7   7   3 13773.9 818.628   8
   7   7   3 11418.8 808.830   5
   7   3   7 12313.4 847.898   5
   3   7   7 10899.0 787.320   8
   7  -3  -7 12970.0 808.834   9
   7   7   3 11914.2 743.934   4
  -7   7  -3 12841.3 750.219   1
   7   7   4 8736.90 724.464   5
   7   4   7 8250.23 713.701   8
   7  -7  -4 9233.03 583.656   9
   7  -4  -7 8286.48 651.180   9
   7   4   7 8434.16 717.190   5
   7   7   4 7460.68 640.841   8
   4   7   7 8458.17 711.708   8
   7   7   4 8944.70 636.680   4
  -7   7  -4 7954.01 599.846   1
   7  -7  -5 2004.64 327.420   9
   7   5   7 1852.52 377.128   5
   7   7   5 1904.81 386.433   5
   7   7   5 1545.34 339.833   8
   7   5   7 1359.80 333.004   8
   7  -5  -7 1351.71 280.004   9
   5   7   7 1436.34 345.778   8
   7   7   5 1750.68 302.615   4
   7  -6  -7 8576.33 676.441   9
   6   7   7 8287.79 740.200   8
   7   6   7 8811.79 761.046   8
   7   7   6 9338.38 775.322   8
   7   7   6 8248.46 753.564   5
   7  -7  -6 9891.06 689.567   9
   7   6   7 8094.52 744.720   5
   6  -7  -7 9097.89 691.256   9
   7   7   7 67482.5 2308.46   5
   7   7   7 68747.3 2284.08   8
   7  -7  -7 67930.1 2082.37   9
   0   8   0 40.4217 138.240   1
   8   0   0 196.026 146.972   6
   8   0   0 264.241 171.371   4
   0   8   0 250.133 136.020   8
   0   0   8 17.8914 139.201   8
   8   0   0 224.756 155.642   3
   0   0   8 56.4240 161.785   2
   8   0   0 223.973 101.223   7
   0   1   8 7619.39 508.146   8
   8   0  -1 8799.13 561.476   9
   1  -8   0 8111.18 527.745  10
   8   0   1 7342.50 484.923   4
   1   8   0 6762.08 539.798   1
   0  -1   8 8199.82 483.838   8
   8   0   1 7148.82 534.596   3
   8   0  -1 6956.04 531.636   6
   0  -1   8 7800.38 573.339   2
  -1   8   0 7992.33 481.329   8
   1   8   0 8040.80 444.995   8
   8   0  -1 8071.32 392.919   7
   8   0  -1 7824.29 551.795   4
   0   1  -8 8297.99 444.049   4
   8   0   1 7222.36 445.370   7
   0   1   8 8109.89 585.948   2
   8   0  -2 141353. 3054.49   4
   8   0   2 145865. 3066.34   3
   2   8   0 140953. 3058.68   1
   0  -2   8 146283. 2690.03   8
   0   2  -8 155088. 2705.19   4
  -2   8   0 149892. 2835.88   8
   0   2   8 137403. 3011.59   2
   8   0  -2 139836. 2990.02   6
   2   8   0 143606. 2653.08   8
   2  -8   0 143903. 2986.46   7
   8   0  -2 151534. 2429.34   7
   0   2   8 138521. 2907.98   8
   0  -2   8 150908. 3122.05   2
   8   0   2 145039. 2839.70   7
   8   0  -2 147529. 2987.93   9
   0   3   8 828.501 226.316   2
   3   8   0 829.299 245.354   1
   3   8   0 716.342 171.220   8
   8   0  -3 915.118 224.733   6
   0   3  -8 619.960 164.824   9
  -3   8   0 1514.19 259.571   8
   8   0  -3 1356.53 254.458   9
   8   0   3 761.165 231.547   3
   0   3   8 563.752 201.146   8
   0  -3   8 896.294 250.624   2
   3  -8   0 722.137 230.798   7
   8   0   3 768.804 210.977   7
   8   0  -3 1180.97 273.950   4
   0   3  -8 652.702 165.213   4
   0   4  -8 899.594 186.094   4
   8   0  -4 1455.81 282.508   9
   8   0  -4 850.485 225.999   6
   4   8   0 1168.63 226.511   5
   4   8   0 915.601 254.547   4
   4   8   0 786.042 192.792   3
   4   8   0 1360.44 224.724   8
  -4   8   0 1995.42 304.014   8
   4   8   0 1357.80 297.289   1
   0   4   8 1247.66 280.013   8
   0  -4   8 1066.16 265.958   2
   0   4  -8 978.236 205.586   9
   4  -8   0 1184.42 274.145   7
   0   4   8 929.513 263.096   2
   8   0   4 1071.80 269.247   5
   0  -4   8 1008.60 232.395   7
   8   0   4 1218.27 272.024   7
   8   0  -4 1045.84 278.469   4
   0   5   8 106618. 2548.13   8
   5   8   0 105208. 2385.71   5
   8   0  -5 97807.7 2484.52   9
   5   8   0 98900.5 2452.97   1
   0  -5   8 99178.7 2540.14   2
   8   0   5 103717. 2614.17   5
   8   0  -5 100249. 2660.48   4
   5   8   0 108265. 2419.60   3
   0  -5   8 102619. 2367.63   7
   0   5  -8 105182. 2249.90   9
  -5   8   0 99301.4 2414.02   8
   5  -8   0 101457. 2512.22   7
   0   5  -8 103972. 2295.13   4
   8   0  -5 99788.5 2403.86   6
   5   8   0 105549. 2711.00   4
   5   8   0 112815. 2301.68   8
   0   6  -8 20648.6 825.516   9
   8   0  -6 21098.3 1046.51   9
  -8   0   6 20873.5 863.234   8
   0  -6   8 19729.9 1032.90   2
   8   0   6 20378.4 1061.18   5
   0   6   8 22175.0 1069.37   8
   0   6  -8 21440.5 940.242   4
   8   0  -6 21145.9 1131.93   4
   6   8   0 22733.1 1151.22   4
   6  -8   0 21042.0 952.292   6
   6   8   0 20815.4 965.775   5
   6  -8   0 19346.1 992.402   7
   0  -6   8 19813.7 917.644   7
   6   8   0 21354.0 997.661   3
   6   8   0 22333.5 1007.31   1
   8   0  -6 20619.2 961.183   6
   8   0  -7 13891.2 873.606   9
   7   8   0 12406.5 776.479   5
   7   8   0 14429.9 863.955   3
   0  -7   8 11326.9 699.902   7
   0  -7   8 13673.7 877.415   2
   8   0   7 13788.2 882.939   5
   0   7   8 12674.0 845.915   8
   7  -8   0 13041.2 784.292   6
  -8   0   7 11816.4 658.600   8
   7  -8   0 12508.0 817.315   7
   0   7  -8 12719.4 769.381   4
   7   8   0 12080.0 851.594   4
   8   0  -7 12802.4 775.253   6
   7  -8   1 12566.3 821.844   7
   8   1  -7 11934.1 826.437   9
   7   8  -1 12343.8 779.210   3
  -8   1   7 12439.3 704.077   8
  -1   7   8 12750.7 848.441   8
   8  -1   7 11984.2 801.807   2
   1  -7   8 12152.7 832.625   2
   8   1  -7 12543.7 895.861   4
  -7   8   1 12142.0 817.115   8
   7   8  -1 12318.0 722.140   5
   1   7  -8 12210.1 782.228   4
   1  -7   8 13383.1 795.219   7
   7   8  -1 11907.2 870.379   4
   8  -1   7 12652.5 830.323   5
   8   1  -7 11754.5 721.439   6
   7  -8   1 12500.6 750.714   6
  -1  -7  -8 13440.2 905.902  10
  -6   8   1 19802.3 990.114   8
   6   8  -1 20341.8 941.666   3
   8  -1   6 19388.5 1027.66   5
   8   1  -6 18921.7 1001.35   9
   1   6  -8 20255.1 855.093   9
   8   1  -6 18828.3 895.572   6
   1  -6   8 16647.8 874.225   7
   6   8  -1 19951.9 1100.73   4
  -8   1   6 17403.8 828.914   8
   8  -1   6 20593.5 994.122   2
   1  -6   8 18168.3 992.317   2
   6   8  -1 20944.6 882.911   5
   6  -8   1 19148.0 989.017   7
   8   1  -6 19937.7 1093.46   4
   8  -1   6 20134.7 1032.45   7
  -1   6   8 19717.4 1001.12   8
   6  -8   1 21270.8 924.534   6
   1   6  -8 20300.8 949.492   4
  -1  -6  -8 17522.9 1001.05  10
   8   1  -5 85216.5 2120.65   6
   8   1  -5 85773.1 2276.82   9
  -1  -5  -8 80058.2 2255.16  10
   5   8  -1 90456.5 2013.86   5
   1   5  -8 84925.6 2037.77   9
   1  -5   8 89923.9 2211.57   7
   8  -1   5 84993.7 2264.86   7
   8   1  -5 87457.4 2420.78   4
  -1   5   8 87240.8 2242.59   8
   1  -5   8 90084.9 2345.08   2
   5   8  -1 87471.2 2469.95   4
   1   5  -8 85703.9 2112.06   4
  -5   8   1 87564.9 2221.80   8
   5  -8   1 81792.7 2217.44   7
   5   8  -1 87634.0 2276.48   1
   5   8  -1 89301.3 2090.76   3
  -4   8   1 19117.2 890.015   8
   8   1  -4 17951.1 853.442   6
   1   4  -8 18324.1 835.499   9
   1   4  -8 20009.7 854.564   4
   8   1  -4 19058.7 992.986   4
  -1   4   8 18860.3 880.541   2
   1  -4   8 17996.9 878.981   7
   4   8  -1 21733.6 838.659   3
   4   8  -1 21622.8 999.158   1
   4  -8   1 17782.1 897.100   7
   1  -4   8 19023.9 970.281   2
   8  -1   4 19796.9 933.174   7
  -1   4   8 19707.9 920.542   8
   8   1  -4 18648.5 927.834   9
   4   8  -1 19946.0 1067.57   4
   4   8  -1 20603.6 791.092   5
  -1  -4  -8 18896.0 922.114  10
   3   8  -1 58067.2 1733.09   1
   8   1  -3 55189.8 1659.26   9
   1   3  -8 57207.2 1599.12   9
   3  -8   1 59386.9 1667.69   7
   8  -1   3 55695.1 1633.31   3
  -1   3   8 52874.7 1580.12   2
   3   8  -1 59316.4 1420.92   5
   1  -3   8 54160.6 1689.77   2
   3   8  -1 58143.8 1411.75   3
   8   1  -3 52301.8 1688.68   4
  -3   8   1 55410.5 1563.13   8
  -1  -3  -8 55285.4 1586.26  10
   1   3  -8 59067.2 1532.56   4
   8   1  -3 54671.3 1597.27   6
   3   8  -1 60220.9 1336.56   8
  -1   3   8 57596.1 1614.36   8
   8  -1   3 55318.0 1588.02   7
   3   8  -1 56995.1 1875.10   4
   1   2  -8 6501.70 505.679   9
   2   8  -1 6933.89 381.966   3
  -1   2   8 5909.54 465.736   8
   1   2  -8 6133.46 428.957   4
  -2   8   1 5992.00 455.825   8
   8   1  -2 6621.53 518.763   9
  -1  -2  -8 5606.19 429.166  10
   2   8  -1 6855.70 374.939   8
   8  -1   2 5659.12 461.864   3
   1  -2   8 6085.57 426.002   8
   1  -2   8 6681.61 546.917   2
  -1   2   8 6331.33 507.388   2
   8  -1   2 6431.11 470.875   7
   8   1  -2 5868.77 481.662   6
   2   8  -1 6073.38 522.077   1
   8   1  -2 7146.95 554.337   4
   2  -8   1 6581.93 504.797   7
   1   8  -1 31590.0 903.499   8
   8   1  -1 34991.3 1215.49   4
   8   1  -1 34752.1 1213.15   9
   8  -1   1 32243.1 1149.66   3
   1   8  -1 33275.4 838.974   3
   1   1  -8 36198.6 1083.59   4
   8   1  -1 34402.5 1230.14   3
   8   1  -1 36666.7 841.937   7
   1  -1   8 33578.0 1253.22   2
   1  -8   1 34444.5 1099.61  10
  -1   8   1 32601.2 1064.95   8
   1  -8   1 34255.3 1160.28   7
   1   8  -1 33386.9 1244.36   1
   8   1  -1 34804.6 1225.33   6
   8  -1   1 32167.6 1034.55   7
  -1   1   8 33273.0 1099.59   8
  -1   1   8 33689.8 1197.13   2
   1  -1   8 33863.5 1087.45   8
   8   1   0 3496.93 356.157   4
   8  -1   0 3376.31 296.710   7
   1   0   8 3168.43 337.811   8
   1   0   8 2825.83 380.484   2
  -1   0   8 2853.49 293.574   8
   8   1   0 3462.94 388.074   3
   0   8   1 3767.64 338.252   8
   8  -1   0 3444.50 367.917   3
   0   8  -1 2989.17 389.469   1
   8   1   0 3663.64 272.464   7
   0   8  -1 3268.45 277.570   8
   8  -1   0 2910.15 357.473   6
  -1   0   8 3268.17 372.742   2
   1   1   8 27627.4 1139.61   2
  -1   8  -1 32124.2 958.147   8
   8  -1  -1 31388.9 899.792   7
   1   1   8 29522.5 1079.14   8
   8   1   1 30296.0 1158.10   3
  -1   8  -1 29419.8 1154.95   1
   8  -1  -1 30497.0 1157.78   6
   1   8   1 30408.5 978.426   8
   8  -1  -1 30966.5 1066.65   9
   8   1   1 28168.8 1000.02   4
  -1  -1   8 29778.4 1135.22   2
  -1  -1   8 31989.9 970.247   8
   8   1   1 29881.9 933.186   7
   1  -8  -1 30644.5 1103.08  10
   8   1   2 5794.79 409.267   4
   2   8   1 5345.52 391.258   8
   8  -1  -2 5731.57 455.247   9
   1   2   8 5548.12 500.168   2
   1   2   8 5530.90 473.975   8
  -2   8  -1 6127.03 424.846   8
  -1   2  -8 6749.81 362.415   4
   8   1   2 6450.60 446.267   7
  -1  -2   8 6219.09 384.941   8
  -2   8  -1 5575.84 494.810   1
   8  -1  -2 5772.73 342.765   7
  -1  -2   8 5514.25 496.336   2
   8   1   2 5051.53 482.863   3
   8  -1  -2 6190.29 514.735   6
   3   8   1 60419.2 1746.69   1
   8  -1  -3 62526.7 1766.85   6
  -1  -3   8 62449.4 1356.06   8
   8   1   3 62007.4 1442.47   4
   3   8   1 63109.9 1559.38   8
   8  -1  -3 61479.9 1705.40   9
  -3   8  -1 64812.0 1630.11   8
   1   3   8 60540.0 1744.15   8
  -3   8  -1 59766.7 1765.06   1
  -1   3  -8 62665.0 1413.76   4
   8   1   3 62885.5 1879.10   5
   1   3   8 67619.9 1868.40   2
  -1  -3   8 61367.9 1788.46   2
   8  -1  -4 17449.4 879.671   6
   8   1   4 16762.3 927.277   5
  -1  -4   8 19090.8 948.018   2
   4   8   1 17338.3 873.531   1
   8  -1  -4 18186.0 882.288   9
  -4   8  -1 17185.2 883.008   1
   4   8   1 18622.6 794.337   8
  -4   8  -1 17265.9 815.204   8
   1   4   8 17512.1 906.310   2
  -1   4  -8 19125.4 725.470   4
   1   4   8 17316.2 892.868   8
  -1   4  -8 17924.1 768.540   9
   4   8   1 16448.5 937.679   4
  -1  -4   8 18633.9 806.851   7
  -5   8  -1 88394.4 2273.72   1
   5   8   1 92704.7 2133.60   8
  -1  -5   8 85462.4 2310.31   2
   1   5   8 87077.3 2307.53   8
   8   1   5 89963.4 2423.38   5
  -1  -5   8 94381.1 2126.39   7
  -1   5  -8 94657.7 2040.44   4
   5   8   1 90320.4 2267.25   5
   5   8   1 89115.0 2412.55   4
   5  -8  -1 94266.6 2354.98   7
  -1   5  -8 88781.7 1962.64   9
   5   8   1 88250.1 2236.03   1
   8  -1  -5 87734.8 2274.13   9
   8  -1  -5 85161.0 2225.64   6
  -1  -6   8 19853.0 1029.12   2
   8  -1  -6 17732.1 952.035   9
  -8  -1   6 18275.3 767.612   8
  -6   8  -1 19913.0 967.349   1
   6   8   1 16920.8 970.309   4
   6   8   1 17902.1 940.682   5
   8   1   6 19116.5 1039.17   5
   6   8   1 18009.6 885.075   1
   6  -8  -1 17864.3 951.255   7
   6   8   1 16736.2 833.776   8
   1   6   8 18490.9 990.635   8
  -1   6  -8 18380.0 828.256   4
   6   8   1 17781.0 940.626   3
  -1  -6   8 17890.4 822.443   7
   8  -1  -6 19807.1 966.143   6
  -7   8  -1 10675.4 712.091   1
   7   8   1 9902.05 751.944   4
   7   8   1 9349.97 713.275   5
   8  -1  -7 10165.7 743.212   9
   1   7   8 9342.55 727.398   8
   7   8   1 9793.53 735.680   3
  -8  -1   7 9130.78 538.589   8
   7  -8  -1 10605.5 749.572   7
  -1  -7   8 9420.59 612.843   7
   8   1   7 9707.95 768.064   5
  -1   7  -8 10512.4 663.624   4
   8  -1  -7 9900.99 704.105   6
   7  -8  -1 10062.3 709.744   6
  -7   8   2 28181.8 1264.96   8
   7   8  -2 27016.8 1154.30   3
   8  -2   7 28366.5 1234.79   2
  -2   7   8 29366.8 1288.13   8
   8   2  -7 27047.3 1341.58   4
  -8   2   7 26578.4 1107.49   8
   8   2  -7 26672.7 1260.41   9
   2  -7   8 28451.6 1287.86   2
   2   7  -8 26919.5 1223.31   4
   7  -8   2 26044.4 1224.70   7
   7   8  -2 24467.0 1301.48   4
   2  -7   8 25609.6 1170.90   7
   2   7  -8 26441.4 1055.52   9
   8  -2   7 27741.5 1304.28   7
   8   2  -7 27887.1 1095.27   6
   7  -8   2 25929.6 1082.15   6
   2   6  -8 1207.25 277.873   4
   6  -8   2 664.082 203.758   6
   6   8  -2 500.987 243.720   4
   8  -2   6 789.913 256.096   2
   2   6  -8 782.297 208.308   9
   6   8  -2 492.165 193.742   3
   8  -2   6 1020.61 276.726   7
   8   2  -6 552.735 215.418   9
  -2   6   8 557.700 247.693   8
  -8   2   6 496.927 219.914   8
  -6   8   2 390.359 222.666   8
   2  -6   8 1268.87 311.598   2
   6  -8   2 714.824 221.182   7
   2  -6   8 527.387 222.191   7
   8   2  -6 1287.60 325.778   4
   8   2  -6 698.516 215.831   6
   8   2  -5 34517.1 1192.34   6
   8   2  -5 31297.5 1293.59   9
   2   5  -8 32327.4 1234.04   4
   5  -8   2 34942.6 1052.62   2
   5  -8   2 32000.9 1072.40   6
  -2   5   8 33992.3 1287.11   8
   8   2  -5 29920.9 1340.91   4
  -5   8   2 30058.3 1219.70   8
  -8   2   5 32077.2 1186.80   8
   5   8  -2 34545.0 1161.48   3
   5  -8   2 31256.8 1270.93   7
   2  -5   8 32839.2 1324.84   2
   5   8  -2 31760.4 1424.42   4
   2  -5   8 33772.4 1291.12   7
   8  -2   5 35104.3 1346.32   7
   2   5  -8 32424.5 1181.61   9
   8  -2   5 34841.9 1236.46   2
   8   2  -4 74377.1 1876.33   6
   4   8  -2 70196.0 2189.99   4
   2  -4   8 70927.6 2024.76   2
   8   2  -4 70212.4 2084.81   4
  -2   4   8 71395.0 1921.08   8
  -2   4   8 75970.2 1884.42   2
   8  -2   4 68285.7 1791.45   2
   2   4  -8 75442.9 1925.07   4
   2   4  -8 71554.1 1881.37   9
   4  -8   2 69842.6 1957.57   7
   8   2  -4 69034.3 1992.42   9
   4   8  -2 73864.7 1732.16   3
   8  -2   4 68767.6 1948.25   7
   2  -4   8 70093.6 1959.15   7
  -4   8   2 71882.4 1935.14   8
   4   8  -2 71111.8 2027.77   1
   8  -2   4 73519.2 1901.41   3
   2   3  -8 19086.3 892.967   9
   8   2  -3 21692.3 917.986   6
   8  -2   3 20183.8 882.949   3
  -2   3   8 21036.7 896.970   2
   2  -3   8 22758.3 779.995   5
   2   3  -8 21723.5 915.847   4
  -2   3   8 19609.2 885.240   8
  -3   8   2 23204.7 965.624   8
   8  -2   3 19100.6 890.309   7
   3   8  -2 20474.1 993.571   1
   3   8  -2 17774.5 1018.89   4
   2  -3   8 21453.6 1011.80   2
   3  -8   2 20594.2 938.127   7
   8   2  -3 20444.7 1007.54   4
   8   2  -3 21218.1 983.323   9
   3   8  -2 21134.1 752.473   3
   2   8  -2 179911. 3726.06   1
  -2   8   2 185462. 3540.61   8
  -2   2   8 182851. 3487.81   8
   8   2  -2 184058. 3731.03   4
   2  -8   2 192837. 3629.78   7
   2   2  -8 197107. 3563.59   4
   2   2  -8 190245. 3664.00   9
   2  -2   8 187284. 3771.02   2
  -2   2   8 187475. 3585.90   2
   8  -2   2 182405. 3508.86   7
   8  -2   2 188077. 3531.74   3
   8   2  -2 192269. 3730.96   9
   2   8  -2 201559. 3153.26   3
   2   8  -2 178173. 3942.23   4
   8   2  -2 187567. 3607.46   6
   2  -1   8 26784.1 1008.08   8
   8   2  -1 26521.5 1093.41   3
   1   8  -2 31612.1 795.395   8
   8  -2   1 28379.5 1035.80   3
   2   1  -8 27395.1 998.096   4
  -2   1   8 27364.8 966.805   8
   8   2  -1 27741.1 1094.58   4
   2   1  -8 25474.0 1051.54   9
   1  -8   2 26154.8 1003.58   7
   8  -2   1 30173.5 1016.39   7
  -2  -1  -8 27249.1 914.092  10
  -1   8   2 27927.3 1015.80   8
   8  -2   1 27436.5 1102.02   6
  -2   1   8 31581.9 1131.61   2
   2  -1   8 28973.3 1181.13   2
   1   8  -2 26999.7 1130.56   1
   0  -8   2 124987. 2490.88   7
   8  -2   0 116813. 2348.99   7
   2   0   8 113876. 2671.70   2
   0   8   2 109984. 2389.16   8
   2   0   8 111197. 2483.36   8
  -2   0   8 115827. 2316.12   8
   8  -2   0 117390. 2629.10   6
   8   2   0 109935. 2486.84   4
   8   2   0 120924. 2099.94   7
  -2   0  -8 110102. 2125.72  10
   8   2   0 113286. 2621.23   3
  -2   0   8 117710. 2555.58   2
   0   8  -2 119269. 2694.30   1
   0   8  -2 120617. 2135.37   8
   1  -8  -2 26883.5 1069.20  10
   2   1   8 27532.0 1147.07   2
   8  -2  -1 25645.4 1060.10   6
   1   8   2 28025.3 979.968   8
   2   1   8 27762.5 1069.71   8
   8   2   1 26876.4 987.427   4
  -2  -1   8 25650.5 847.366   8
  -1  -8   2 27577.2 957.836   7
   8  -2  -1 26169.0 877.183   7
  -1   8  -2 25823.9 1093.35   1
  -2  -1   8 25431.7 1039.10   2
   8  -2  -1 25751.5 942.406   9
   8   2   1 28398.1 883.449   7
  -1   8  -2 27871.1 846.906   8
   8   2   1 27483.7 1132.35   3
  -2  -2   8 180785. 3567.57   2
  -2   8  -2 183888. 3646.30   1
   2   2   8 176785. 3643.75   2
  -2  -2   8 179004. 3045.48   8
   2   8   2 174708. 3316.20   8
   8   2   2 173031. 3656.88   5
  -2   8  -2 192487. 3243.71   8
   8  -2  -2 180584. 3391.24   9
   2   2   8 178396. 3547.28   8
   8   2   2 176208. 3269.59   4
   8  -2  -2 181580. 3595.75   6
   8  -2  -2 182917. 3138.43   7
   8   2   2 175343. 3672.14   3
   8  -2  -3 22730.4 1015.54   6
   2   3   8 20604.7 1005.55   2
   2   3   8 22395.7 1015.48   8
  -2  -3   8 21978.9 1002.72   2
   8   2   3 22860.6 813.163   4
  -3   8  -2 24075.2 895.871   8
  -3   8  -2 21841.5 1006.46   1
   3   8   2 23292.5 912.471   8
   8  -2  -3 23920.8 960.263   9
   8   2   3 22409.8 1069.34   5
   4   8   2 68447.1 1901.53   1
   8  -2  -4 73600.2 1922.55   9
   2   4   8 71393.8 2009.57   8
  -2  -4   8 73305.6 2022.47   2
  -4   8  -2 69365.3 1957.84   1
   4   8   2 71457.4 1820.71   8
  -2   4  -8 71173.4 1692.70   9
  -2  -4   8 75213.5 1737.81   7
   8   2   4 67697.5 2051.14   5
   8  -2  -4 71967.4 1979.64   6
   8  -2  -5 28032.7 1154.14   9
   8   2   5 28392.3 1273.60   5
   5   8   2 29386.2 1146.04   1
   2   5   8 27988.5 1216.00   8
  -5   8  -2 27331.7 1153.43   1
  -2  -5   8 27295.0 1195.11   2
  -2  -5   8 29827.2 1008.10   7
   5   8   2 26547.0 1189.12   4
   5   8   2 28514.6 1096.60   8
   8  -2  -5 29340.4 1203.33   6
   6   8   2 351.639 208.401   4
   8  -2  -6 661.849 239.664   6
   8  -2  -6 507.232 206.757   9
   6   8   2 588.863 215.083   1
   6   8   2 432.557 176.291   8
   2   6   8 185.781 196.097   8
   8   2   6 745.458 265.532   5
  -2  -6   8 805.120 178.344   7
   6   8   2 823.062 259.992   5
  -6   8  -2 229.503 180.991   1
  -7   8  -2 28893.4 1207.64   1
   8  -2  -7 29453.0 1285.66   9
   8   2   7 26722.4 1300.00   5
   7   8   2 28093.1 1294.25   5
   2   7   8 28428.0 1308.76   8
   7   8   2 28403.2 1270.84   4
   3   7  -8 17957.1 909.876   9
   8   3  -7 17699.9 1038.44   9
   8  -3   7 17358.7 957.084   2
   3  -7   8 18143.9 1012.31   7
  -3   7   8 17348.4 999.722   8
   8   3  -7 18734.6 1124.11   4
  -8   3   7 18600.8 955.582   8
  -7   8   3 17828.9 1016.59   8
   7   8  -3 16167.2 1085.29   4
   3   7  -8 19270.9 1068.98   4
   3  -7   8 19971.8 1071.85   2
   7  -8   3 18472.5 1039.42   7
   8   3  -7 20722.5 894.928   6
   8  -3   7 15862.5 995.909   7
   7  -8   3 19388.4 901.981   6
  -3   6   8 33214.3 1339.29   8
   3   6  -8 29363.8 1177.74   9
   8  -3   6 31779.3 1239.62   2
  -6   8   3 32506.3 1335.90   8
   3  -6   8 35743.3 1398.77   7
   8   3  -6 32441.3 1375.34   9
   8   3  -6 33582.1 1481.77   4
  -8   3   6 32624.9 1261.60   8
   8  -3   6 32975.2 1395.52   7
   3   6  -8 29854.4 1295.98   4
   6  -8   3 30215.5 1312.45   7
   6   8  -3 31768.5 1486.48   4
   3  -6   8 35097.2 1403.24   2
   6  -8   3 31891.4 1111.84   6
   8   3  -6 32745.2 1146.55   6
   8   3  -5 27760.8 1039.28   6
  -5   8   3 30457.4 1233.89   8
   3   5  -8 26722.9 1108.00   9
   8  -3   5 25735.5 1049.88   2
   3  -5   8 27294.1 1195.61   7
   8  -3   5 27768.8 1065.58   3
  -3   5   8 28353.1 1180.88   8
   8   3  -5 27396.9 1290.50   4
   3  -5   8 28107.7 1222.88   2
   5  -8   3 28438.4 1004.67   2
   3   5  -8 28797.2 1203.76   4
   5  -8   3 25689.3 1160.21   7
   5   8  -3 25567.0 1295.89   4
   8  -3   5 24967.9 1168.89   7
  -8   3   5 27397.0 1128.18   8
   5  -8   3 28265.7 961.565   6
   8   3  -5 25634.1 1180.78   9
   8  -3   4 154548. 2985.15   2
   8   3  -4 149636. 3413.83   4
  -3   4   8 144984. 3116.58   8
  -3   4   8 149941. 2962.69   2
   4  -8   3 151186. 2948.98   2
   8   3  -4 149408. 3294.71   9
   8  -3   4 149340. 2984.99   3
   3   4  -8 146914. 3132.87   9
  -4   8   3 150419. 3195.43   8
   4  -8   3 144148. 3191.98   7
   8  -3   4 150298. 3227.08   7
   3  -4   8 151700. 3304.63   2
   4   8  -3 143647. 3481.90   4
   3   4  -8 151666. 3207.06   4
   3  -4   8 145532. 3246.34   7
   8   3  -4 155424. 3035.13   6
  -3   3   8 42729.8 1290.58   2
   8   3  -3 39948.1 1294.53   6
   8  -3   3 41558.2 1416.03   6
   3  -3   8 40336.3 1169.39   5
   8  -3   3 41033.8 1380.87   7
   3   8  -3 43957.7 1525.26   1
   8  -3   3 41783.6 1264.17   3
   8   3  -3 37933.6 1453.47   4
  -3   3   8 42894.3 1359.85   8
  -3   8   3 38022.6 1332.80   8
   3   3  -8 40917.8 1386.76   9
   8  -3   3 40375.5 1186.18   2
   3  -8   3 42050.8 1410.09   7
   3  -3   8 39732.7 1437.10   2
   3   8  -3 38572.0 1559.73   4
   8   3  -3 38977.9 1422.01   9
   3   3  -8 41157.1 1384.42   4
  -3   2   8 9606.28 588.092   2
  -2   8   3 9052.46 599.993   8
   8  -3   2 10394.3 588.730   3
   8   3  -2 9144.87 593.249   6
   8   3  -2 8859.47 647.130   4
   8  -3   2 9070.06 589.551   7
   8  -3   2 9145.94 628.317   6
   3  -2   8 9856.77 565.392   5
  -3   2   8 9795.12 591.990   8
   3   2  -8 11195.2 666.265   4
   2  -8   3 9767.20 622.580   7
   3   2  -8 10121.5 659.899   9
   2   8  -3 10147.4 699.800   1
   2   8  -3 9395.72 733.939   4
   3  -2   8 10721.4 727.145   2
   3  -1   8 92412.7 2390.89   2
  -1   8   3 101125. 2281.74   8
   1  -8   3 97032.0 2228.91   7
  -3   1   8 96242.7 2116.44   8
   1   8  -3 95487.7 2420.91   1
   3  -1   8 98805.4 2277.57   8
   8   3  -1 100697. 2398.23   4
   8  -3   1 95309.7 2195.89   7
   3   1  -8 102086. 2320.59   4
   8  -3   1 98005.3 2359.07   6
   8   3  -1 101166. 2420.42   3
  -3   1   8 97081.4 2229.08   2
   3   1  -8 99735.6 2379.05   9
   1   8  -3 95879.3 2568.53   4
   3   0   8 31382.7 1164.03   8
   8  -3   0 30588.7 1171.14   6
   0  -8   3 32018.9 1085.63   7
   3   0  -8 29549.3 1166.48   9
   0   8  -3 30407.2 1218.43   1
   8  -3   0 31175.4 1061.80   7
   8   3   0 30740.2 1215.22   3
   8   3   0 31093.6 1152.15   4
   3   0   8 31737.5 1265.28   2
  -3   0   8 30362.3 1103.62   2
   0   8   3 34102.5 1154.44   8
  -3   0   8 32031.6 991.880   8
   8   3   1 98841.4 2483.30   3
   8  -3  -1 96164.0 2365.29   6
  -3  -1   8 98245.6 1989.11   8
   8  -3  -1 103447. 2141.13   9
   3   1   8 100503. 2384.85   8
  -8   3  -1 99177.7 1867.07   1
  -1   8  -3 103787. 1932.11   8
   8   3   1 95439.7 2228.82   4
  -1   8  -3 102667. 2471.82   1
  -1  -8   3 98917.1 2136.66   7
  -3  -1   8 101364. 2332.11   2
   1   8   3 98013.4 2237.26   8
   3   1   8 100249. 2487.44   2
   8  -3  -1 99663.4 2132.59   7
   1  -8  -3 96390.6 2373.27  10
   8  -3  -2 12095.1 731.165   6
  -2   8  -3 12426.9 750.749   1
   2   8   3 11776.2 666.790   8
   8   3   2 9701.29 708.053   3
   3   2   8 11364.1 725.474   8
   3   2   8 11175.7 744.580   2
   8   3   2 10884.6 608.384   4
   8   3   2 10632.9 725.599   5
  -3  -2   8 11455.6 694.505   2
   8  -3  -2 12508.8 605.391   7
  -2   8  -3 12308.4 571.600   8
  -3  -2   8 12002.2 502.818   8
   8  -3  -2 13118.1 659.265   9
   8  -3  -3 38877.0 1387.29   6
   8   3   3 36466.9 1428.54   5
   8  -3  -3 38180.8 1240.35   9
   3   3   8 39222.2 1413.68   8
   3   8   3 40670.6 1307.98   8
   8   3   3 37637.0 1141.20   4
   3   3   8 42518.5 1498.30   2
  -3  -3   8 38584.8 1357.08   2
  -3   8  -3 37079.0 1365.32   1
   8  -3  -4 147842. 3074.34   9
   3   4   8 149755. 3302.35   8
   4   8   3 147561. 3082.86   8
   8   3   4 146108. 3374.19   5
  -3  -4   8 150050. 3239.24   2
  -3  -4   8 152530. 2765.56   7
  -4   8  -3 147503. 3207.92   1
   8  -3  -4 148879. 3243.01   6
   8   3   5 31487.1 1368.85   5
   5   8   3 31492.3 1210.79   8
   3   5   8 29998.6 1301.15   8
   5   8   3 30875.7 1180.54   1
   8  -3  -5 30555.5 1203.01   9
   5   8   3 30185.4 1256.29   4
  -5   8  -3 30413.5 1227.88   1
   8  -3  -5 29105.3 1243.94   6
   3   6   8 31349.7 1363.51   8
   8  -3  -6 29545.9 1231.93   9
   8  -3  -6 28719.7 1264.29   6
   6   8   3 32475.8 1264.50   8
   6   8   3 29095.4 1295.06   5
   6   8   3 31586.8 1178.28   1
   8   3   6 29263.3 1348.43   5
   6   8   3 29280.2 1247.56   4
  -6   8  -3 27676.0 1187.02   1
   8  -3  -7 17787.6 991.682   9
   3   7   8 17428.0 1035.04   8
   8   3   7 18755.8 1094.06   5
   7   8   3 18193.2 975.991   8
   7   8   3 18992.5 1081.00   5
  -7   8  -3 17823.4 939.953   1
   7   8   3 18079.2 988.094   4
   8   4  -7 80132.2 2408.70   9
   4   7  -8 77765.3 2180.69   9
   8  -4   7 78141.3 2195.22   2
  -7   8   4 78904.3 2344.78   8
   7   8  -4 78897.9 2581.55   4
  -8   4   7 76991.3 2208.52   8
   8   4  -7 76166.5 2483.55   4
  -4   7   8 77142.5 2301.63   8
   4   7  -8 81294.3 2451.72   4
   4  -7   8 82245.9 2348.26   2
   4  -7   8 78261.6 2340.74   7
   8  -4   7 80124.8 2436.64   7
   7  -8   4 80401.7 2380.13   7
  -6   8   4 20851.6 1079.99   8
   8  -4   6 20114.2 969.753   2
  -4   6   8 21360.6 1072.16   8
  -8   4   6 17968.6 959.415   8
   4   6  -8 18994.3 973.349   9
   8   4  -6 19759.1 1086.66   9
   8   4  -6 21047.2 1185.18   4
   4   6  -8 19336.2 1072.84   4
   4  -6   8 20439.7 1060.05   2
   6  -8   4 18484.3 1036.14   7
   6  -8   4 19454.3 872.640   2
   4  -6   8 19187.9 1053.15   7
   8  -4   6 20497.8 1103.71   7
   6   8  -4 19801.6 1185.22   4
   8   4  -6 21086.3 872.151   6
   8   4  -5 17538.1 790.350   6
   5  -8   4 18849.1 855.594   2
  -4   5   8 18377.4 948.622   8
   4   5  -8 16518.7 894.736   9
   8  -4   5 15631.4 865.126   6
   4   5  -8 17945.4 980.970   4
   8  -4   5 15565.9 799.739   2
   8   4  -5 16431.0 950.102   9
   8  -4   5 16736.3 767.886   3
  -5   8   4 16646.6 936.696   8
  -8   4   5 18683.4 951.634   8
   8   4  -5 17179.7 1042.76   4
   5  -8   4 16309.7 932.068   7
   5   8  -4 17555.3 1084.15   4
   8  -4   5 14148.8 886.973   7
   4  -5   8 16944.1 950.056   2
   4  -5   8 17108.3 974.866   7
   4  -4   8 49215.4 1330.36   5
   8  -4   4 48081.7 1372.80   2
   4   4  -8 46319.3 1559.36   9
  -4   4   8 44923.3 1498.42   8
  -4   4   8 46381.5 1314.08   2
   4  -4   8 45051.3 1610.92   7
   4  -8   4 45362.8 1416.79   2
   4   4  -8 46073.4 1594.08   4
   8   4  -4 45418.7 1697.81   4
   4  -8   4 47604.0 1597.42   7
   8  -4   4 46692.7 1540.99   6
   8  -4   4 46083.1 1582.61   7
   4   8  -4 45331.2 1751.98   4
   8   4  -4 44950.4 1605.99   9
   4  -4   8 47013.3 1612.37   2
   8  -4   4 48380.3 1346.67   3
   8   4  -4 48200.2 1407.93   6
  -4   8   4 44834.1 1545.17   8
  -4   3   8 25009.8 928.922   2
   8  -4   3 24731.4 1070.80   6
   8  -4   3 27356.3 948.211   3
   4   3  -8 25989.0 1127.87   4
   8  -4   3 26502.5 900.803   2
   4  -3   8 24864.9 935.596   5
   8  -4   3 26246.4 1106.06   7
   8   4  -3 25968.5 1163.87   9
  -4   3   8 26879.1 1061.58   8
   8   4  -3 24945.9 989.699   6
  -3   8   4 23404.3 1055.60   8
   8   4  -3 24131.7 1168.63   4
   3   8  -4 24424.5 1229.11   4
   4   3  -8 24995.9 1097.86   9
   3  -8   4 23808.2 1058.12   7
   4  -3   8 26069.1 1164.70   2
   4  -2   8 59023.3 1806.86   2
  -4   2   8 55574.9 1515.57   2
   8   4  -2 55937.3 1721.28   3
   4  -2   8 57614.6 1575.48   5
  -4   2   8 55561.0 1561.52   8
   4   2  -8 58104.0 1737.60   4
   4   2  -8 56831.0 1737.94   9
   8  -4   2 56998.4 1700.58   6
   8   4  -2 56466.6 1793.45   4
   8  -4   2 58149.5 1688.25   7
   2  -8   4 59861.3 1700.75   7
   2   8  -4 54264.0 1870.45   4
  -2   8   4 56903.8 1684.06   8
   8  -4   1 67213.9 1801.43   7
   4  -1   8 68831.4 1812.02   5
  -4   1   8 67820.2 1682.18   8
   1   8  -4 68294.7 1995.35   1
   4   1  -8 68063.7 1905.44   4
   8   4  -1 69402.6 1963.37   4
   4   1  -8 65461.7 1901.53   9
   1  -8   4 67342.2 1794.83   7
  -4   1   8 70968.7 1763.32   2
   8  -4   1 64008.8 1837.93   6
   1   8  -4 66250.9 2042.92   4
  -1   8   4 71511.3 1879.81   8
   8   4  -1 67864.7 1938.19   3
   4  -1   8 70807.3 2023.45   2
   4   0  -8 47238.1 1552.89   9
   8  -4   0 47093.0 1416.36   7
   4   0   8 44750.7 1571.79   2
   4   0   8 46313.1 1508.82   8
   8  -4   0 46846.8 1517.19   6
   0   8  -4 46557.5 1593.27   1
   8   4   0 48197.9 1594.62   3
   0   8   4 45004.9 1442.65   8
   8   4   0 45408.2 1493.87   4
  -4   0   8 49085.7 1294.31   8
   0  -8   4 48181.4 1399.12   7
   0  -8   4 52673.0 1207.86  10
  -4   0   8 46199.6 1408.77   2
   0   8  -4 49397.6 1688.74   4
   0  -8  -4 43614.6 1528.37  10
   8  -4  -1 66326.9 1881.27   6
   8  -4  -1 69575.9 1607.94   9
   4  -1  -8 65405.9 1894.15   9
   4   1   8 64096.7 1883.49   8
   8   4   1 68097.4 2003.19   3
  -4  -1   8 67226.1 1506.63   8
   4   1   8 69858.2 2011.44   2
   8   4   1 66303.6 1806.56   4
  -1  -8   4 64494.4 1634.45   7
   8  -4  -1 67292.2 1718.79   7
   1   8   4 64943.5 1788.40   8
  -4  -1   8 62646.9 1747.38   2
  -1   8  -4 68554.8 1968.72   1
   8   4   1 66355.7 1945.64   5
  -8   4  -1 67185.8 1522.28   1
   1  -8  -4 68269.3 1948.59  10
   8  -4  -2 52808.3 1659.47   6
   8   4   2 48573.8 1717.77   3
   8   4   2 48733.9 1673.69   5
   8  -4  -2 54570.9 1442.72   9
   2   8   4 50693.2 1557.72   8
  -4  -2   8 50038.9 1560.23   2
   4   2   8 50748.8 1657.99   8
   4   2   8 52583.5 1734.48   2
  -2   8  -4 57470.6 1329.29   8
   4  -2  -8 52368.9 1664.21   9
   8   4   2 49281.5 1476.87   4
  -2   8  -4 50799.4 1666.58   1
  -2  -8   4 51667.0 1355.59   7
  -8   4  -2 50874.7 1276.94   1
   8  -4  -2 50842.3 1436.47   7
   8  -4  -3 29140.6 1061.31   9
   8   4   3 29346.7 1290.89   5
   3   8   4 30010.0 1171.75   8
  -4  -3   8 30822.2 1199.26   2
  -3   8  -4 28695.7 1212.66   1
   8   4   3 29827.4 1053.72   4
   4   3   8 30956.7 1280.15   8
   8  -4  -3 29224.2 1214.18   6
   8   4   4 46645.5 1706.78   5
   4   8   4 48051.2 1566.87   8
   8  -4  -4 49655.3 1505.88   9
  -4   8  -4 47491.0 1609.30   1
   8   4   4 48705.6 1341.57   4
   4   4   8 47746.0 1686.12   8
   8  -4  -4 49903.1 1662.16   6
   8  -4  -5 20055.7 944.306   9
   4   5   8 19440.3 1053.73   8
   5  -8  -4 19001.0 817.016   9
   5   8   4 20120.8 992.374   8
  -5   8  -4 17996.2 950.366   1
   5   8   4 16952.7 915.340   4
   8   4   5 19834.2 1088.31   5
   8  -4  -5 19581.4 1026.01   6
   8  -4  -6 19633.2 990.659   9
   8   4   6 18688.0 1085.40   5
  -6   8  -4 17167.2 938.503   1
   4   6   8 19565.3 1094.17   8
   6   8   4 18632.4 989.572   8
   6   8   4 20573.9 1017.16   4
   7   8   4 79449.8 2293.59   8
   4   7   8 78869.9 2417.11   8
   7   8   4 81238.9 2434.97   5
  -7   8  -4 76974.6 2187.83   1
   7   8   4 82542.8 2251.43   4
   8   4   7 82242.3 2486.60   5
   8  -4  -7 76399.8 2252.17   9
   8  -5   7 75870.4 2153.98   6
   5   7  -8 80236.2 2293.82   9
   8  -5   7 80339.7 2238.03   2
   5   7  -8 73371.9 2421.14   4
  -8   5   7 77586.6 2290.29   8
   8   5  -7 79420.6 2583.68   4
   7   8  -5 75641.4 2581.02   4
   7  -8   5 75454.5 2367.77   7
   8   5  -7 81290.2 2451.87   9
   5  -7   8 81340.4 2450.34   7
  -7   8   5 77627.3 2365.97   8
  -5   7   8 78848.2 2357.56   8
   8  -5   7 73969.6 2384.21   7
   5  -7   8 82952.3 2369.18   2
   5   6  -8 39352.0 1514.91   9
   6  -8   5 40173.3 1597.16   7
   8  -5   6 43801.8 1510.25   6
   8  -5   6 42267.2 1449.58   2
   8   5  -6 40164.4 1728.50   4
  -6   8   5 39038.0 1554.98   8
  -8   5   6 39645.1 1525.66   8
   5   6  -8 41070.2 1662.44   4
   6   8  -5 38825.0 1733.45   4
   6  -8   5 42547.1 1421.66   2
   8  -5   6 40679.6 1624.70   7
   5  -6   8 39478.1 1611.19   7
  -5   6   8 40399.3 1553.69   8
   5  -6   8 43913.2 1603.12   2
   8   5  -6 39489.5 1599.81   9
   8  -5   5 49854.1 1626.54   6
   8   5  -5 47888.6 1741.29   9
   5   5  -8 50222.6 1708.11   9
   8   5  -5 48377.1 1862.32   4
   5   8  -5 48783.7 1903.33   4
  -5   5   8 48070.5 1650.19   8
   8  -5   5 47064.2 1717.48   7
   5   5  -8 50463.1 1804.74   4
   5  -8   5 52128.5 1602.07   2
   5  -8   5 51339.6 1767.43   7
  -8   5   5 50133.0 1706.85   8
   5  -5   8 54452.3 1862.49   7
  -5   8   5 50032.6 1727.73   8
   5  -5   8 53663.8 1776.87   2
   8  -5   5 52818.9 1547.96   2
   8   5  -4 76717.5 1840.55   6
   8   5  -4 70126.4 2138.99   9
   4   8  -5 70371.9 2293.12   4
   8  -5   4 76994.5 2055.69   6
   4  -8   5 75478.9 2002.20   2
  -5   4   8 74239.7 2038.46   8
  -4   8   5 75636.6 2139.37   8
  -8   5   4 74569.4 2118.34   8
   5   4  -8 71757.0 2162.24   4
   8   5  -4 71758.8 2268.73   4
   4  -8   5 71367.0 2091.51   7
   8  -5   4 69702.9 2086.60   7
   5  -4   8 72637.7 2195.50   7
   5   4  -8 74962.5 2138.39   9
   5  -4   8 71246.7 2116.35   2
   5  -3   8 38424.6 1469.05   2
   8   5  -3 42495.1 1332.51   6
   8  -5   3 42075.1 1434.61   6
   3  -8   5 44796.0 1458.76   2
   5   3  -8 42486.8 1526.20   9
  -5   3   8 42076.4 1403.93   8
  -3   8   5 42630.4 1501.26   8
   5  -3   8 42970.8 1345.89   5
   5   3  -8 44147.7 1581.65   4
   8   5  -3 44039.4 1651.33   4
   3  -8   5 41039.0 1462.09   7
   8  -5   3 42712.4 1502.68   7
   3   8  -5 40527.6 1629.19   4
   5  -3   8 41845.9 1553.94   7
  -5   2   8 29615.7 1022.01   2
   8  -5   2 29842.0 1182.24   6
   5  -2   8 30574.7 1278.81   2
   8   5  -2 28394.6 1193.34   3
   5  -2   8 29409.0 1124.48   5
   5   2  -8 31439.0 1273.30   9
   8  -5   2 28055.5 1162.29   7
  -2   8   5 30614.5 1221.22   8
   5   2  -8 30042.3 1259.63   4
   8   5  -2 30870.6 1322.64   4
   2  -8   5 29652.8 1177.76   7
  -5   2   8 29755.5 1100.40   8
   2   8  -5 28260.3 1306.74   4
   1   8  -5 526.152 263.820   4
   8   5  -1 417.454 178.462   3
  -1   8   5 463.870 222.668   8
  -5   1   8 442.724 193.518   2
   5   1  -8 617.448 221.175   9
  -5   1   8 670.858 192.504   8
   5  -1   8 929.623 245.079   5
   8  -5   1 383.670 215.833   7
   1  -8   5 315.306 201.656   7
   8   5  -1 523.140 218.862   4
   5   1  -8 892.696 268.206   4
   5  -1   8 674.943 279.459   2
   8  -5   1 508.187 215.633   6
   5   0   8 1705.87 337.145   2
   8   5   0 1791.87 308.538   4
   0  -8  -5 2298.63 364.316  10
   5   0  -8 1862.24 337.037   9
   0   8  -5 2097.77 370.092   4
   5   0   8 2062.54 332.689   5
   8   5   0 1777.45 341.787   3
   0   8   5 2743.90 380.600   8
  -5   0   8 2320.90 280.242   8
  -5   0   8 1794.74 275.683   2
   8  -5   0 2329.51 325.197   7
   0  -8   5 1761.04 280.658   7
   8  -5   0 1951.73 320.376   6
   8   5   1 1088.46 235.086   4
  -1   8  -5 604.761 225.887   4
   8  -5  -1 519.162 227.922   6
   5  -1  -8 1012.64 253.673   9
  -5  -1   8 675.860 212.201   2
   5   1   8 503.826 237.716   8
   5   1   8 725.349 243.541   5
   8  -5  -1 709.290 156.762   9
  -8   5  -1 669.308 183.705   1
   1   8   5 861.573 252.819   8
   5   1   8 1319.39 311.161   2
   8  -5  -1 599.423 208.425   7
  -1  -8   5 432.411 166.541   7
   8   5   1 880.397 257.589   3
  -5  -1   8 734.277 186.156   8
   8   5   1 659.167 255.251   5
   5  -2  -8 30932.6 1256.01   9
   8   5   2 29690.1 1291.75   5
   8  -5  -2 32050.0 1032.70   9
   2   8   5 31008.5 1227.07   8
  -5  -2   8 29278.9 1149.11   2
   5   2   8 31678.9 1342.54   2
   8   5   2 29284.0 1316.59   3
   8  -5  -2 27155.5 1181.00   6
   8  -5  -2 30706.3 1134.02   7
  -2  -8   5 31006.1 1007.11   7
   8   5   2 28501.2 1126.56   4
   5   2   8 31030.1 1294.34   8
  -8   5  -2 31050.6 1023.27   1
   8  -5  -3 42626.0 1295.97   9
   3   8   5 40802.5 1459.47   8
   5  -3  -8 39437.2 1460.72   9
   8   5   3 40378.1 1562.57   5
   5   3   8 42046.4 1562.64   8
  -3   8  -5 41282.5 1512.47   1
  -8   5  -3 41185.0 1221.48   1
  -5  -3   8 40308.9 1416.11   2
   8   5   3 41137.7 1330.41   4
   8  -5  -3 38223.3 1451.38   6
   5  -4  -8 76872.6 2168.65   9
   8   5   4 78763.0 2322.46   5
   5   4   8 75116.0 2250.39   8
   8  -5  -4 71815.2 2149.14   6
  -4   8  -5 72250.9 2126.62   1
   4   8   5 76914.5 2155.64   8
   8  -5  -4 80574.1 2005.54   9
   8   5   4 77589.8 1899.93   4
   8   5   5 49678.3 1827.24   5
   8  -5  -5 50067.1 1584.18   9
  -5   8  -5 50898.5 1712.17   1
   5  -8  -5 52464.3 1554.95   9
   5   5   8 49103.7 1790.78   8
   5   8   5 48790.0 1698.70   8
   5  -5  -8 45471.7 1643.30   9
   5   8   5 51578.7 1664.88   4
   8  -5  -6 45166.3 1575.76   9
   6  -8  -5 48558.1 1503.48   9
   6   8   5 46018.1 1679.21   8
   8   5   6 46316.7 1789.51   5
   5   6   8 43184.7 1723.43   8
   5  -6  -8 44625.6 1627.16   9
   6   8   5 47211.7 1582.34   4
   5  -7  -8 73937.7 2234.12   9
   7   8   5 74843.2 2296.03   8
   8   5   7 74194.0 2419.11   5
   7   8   5 74277.3 2384.02   5
   8  -5  -7 77835.3 2244.85   9
   7   8   5 82017.7 2204.58   4
   5   7   8 76112.6 2420.32   8
   6   7  -8 9505.86 764.173   9
   8   6  -7 7772.29 733.597   9
   7  -8   6 7921.61 754.705   7
   8  -6   7 8230.70 668.758   2
  -6   7   8 8372.36 740.165   8
  -7   8   6 8872.62 780.139   8
  -8   6   7 9126.64 758.729   8
   8   6  -7 7983.74 805.750   4
   6   7  -8 8426.13 810.521   4
   7   8  -6 8100.09 823.374   4
   6  -7   8 9437.87 828.045   7
   8  -6   7 8620.51 806.722   7
   6  -7   8 9745.12 759.981   2
   8  -6   6 9396.55 664.388   2
   8   6  -6 10939.6 835.426   9
   6   6  -8 9740.89 763.828   9
   6  -8   6 10176.8 719.464   2
   8   6  -6 10354.4 885.206   4
  -6   6   8 8343.72 711.539   8
   6   8  -6 7788.12 788.437   4
  -6   8   6 8824.46 748.420   8
  -8   6   6 8554.50 726.333   8
   6   6  -8 10071.3 837.569   4
   6  -8   6 10516.7 821.226   7
   8  -6   6 8886.58 771.729   7
   6  -6   8 9902.87 800.190   7
   8  -6   6 9063.09 664.678   6
   6  -6   8 9330.13 746.779   2
   8  -6   5 42362.0 1474.56   6
   8   6  -5 42883.5 1676.51   9
  -6   5   8 42262.6 1567.36   8
  -5   8   6 45828.7 1681.44   8
  -8   6   5 43800.6 1633.16   8
   5  -8   6 44908.2 1552.58   2
   8   6  -5 43051.5 1802.24   4
   6   5  -8 42360.2 1719.02   4
   5  -8   6 43927.4 1665.13   7
   8  -6   5 43390.9 1672.29   7
   6  -5   8 44124.0 1726.63   7
   6   5  -8 43962.4 1653.23   9
   5   8  -6 45200.2 1843.26   4
   6  -5   8 44171.9 1628.23   2
   4  -8   6 25402.9 1198.59   7
   6   4  -8 25753.3 1225.10   9
  -6   4   8 25092.9 1126.39   8
  -8   6   4 27051.2 1238.70   8
   6   4  -8 24423.6 1245.80   4
   8  -6   4 25578.7 1216.89   7
   6  -4   8 31242.1 1303.87   2
   4  -8   6 26046.4 1148.59   2
   4   8  -6 26191.7 1339.15   4
   6  -4   8 26452.9 1292.75   7
   8   6  -4 26255.9 1344.85   4
  -4   8   6 28359.8 1266.21   8
   8  -6   4 25428.0 1100.86   6
   6  -3   8 15182.4 814.517   5
  -3   8   6 15694.7 915.491   8
   6  -3   8 17403.4 973.943   2
   8  -6   3 13191.9 783.035   6
  -6   3   8 14136.4 791.472   8
   8   6  -3 15785.7 763.786   6
   6   3  -8 15571.9 953.446   4
   3  -8   6 15360.9 867.637   2
   6   3  -8 14325.7 888.695   9
   8   6  -3 14027.7 944.346   4
   8  -6   3 13195.6 837.035   7
   3  -8   6 13613.0 837.567   7
   3   8  -6 12725.0 892.684   4
   6  -3   8 14582.7 926.038   7
   3   8  -6 13288.1 734.638   9
   8  -6   2 104248. 2526.42   6
  -2   8   6 109143. 2670.31   8
   6  -2   8 105852. 2531.88   5
   6   2  -8 102591. 2720.48   4
   8   6  -2 110964. 2660.09   3
   6  -2   8 109459. 2729.16   2
   2  -8   6 109149. 2628.64   2
   8   6  -2 106225. 2809.12   4
  -6   2   8 105967. 2440.76   8
   8  -6   2 102667. 2597.29   7
   2  -8   6 105120. 2559.36   7
   2   8  -6 108107. 2796.72   4
   6   2  -8 99739.8 2639.44   9
   8  -6   1 129551. 2947.04   6
  -6   1   8 136015. 2768.57   8
   8   6  -1 131870. 3061.58   3
   8   6  -1 139061. 3215.12   4
   6  -1   8 137278. 3154.67   2
   6   1  -8 133035. 3172.90   4
   8  -6   1 133281. 3008.53   7
   1  -8   6 124700. 2854.23   7
   1   8  -6 135592. 3183.82   4
   6   1  -8 131273. 3106.77   9
  -6   1   8 133886. 2691.10   2
  -1   8   6 132790. 3039.97   8
   6  -1   8 137652. 3045.25   5
   8  -6   0 50739.9 1646.80   6
   6   0  -8 52124.5 1741.59   9
   8   6   0 53941.9 1724.04   5
   8   6   0 52432.6 1750.78   3
   0  -8  -6 52401.5 1803.99  10
   6   0   8 52440.9 1783.95   2
   6   0   8 52233.9 1703.73   5
   0   8   6 51475.4 1681.60   8
   0   8  -6 54020.4 1750.65   4
   8  -6   0 51804.9 1641.68   7
   8   6   0 52764.3 1748.43   4
  -6   0   8 54660.4 1527.35   2
   0  -8   6 50756.5 1532.10   7
  -6   0   8 51395.5 1415.77   8
   8   6   1 127851. 3051.57   5
  -8   6  -1 128635. 2718.00   1
   8   6   1 134265. 3163.95   3
   6   1   8 133245. 3080.43   5
   1   8   6 132467. 3010.29   8
  -6  -1   8 131120. 2519.76   8
   6  -1  -8 125585. 3016.28   9
   6   1   8 138822. 3195.47   2
   8  -6  -1 129736. 2885.01   7
   8   6   1 135140. 3037.51   4
  -1  -8   6 129135. 2688.22   7
  -6  -1   8 129255. 2770.49   2
  -1   8  -6 128340. 2973.90   4
   8  -6  -1 119534. 2906.14   6
   8   6   2 101373. 2703.64   5
   6   2   8 104869. 2703.81   5
  -6  -2   8 106949. 2475.45   2
   8  -6  -2 103927. 2497.63   7
  -2  -8   6 105752. 2226.40   7
  -8   6  -2 107381. 2369.14   1
   8   6   2 105082. 2549.90   4
   2   8   6 106115. 2641.83   8
   8   6   2 100801. 2758.18   3
  -2   8  -6 106843. 2546.67   4
   6  -2  -8 100279. 2612.02   9
   8  -6  -2 99464.0 2577.71   6
   6  -3  -8 14142.2 869.009   9
   6   3   8 15145.4 949.926   8
   8   6   3 13924.7 916.688   5
  -8   6  -3 14217.2 733.505   1
   6   3   8 15022.8 940.498   5
   8   6   3 15773.6 836.393   4
   8  -6  -3 15337.5 729.704   9
   3   8   6 17085.9 953.941   8
  -3   8  -6 15432.9 831.700   4
   8  -6  -3 14532.9 890.601   6
   4   8   6 25682.7 1218.34   8
   6  -4  -8 24629.5 1170.88   9
   6   4   8 27438.4 1308.40   8
   8   6   4 25983.6 1282.88   5
   8   6   4 28114.0 1107.15   4
  -8   6  -4 25233.4 1019.55   1
   8  -6  -4 24510.0 1197.65   6
   8  -6  -4 27771.6 1072.50   9
   5   8   6 49352.2 1775.27   8
   8  -6  -5 49902.5 1584.57   9
   6   5   8 52019.8 1883.27   8
   8   6   5 46595.4 1798.44   5
   6  -5  -8 45577.8 1668.88   9
   6  -6  -8 7139.69 643.506   9
   8   6   6 6997.02 705.541   5
   6   6   8 6860.46 690.058   8
   6   8   6 6897.33 670.512   8
   6   8   6 8896.91 645.615   4
   6  -8  -6 8778.23 647.561   9
   8  -6  -6 8940.94 667.481   9
   8  -6  -7 8658.30 701.413   9
   6  -7  -8 7369.95 661.571   9
   7   8   6 7903.29 724.916   8
   6   7   8 7907.80 760.666   8
   8   6   7 7297.18 740.700   5
   7  -8  -6 7962.55 637.805   9
   7   8   6 7920.62 744.001   5
   7   7  -8 19553.6 1162.78   9
   8   7  -7 20589.3 1334.22   4
  -7   7   8 20443.4 1180.43   8
  -7   8   7 21372.0 1227.42   8
  -8   7   7 22050.8 1224.84   8
   7   7  -8 20769.3 1308.27   4
   7   8  -7 21887.6 1378.64   4
   7  -8   7 21117.2 1253.95   7
   8  -7   7 22042.4 1283.47   7
   7  -7   8 21967.9 1272.99   7
   8   7  -7 21975.2 1246.54   9
   7  -7   8 20396.7 1121.82   2
   7  -6   8 43622.1 1664.03   2
   6   8  -7 46465.3 1736.56   9
  -8   7   6 46009.6 1780.73   8
  -6   8   7 45165.5 1773.83   8
   8   7  -6 44960.6 1963.62   4
  -7   6   8 45603.4 1737.07   8
   6   8  -7 44653.7 1934.73   4
   6  -8   7 46039.6 1823.52   7
   8  -7   6 47196.9 1851.42   7
   7  -6   8 49441.2 1908.90   7
   7   6  -8 45788.7 1784.31   9
   6  -8   7 44947.1 1653.67   2
   7   6  -8 45205.2 1913.11   4
   8  -7   5 46767.6 1551.68   6
  -8   7   5 48932.8 1800.43   8
  -7   5   8 43015.1 1632.32   8
   7   5  -8 47618.8 1902.00   4
   7   5  -8 45330.8 1760.58   9
  -5   8   7 46121.8 1747.38   8
   7  -5   8 49336.7 1756.07   2
   8   7  -5 47538.4 1965.31   4
   5   8  -7 46178.1 1898.86   4
   8  -7   5 45841.3 1774.98   7
   5  -8   7 46095.9 1665.49   2
   5  -8   7 46991.5 1788.91   7
   5   8  -7 45174.5 1637.09   9
   7  -5   8 46013.4 1816.70   7
   8  -7   4 6816.22 566.039   6
   7   4  -8 7480.43 677.146   9
   7  -4   8 7275.25 650.079   2
  -4   8   7 7489.30 681.925   8
  -7   4   8 7104.34 620.108   8
   7   4  -8 6563.92 672.515   4
  -8   7   4 6690.91 643.942   8
   4  -8   7 7694.45 664.677   2
   4   8  -7 7697.48 735.471   4
   8  -7   4 7880.19 704.561   7
   4  -8   7 7181.74 661.978   7
   7  -4   8 6218.41 645.425   7
   8   7  -4 6557.36 703.699   4
   4   8  -7 7923.06 616.354   9
   8  -7   3 25658.2 1105.72   6
   7  -3   8 26184.0 1214.71   2
   3  -8   7 24813.2 1175.18   2
   7   3  -8 24986.2 1233.10   9
   3   8  -7 23603.4 1027.44   9
  -3   8   7 25359.1 1212.05   8
  -7   3   8 24082.8 1091.08   8
   7   3  -8 23764.8 1255.04   4
  -8   7   3 24134.6 1196.51   8
   8  -7   3 23307.4 1169.96   7
   3   8  -7 25140.5 1278.99   4
   3  -8   7 25710.5 1198.85   7
   7  -3   8 24483.2 1249.09   7
   8   7  -3 24673.5 1319.24   4
   8  -7   2 15349.2 855.812   6
   7  -2   8 15588.9 886.830   5
   7   2  -8 16843.0 993.358   9
   7  -2   8 14773.6 909.694   2
  -2   8   7 15813.6 938.033   8
   7   2  -8 16435.2 1012.92   4
  -7   2   8 15884.4 832.205   8
   2  -8   7 17325.6 966.530   2
   8  -7   2 13554.3 866.713   7
   8   7  -2 15205.7 994.401   4
   2   8  -7 15276.9 947.941   4
   7  -2   8 13853.7 918.378   7
   8   7  -2 15933.0 904.772   3
   2  -8   7 14779.8 869.322   7
   7  -1   8 76372.5 2260.63   2
  -1  -8  -7 78575.8 2388.79  10
   7   1  -8 78314.5 2296.71   9
   7  -1   8 81805.6 2253.33   5
  -7   1   8 80902.8 2000.79   8
  -1   8   7 75580.7 2204.85   8
   7   1  -8 81039.1 2411.80   4
   1  -8   7 79828.0 2259.60   2
   1  -8   7 76956.9 2094.96   7
   8  -7   1 74840.0 2172.48   7
   8   7  -1 77077.9 2340.65   4
   1   8  -7 78185.8 2254.52   4
   8   7  -1 76580.5 2205.58   3
   8  -7   1 75014.6 2100.84   6
   8   7   0 91.9127 207.478   4
   8   7   0-10.5933 156.632   5
   7   0  -8 176.379 155.992   9
   8  -7   0 335.282 211.240   6
   0   8  -7-161.447 204.189   4
   7   0   8 81.9628 173.611   5
   8   7   0 261.597 219.514   3
   0   8   7 72.8803 190.281   8
   0  -8  -7 380.348 287.981  10
   7   0   8-25.0688 186.690   2
   8  -7   0 493.548 247.152   7
   0  -8   7 156.372 167.561   7
  -7   0   8-1.47586 132.983   8
   7  -1  -8 72429.2 2188.65   9
  -8   7  -1 76846.8 2017.60   1
   8   7   1 74573.0 2262.07   3
   1   8   7 76573.1 2222.35   8
   8   7   1 71614.0 2179.10   5
   7   1   8 77885.1 2269.43   5
   8   7   1 76338.8 2218.33   4
  -7  -1   8 74390.1 1928.01   2
   7   1   8 76530.7 2298.65   2
  -1  -8   7 72789.0 1891.81   7
  -1   8  -7 77025.8 2123.00   4
   8  -7  -1 77757.4 2157.95   7
   8  -7  -1 74123.9 2131.39   6
   8   7   2 16850.0 1032.22   3
   8   7   2 18347.0 1050.54   5
   7   2   8 16693.3 1008.66   5
  -7  -2   8 19687.8 924.358   2
   8   7   2 16012.6 921.765   4
  -8   7  -2 17538.7 878.146   1
  -2   8  -7 18449.5 923.018   4
   7  -2  -8 17510.8 995.609   9
   2   8   7 17364.3 1004.05   8
   8  -7  -2 18291.2 1000.30   6
  -8   7  -3 26005.1 1081.40   1
   7  -3  -8 26389.6 1231.56   9
   7   3   8 23309.7 1224.44   5
   3   8   7 25390.7 1237.25   8
   8   7   3 25785.5 1144.61   4
   8   7   3 26731.9 1304.77   5
   8  -7  -3 26162.4 1239.95   6
  -8   7  -4 8610.56 620.954   1
   7  -4  -8 7743.61 670.442   9
   8   7   4 7401.91 709.145   5
   7   4   8 8808.19 767.266   5
   4   8   7 8895.60 766.447   8
   8   7   4 8976.51 653.883   4
   7   4   8 8191.06 730.973   8
   8  -7  -5 48810.3 1568.96   9
   7   5   8 46948.5 1852.22   5
   7  -5  -8 43246.5 1665.17   9
   7   5   8 48912.6 1876.19   8
   8   7   5 48999.4 1880.82   5
   5   8   7 48121.3 1830.42   8
   7   6   8 48521.1 1905.40   8
   8  -7  -6 50134.3 1679.49   9
   6   8   7 47888.5 1862.51   8
   8   7   6 45475.9 1866.29   5
   6  -8  -7 48363.3 1692.52   9
   7   6   8 45972.2 1881.75   5
   7  -6  -8 46421.2 1738.37   9
   8  -7  -7 18987.7 1056.25   9
   7  -7  -8 19195.9 1085.97   9
   7   8   7 18678.3 1196.89   5
   7  -8  -7 19285.4 1042.77   9
   8   7   7 17711.3 1131.44   8
   8   7   7 18961.5 1202.88   5
   7   7   8 20349.8 1229.90   8
   7   8   7 17403.9 1129.55   8
   7   7   8 17628.1 1164.32   5
   8   8  -8 25859.5 1593.33   4
   8  -8   8 27109.1 1504.87   7
  -8   8   8 27911.8 1474.68   8
   7   8  -8-189.867 273.633   4
   8   8  -7 406.893 322.757   4
   8   7  -8 144.028 248.219   9
   7   8  -8 44.5378 235.538   9
  -8   7   8 91.4989 254.496   8
  -7   8   8 179.993 269.104   8
  -8   8   7-144.006 250.291   8
   7  -8   8 93.9277 213.642   2
   8  -8   7-75.8077 243.237   7
   7  -8   8 424.158 277.480   7
   8  -7   8-154.195 274.228   7
   8   7  -8 138.524 244.656   4
   8   6  -8 6914.89 723.810   9
   6   8  -8 8030.22 731.109   9
   8  -8   6 7906.21 771.078   7
   8  -6   8 6617.70 647.947   2
  -8   6   8 6351.72 641.167   8
  -8   8   6 7635.33 746.025   8
   8   6  -8 7175.17 791.680   4
   6   8  -8 7135.64 780.997   4
   6  -8   8 7612.24 757.042   7
  -6   8   8 5663.21 629.079   8
   8  -6   8 5475.74 662.810   7
   6  -8   8 7713.36 710.685   2
   8   8  -6 7689.05 864.084   4
   8  -5   8 24059.0 1196.53   2
   8   5  -8 23902.9 1294.24   9
   8   5  -8 23199.9 1355.31   4
  -5   8   8 24146.8 1280.99   8
  -8   5   8 21434.7 1155.51   8
  -8   8   5 24757.7 1298.40   8
   8   8  -5 22958.3 1393.04   4
   5   8  -8 21303.1 1129.26   9
   8  -8   5 22369.3 1248.04   7
   5  -8   8 23566.3 1280.60   7
   5  -8   8 21883.2 1174.86   2
   5   8  -8 21783.2 1301.18   4
   8  -5   8 22147.3 1277.76   7
   8  -4   8 36081.7 1477.63   2
   4   8  -8 36306.5 1625.91   4
   4   8  -8 36646.1 1418.44   9
   8   4  -8 36125.0 1668.63   4
   8   4  -8 35017.4 1563.96   9
  -8   8   4 37089.0 1573.45   8
   8   8  -4 35217.4 1705.51   4
   8  -8   4 35611.4 1549.52   7
   4  -8   8 37240.2 1540.62   2
   4  -8   8 36502.6 1559.61   7
  -8   4   8 38505.4 1490.11   8
   8  -4   8 33752.8 1570.03   7
  -4   8   8 34353.2 1502.45   8
   8  -8   4 35277.5 1336.58   6
   8  -3   8 25953.7 1236.10   2
   8   3  -8 26400.9 1381.31   4
  -3   8   8 25199.3 1262.59   8
  -8   8   3 28742.7 1345.68   8
   8   3  -8 26309.3 1320.00   9
   3  -8   8 27948.9 1317.30   2
   8   8  -3 25007.6 1382.13   4
   3   8  -8 24964.5 1287.41   4
   8  -8   3 23344.0 1227.54   7
   3  -8   8 26177.4 1257.71   7
  -8   3   8 25745.0 1163.26   8
   3   8  -8 26743.4 1126.89   9
   8  -3   8 26728.4 1351.60   7
   8  -8   3 26281.0 1141.77   6
  -2  -8  -8 8788.10 803.840  10
   8   8  -2 9231.71 716.308   3
   8  -8   2 9177.43 744.947   7
  -2   8   8 9879.31 778.881   8
   8  -2   8 9226.09 741.461   2
  -8   8   2 9786.21 775.643   8
  -8   2   8 9669.83 680.448   8
   8  -2   8 9528.74 738.290   5
   2  -8   8 10514.7 797.108   2
   8   2  -8 10405.4 844.718   4
   8   8  -2 10318.5 850.457   4
   2   8  -8 10029.3 777.507   4
   2  -8   8 10059.1 743.139   7
   8  -2   8 9330.92 777.091   7
   8   2  -8 10653.8 817.705   9
   8  -8   2 9210.02 674.354   6
   8   8  -1 26040.7 1222.42   3
   8   1  -8 24578.3 1253.32   9
   8  -1   8 27052.6 1262.18   5
  -8   1   8 27496.1 1098.13   8
   8  -1   8 27305.8 1281.50   2
   1  -8   8 24972.7 1242.85   2
   8   1  -8 24541.3 1317.38   4
   8  -8   1 25749.9 1233.05   7
   8   8  -1 26283.3 1339.68   4
   1   8  -8 26544.4 1241.77   4
   1  -8   8 23901.3 1120.24   7
  -1  -8  -8 26674.5 1372.12  10
  -1   8   8 26364.8 1264.64   8
   8  -8   1 27446.4 1190.14   6
   8   0   8 8398.13 727.021   5
   8   0  -8 8641.13 731.059   9
   0  -8   8 9271.72 754.832   2
   8   8   0 7706.94 671.873   3
   0   8   8 9256.24 745.100   8
  -8   0   8 9130.34 581.389   8
   8   0   8 9404.45 764.085   2
   8  -8   0 9572.33 732.235   7
   8   8   0 8356.93 733.640   4
   0  -8   8 10201.2 682.844   7
   0   8  -8 8180.27 658.286   4
   8   8   0 8449.84 682.718   5
   8  -8   0 9285.99 697.229   6
   8   8   1 24036.8 1218.48   4
   8   8   1 22097.9 1152.84   5
   8  -1  -8 25896.1 1247.97   9
  -8   8  -1 24786.5 1119.20   1
   8   1   8 23001.0 1207.79   5
   8   8   1 25657.3 1271.61   3
   1   8   8 23579.8 1211.69   8
   8  -8  -1 22743.1 1147.87   7
  -1  -8   8 23285.4 1003.67   7
  -1   8  -8 22981.5 1074.86   4
   8  -8  -1 23448.2 1149.75   6
   8   8   2 9831.22 794.317   5
   8  -2  -8 8849.58 728.313   9
   8   8   2 9529.42 789.130   3
   8   2   8 8771.03 761.854   5
   2   8   8 8648.88 741.218   8
  -8  -2   8 9671.88 655.109   2
  -8   8  -2 8647.41 661.422   1
   8   8   2 9417.83 739.199   4
   8  -3  -8 21796.6 1149.87   9
  -8   8  -3 22538.8 1074.97   1
   8   3   8 21869.6 1222.86   5
   3   8   8 23567.9 1247.70   8
   8   8   3 20810.4 1088.99   4
   8   8   3 23335.4 1249.09   5
   8  -4  -8 35444.2 1505.11   9
   8   8   4 36867.0 1622.15   5
   8   4   8 35516.8 1608.59   5
   4   8   8 35688.0 1590.61   8
   8   8   4 37876.0 1460.27   4
  -8   8  -4 36892.4 1430.04   1
   8  -5  -8 21844.5 1173.44   9
   8   8   5 25037.5 1345.90   5
   8   5   8 22179.2 1288.24   5
   5   8   8 25807.5 1361.66   8
   8   6   8 8391.13 819.977   5
   8  -6  -8 8002.40 713.809   9
   8   8   6 7780.85 738.082   8
   6   8   8 7626.87 773.815   8
   8   8   6 8003.21 790.525   5
   6  -8  -8 7210.81 669.958   9
   7   8   8 577.723 321.853   8
   8  -7  -8 296.981 226.789   9
   7  -8  -8 53.2430 175.430   9
   8   7   8 378.087 316.816   8
   7   8   8 180.719 273.084   5
   8   8   7 175.741 262.742   5
   8   8   7-15.1767 246.093   8
   8   7   8 826.091 344.081   5
   8   8   8 25176.8 1438.41   8
   8   8   8 22880.1 1398.43   5
   8  -8  -8 23836.5 1261.42   9
   9   0   0 1.33308 170.261   6
   9   0   0 201.115 169.925   3
   0   9   0-29.9819 119.224   8
   0   0   9 151.180 155.594   8
   0   9   0 218.224 193.859   1
   0   0   9 270.951 232.205   2
   9   0   0 56.5046 92.0648   7
   9   0   0 29.1492 125.379   4
   9   0  -1 41741.3 1472.17   6
  -1   9   0 43617.0 1533.46   1
   9   0   1 45438.5 1508.26   3
   0  -1   9 42305.1 1282.47   8
   0   1   9 46925.4 1423.98   8
   1   9   0 48323.0 1596.27   1
   1   9   0 46257.0 1249.37   8
  -1   9   0 44085.1 1286.56   8
   1  -9   0 43939.2 1398.86  10
   9   0  -1 45508.3 1487.67   4
   0   1   9 44979.2 1532.87   2
   9   0   1 46255.5 1286.09   7
   0  -1   9 41979.0 1502.09   2
   9   0  -2 155362. 3353.89   6
   2   9   0 160848. 2972.91   8
   0   2   9 158138. 3400.50   2
   0  -2   9 161167. 3023.43   8
   9   0   2 160518. 3420.85   3
   9   0  -2 156619. 3413.67   4
   0   2  -9 175051. 3015.80   4
   2   9   0 158391. 3457.97   1
   0   2   9 157929. 3283.81   8
   0  -2   9 162581. 3472.57   2
   9   0   2 163254. 3171.88   7
  -2   9   0 168443. 3177.65   8
   9   0  -2 163771. 3362.60   9
   0   3   9 2326.82 375.164   2
   0   3  -9 2458.37 329.623   9
   9   0  -3 2894.79 384.664   6
   9   0  -3 3022.01 379.080   9
   3   9   0 2730.90 298.139   3
   3   9   0 2503.18 283.956   8
   9   0   3 2789.81 393.318   3
   0   3  -9 2874.34 295.186   4
   0   3   9 2715.76 367.642   8
  -3   9   0 2422.58 317.052   8
   3  -9   0 2698.40 358.586   7
   0  -3   9 2978.58 399.680   2
   9   0   3 2704.98 342.001   7
   3   9   0 2428.06 375.309   1
   9   0  -3 2797.95 402.556   4
   9   0  -4 4762.38 481.787   6
   4   9   0 3748.39 390.771   5
   9   0   4 3925.74 460.291   3
   4  -9   0 4544.06 482.378   7
   0   4  -9 4271.50 423.700   9
   0  -4   9 3583.18 407.377   7
   9   0  -4 4440.24 514.892   4
  -4   9   0 3720.94 406.607   8
   0   4   9 3451.97 427.798   2
   0   4  -9 4878.77 406.681   4
   0  -4   9 3557.75 451.412   2
   4   9   0 3743.99 367.733   3
   9   0   4 3444.86 421.682   7
   4   9   0 3887.57 525.967   4
   4   9   0 3489.80 432.758   1
   0   4   9 3533.76 444.374   8
   9   0  -4 5181.12 505.419   9
   9   0  -5 45685.5 1616.65   9
   0   5  -9 48979.2 1459.22   9
   5   9   0 45015.6 1604.69   1
   0  -5   9 45441.9 1498.59   7
   5   9   0 45543.9 1470.59   5
   5   9   0 46992.3 1492.80   3
  -5   9   0 47597.0 1568.46   8
   9   0  -5 45210.3 1731.70   4
   0  -5   9 49566.6 1724.14   2
   0   5  -9 49289.3 1444.84   4
   5  -9   0 44510.4 1606.48   7
   0   5   9 45991.2 1627.53   8
   9   0   5 46337.9 1706.13   5
   9   0   5 46099.6 1606.30   7
   5   9   0 47664.2 1788.48   4
   9   0  -5 48390.4 1590.52   6
   9   0   6 79385.7 2383.96   5
   0   6   9 77998.6 2301.30   8
   9   0  -6 80524.6 2312.04   9
   6   9   0 80014.8 2133.50   5
   0  -6   9 80686.1 2370.82   2
  -9   0   6 80853.3 2016.50   8
   0   6  -9 86694.2 2130.18   4
   6  -9   0 79068.8 2306.48   7
   6   9   0 80485.0 2180.43   3
   0  -6   9 81241.2 2142.56   7
   6   9   0 81681.6 2463.17   4
   6   9   0 78585.0 2239.80   1
  -6   9   0 84091.7 2283.79   8
   9   0  -6 81667.4 2217.21   6
   7   9   0 5730.81 566.354   3
   0   7   9 5660.78 617.161   8
   9   0  -7 5957.62 606.743   9
   7   9   0 5674.86 534.410   5
   9   0   7 7290.77 683.309   5
   7  -9   0 7444.31 671.495   7
  -9   0   7 6754.72 524.272   8
  -7   9   0 6790.10 633.972   8
   0  -7   9 5630.46 603.556   2
   0   7  -9 6387.43 559.027   4
   0  -7   9 6504.31 561.782   7
   7   9   0 6075.59 652.347   4
   9   0  -7 7514.52 629.524   6
  -8   9   0 11850.1 829.225   1
   0  -8   9 12914.3 951.293   2
   9   0   8 11586.1 879.810   5
   0   8   9 10959.0 852.713   8
   8  -9   0 11888.9 875.556   7
   8   9   0 12383.0 927.264   4
   0  -8   9 12549.1 805.918   7
   8   9   0 11494.3 842.210   3
   8  -9   0 12926.7 855.699   6
   9   0  -8 12715.3 909.314   9
  -1  -8  -9 14192.7 1037.79  10
  -9   1   8 14669.6 828.172   8
   9  -1   8 14927.1 982.320   5
   8  -9   1 14779.0 959.700   7
  -1   8   9 13423.6 935.668   8
   9   1  -8 16482.6 1117.03   4
   9   1  -8 14386.3 982.695   9
  -8   9   1 14561.3 969.408   8
   8   9  -1 15352.5 944.363   3
   1  -8   9 16543.4 1049.43   2
   8   9  -1 14931.1 1048.46   4
   1   8  -9 15907.7 950.546   4
   1  -8   9 14539.0 896.945   7
   9  -1   8 13961.6 964.891   7
   8  -9   1 14385.7 880.936   6
   9   1  -7 14772.9 967.056   9
   7   9  -1 14922.3 875.649   3
   9  -1   7 15735.5 984.711   5
  -1   7   9 14869.0 945.217   8
  -1  -7  -9 14179.5 987.620  10
  -9   1   7 13958.1 790.604   8
   1  -7   9 15078.3 974.982   2
   7   9  -1 15334.2 1035.17   4
  -7   9   1 14327.5 930.229   8
   1  -7   9 15270.6 889.253   7
   9   1  -7 14143.0 997.591   4
   1   7  -9 14731.1 875.616   4
   7  -9   1 15209.0 954.585   7
   9  -1   7 15380.9 981.874   7
   7  -9   1 14743.4 841.845   6
   9   1  -7 13566.4 825.495   6
  -1  -6  -9 6187.35 623.533  10
   1   6  -9 7331.66 546.048   9
   9   1  -6 6762.96 627.466   9
   6   9  -1 5541.63 508.716   3
   9   1  -6 7549.50 715.299   4
  -1   6   9 6497.76 612.287   8
  -6   9   1 7685.32 645.145   8
  -9   1   6 7086.79 551.696   8
   1  -6   9 7841.21 695.637   2
   6  -9   1 6918.39 625.257   7
   1   6  -9 7182.29 582.897   4
   6   9  -1 5966.33 644.893   4
   1  -6   9 7575.27 625.982   7
   9  -1   6 6332.53 611.259   7
   9   1  -6 7065.68 577.182   6
   9   1  -5 49597.8 1593.89   6
  -1  -5  -9 45411.4 1662.25  10
   9   1  -5 47601.4 1686.02   9
   1   5  -9 50546.7 1536.90   9
   5   9  -1 48169.9 1482.62   3
   5  -9   1 49456.6 1690.26   7
  -1   5   9 50673.6 1684.89   8
   9   1  -5 49441.3 1808.44   4
  -5   9   1 46761.5 1590.70   8
   1   5  -9 50830.2 1551.45   4
   1  -5   9 48372.9 1724.34   2
   1  -5   9 49755.5 1629.22   7
   9  -1   5 48766.4 1678.91   7
   5   9  -1 48697.0 1855.96   4
   5   9  -1 47819.7 1691.53   1
   9   1  -4 111133. 2618.63   6
   9   1  -4 108027. 2697.01   9
   1   4  -9 115035. 2593.54   9
   4   9  -1 115469. 2396.69   3
  -1  -4  -9 105357. 2622.68  10
   1  -4   9 107022. 2605.70   7
   9  -1   4 107854. 2654.27   3
  -1   4   9 114931. 2678.21   8
   4   9  -1 110099. 2755.28   1
   9  -1   4 108137. 2621.28   7
   9   1  -4 107406. 2806.16   4
  -1   4   9 107048. 2591.59   2
  -4   9   1 111136. 2597.63   8
   1   4  -9 116149. 2517.83   4
   1  -4   9 112169. 2794.35   2
   4  -9   1 113527. 2717.61   7
   4   9  -1 109374. 2954.76   4
  -1   3   9 2628.92 369.372   2
   9  -1   3 3803.24 431.899   3
   3   9  -1 3766.44 452.046   1
   9   1  -3 3530.30 423.015   9
   1   3  -9 2863.17 330.725   4
  -1   3   9 3217.70 388.679   8
  -3   9   1 2982.41 364.545   8
   3  -9   1 3381.80 419.842   7
   1  -3   9 3801.05 471.087   2
   9  -1   3 3746.47 405.366   7
   9   1  -3 3382.11 403.055   6
   3   9  -1 4209.50 535.752   4
   3   9  -1 3282.93 306.995   3
   1   3  -9 3106.05 385.663   9
   9   1  -3 3033.32 409.576   4
   9   1  -2 46502.4 1533.24   6
  -1   2   9 46183.6 1526.05   2
   9  -1   2 44867.2 1490.35   3
   1  -2   9 45140.2 1330.19   8
   1   2  -9 51021.2 1394.17   4
   9   1  -2 46130.0 1564.19   4
  -2   9   1 45597.6 1404.73   8
   1   2  -9 46143.2 1503.45   9
  -1   2   9 45658.8 1445.40   8
   2  -9   1 45072.3 1488.46   7
   9   1  -2 46443.9 1535.95   9
   9  -1   2 48446.9 1426.19   7
   2   9  -1 45735.0 1592.98   1
   1  -2   9 43599.2 1562.09   2
  -1   1   9 95689.9 2382.63   2
   9   1  -1 95730.6 2416.74   3
   9   1  -1 96718.2 2408.43   6
   1  -9   1 101851. 2259.24  10
   1   9  -1 101332. 1982.50   8
  -1   1   9 97404.2 2233.65   8
  -1   9   1 99120.0 2208.28   8
   9   1  -1 94746.4 2360.26   4
   9  -1   1 95421.7 2348.97   3
   1   9  -1 96793.1 2486.53   1
   1  -1   9 95243.4 2193.22   8
   9  -1   1 96894.4 2144.24   7
   9  -1   1 95487.5 2443.65   6
   1  -1   9 96325.1 2495.55   2
   1   0   9 27685.0 1192.81   2
   9  -1   0 27560.1 1179.17   6
   0   9  -1 29377.3 924.753   8
   9   1   0 26727.9 1148.97   3
   9   1   0 28211.9 856.110   7
   9   1   0 27328.7 1081.98   4
   0   9  -1 29244.3 1227.11   1
   9  -1   0 29307.2 957.455   7
   0   9   1 27091.4 987.580   8
   1   0   9 28063.8 1071.56   8
  -1   0   9 30128.0 1208.28   2
  -1   0   9 28347.0 1016.95   8
   9  -1  -1 100324. 1998.54   7
   9  -1  -1 98654.3 2282.60   9
   1  -9  -1 98221.7 2349.68  10
   9   1   1 94154.7 2428.60   3
   9  -1  -1 95318.6 2409.88   6
   1   1   9 97073.2 2316.29   8
  -1  -1   9 96204.1 2102.51   8
  -1   9  -1 92681.5 2437.12   1
   9   1   1 93959.9 2202.10   4
   1   9   1 97805.7 2137.04   8
   9   1   1 103336. 2090.64   7
  -1  -1   9 95683.5 2408.58   2
  -1   9  -1 96526.7 2067.01   8
   1   1   9 94747.4 2462.40   2
   9   1   2 43723.4 1304.79   4
  -2   9  -1 46933.6 1342.32   8
   9   1   2 42319.3 1542.85   3
   1   2   9 43661.6 1475.98   8
  -2   9  -1 47947.2 1608.98   1
   2   9   1 47179.1 1336.18   8
   1   2   9 41857.2 1522.60   2
   2   9   1 44044.2 1537.08   1
   9  -1  -2 49257.4 1173.99   7
  -1  -2   9 48354.6 1267.23   8
  -1  -2   9 44913.9 1555.14   2
   9  -1  -2 47044.3 1559.37   6
   9   1   2 46648.3 1359.71   7
   9  -1  -2 47651.8 1481.66   9
   9  -1  -3 2363.25 352.185   6
   3   9   1 3766.40 365.272   8
   9   1   3 3743.46 470.456   3
   1   3   9 3482.38 453.080   2
   9   1   3 3398.16 313.320   4
  -3   9  -1 2627.37 329.301   8
   1   3   9 3473.16 424.319   8
  -3   9  -1 3233.15 413.598   1
  -1  -3   9 2872.33 409.478   2
   3   9   1 3415.80 428.798   1
   9  -1  -3 3060.55 383.727   9
   9   1   3 3876.17 398.537   7
   9  -1  -4 112277. 2720.66   6
  -1   4  -9 118747. 2533.95   9
   9  -1  -4 113235. 2689.58   9
   9   1   4 113131. 2897.14   5
   1   4   9 112224. 2755.93   8
  -4   9  -1 113134. 2775.62   1
   4   9   1 116017. 2482.68   8
  -4   9  -1 114999. 2580.28   8
   1   4   9 111669. 2772.05   2
   4   9   1 112536. 2754.21   1
  -1  -4   9 116014. 2831.86   2
  -1  -4   9 115675. 2550.03   7
   4   9   1 114659. 2953.57   4
   9  -1  -5 51451.2 1718.29   9
   5   9   1 57684.2 1617.08   8
   1   5   9 55783.3 1826.71   8
   5   9   1 55329.5 1728.95   5
  -1   5  -9 54063.3 1517.58   9
   9   1   5 54340.9 1888.51   5
  -5   9  -1 52001.0 1748.66   1
  -5   9  -1 53930.5 1675.44   8
  -1  -5   9 52326.2 1801.89   2
  -1  -5   9 55138.2 1600.14   7
   5   9   1 56985.7 1794.36   1
   5   9   1 54981.2 1900.71   4
   9  -1  -5 53661.0 1742.16   6
   9  -1  -6 7321.04 639.716   9
  -1  -6   9 8219.98 694.451   2
   6   9   1 8814.27 666.201   1
   6   9   1 6815.21 610.760   5
   6   9   1 8433.87 655.343   3
  -6   9  -1 7990.00 652.931   1
  -9  -1   6 8887.33 556.658   8
  -1  -6   9 7718.37 563.696   7
   6   9   1 7720.88 693.219   4
   1   6   9 8103.71 698.523   8
   9  -1  -6 7677.11 639.414   6
   9   1   6 7846.74 705.958   5
   9  -1  -7 15182.6 948.811   9
   7   9   1 15305.7 930.228   5
   7   9   1 13723.8 899.969   3
  -1  -7   9 15245.6 982.786   2
  -7   9  -1 16531.9 958.419   1
  -1  -7   9 15836.7 826.660   7
   7   9   1 16069.6 1015.67   4
   1   7   9 14729.0 966.131   8
   9  -1  -7 15534.3 928.171   6
   9   1   7 15110.5 994.982   5
   9  -1  -8 15477.9 1003.15   9
   9   1   8 14771.7 1007.33   5
   8   9   1 14446.2 957.217   3
   8   9   1 14155.4 928.461   5
  -8   9  -1 15429.2 934.769   1
  -1  -8   9 13532.4 951.505   2
   8  -9  -1 14790.7 963.132   7
   8   9   1 12880.8 930.245   4
   1   8   9 14054.6 978.290   8
   9  -2   8 46750.5 1740.76   2
  -2   8   9 43817.9 1748.02   8
   9   2  -8 43546.8 1870.70   4
  -9   2   8 45485.7 1575.28   8
  -8   9   2 43183.9 1734.14   8
   2  -8   9 43729.8 1771.73   2
   9   2  -8 42984.4 1770.12   9
   8  -9   2 46539.7 1782.88   7
   8   9  -2 42713.3 1871.45   4
   2  -8   9 42643.0 1651.57   7
   9  -2   8 45553.7 1824.58   7
  -2  -8  -9 43452.4 1865.42  10
   2   8  -9 47788.6 1771.86   4
   8   9  -2 44779.5 1656.97   3
   8  -9   2 45615.9 1595.00   6
  -2  -7  -9 174116. 4145.76  10
  -7   9   2 175686. 3958.77   8
   9   2  -7 180989. 4094.30   9
   2   7  -9 179483. 3655.08   9
   7   9  -2 185093. 3812.43   3
  -2   7   9 181249. 4004.52   8
   9   2  -7 177616. 4229.81   4
  -9   2   7 183385. 3759.35   8
   2   7  -9 185447. 3966.95   4
   9  -2   7 191366. 3971.11   2
   2  -7   9 187896. 4128.70   2
   7  -9   2 175443. 3983.06   7
   7   9  -2 180073. 4292.59   4
   2  -7   9 189359. 3980.95   7
   9  -2   7 178356. 4080.57   7
   7  -9   2 186094. 3708.68   6
   9   2  -7 193479. 3782.24   6
   2   6  -9 8323.40 608.912   9
  -2  -6  -9 7507.37 691.559  10
  -2   6   9 9499.41 734.153   8
   6   9  -2 9223.90 637.104   3
   9  -2   6 8165.51 637.981   2
   9   2  -6 7576.55 717.146   4
  -6   9   2 8836.03 696.954   8
   2   6  -9 8470.34 654.246   4
  -9   2   6 7186.91 591.581   8
   6  -9   2 7763.20 682.154   7
   6   9  -2 7772.57 747.353   4
   2  -6   9 8365.53 676.636   7
   9   2  -6 7359.74 674.746   9
   9  -2   6 8528.68 703.467   7
   2  -6   9 8354.28 710.469   2
   9   2  -6 8917.37 635.235   6
   9   2  -5 17339.2 879.426   6
   2   5  -9 15996.8 851.355   9
  -2  -5  -9 16399.4 959.536  10
   5   9  -2 16105.1 789.953   3
   9  -2   5 16811.6 899.035   3
  -2   5   9 16239.9 920.545   8
   9   2  -5 16309.3 1014.69   4
  -5   9   2 17005.9 939.132   8
   2   5  -9 16781.6 894.930   4
   9   2  -5 16326.9 963.900   9
   5  -9   2 15456.9 914.912   7
   2  -5   9 18058.6 1019.65   2
   5   9  -2 16633.1 1074.47   4
   9  -2   5 16398.6 948.649   7
   2  -5   9 18828.2 989.735   7
   4   9  -2 19653.7 1044.02   1
   9   2  -4 17559.2 886.377   6
   4   9  -2 19884.9 805.836   3
   9  -2   4 19480.1 945.154   3
   2   4  -9 18305.3 921.931   9
  -2  -4  -9 16529.5 921.926  10
  -2   4   9 19610.2 964.874   8
  -2   4   9 19091.1 925.093   2
   9   2  -4 18749.8 1050.66   4
  -4   9   2 19931.8 973.353   8
   2   4  -9 19529.6 929.884   4
   4  -9   2 19378.8 993.264   7
   2  -4   9 17762.6 1006.23   2
   9  -2   4 20755.4 1012.25   7
   4   9  -2 17347.7 1079.88   4
   2  -4   9 17958.0 964.928   7
   9   2  -4 18503.4 997.963   9
   9   2  -3 28710.2 1233.12   9
  -2   3   9 30458.2 1168.56   8
  -2   3   9 31598.5 1188.92   2
  -3   9   2 29872.0 1168.46   8
   9   2  -3 27967.0 1255.13   4
   2   3  -9 31000.9 1156.53   4
  -2  -3  -9 25613.9 1089.96  10
   9   2  -3 28848.5 1157.38   6
   3   9  -2 30616.9 1299.98   1
   3  -9   2 31262.4 1234.51   7
   9  -2   3 30282.6 1164.57   3
   9  -2   3 29613.4 1166.57   7
   3   9  -2 29265.1 1394.05   4
   2   3  -9 30194.8 1208.09   9
   2  -3   9 29189.3 966.456   5
   2  -3   9 31344.0 1308.01   2
   9  -2   2 44454.5 1549.45   6
   9   2  -2 45032.3 1546.15   9
  -2   2   9 47048.1 1497.81   2
   9  -2   2 43784.3 1423.17   3
  -2  -2  -9 41331.3 1320.82  10
   2   2  -9 42488.7 1474.19   9
   2   9  -2 43468.1 1568.67   1
   2  -9   2 42056.0 1431.73   7
   9   2  -2 43643.3 1473.76   6
  -2   2   9 43552.4 1380.80   8
   2   2  -9 46287.4 1414.01   4
  -2   9   2 41557.7 1382.47   8
   9   2  -2 42899.8 1527.40   4
   9  -2   2 44602.2 1405.07   7
   2  -2   9 47025.7 1627.04   2
   2   9  -2 45710.8 1748.51   4
   1   9  -2 6469.37 589.286   1
   2   1  -9 7376.33 524.525   4
   9  -2   1 6013.56 506.111   3
  -2   1   9 6703.79 491.521   8
   9   2  -1 5899.75 532.028   6
   2   1  -9 6664.51 560.161   9
   2  -1   9 6017.01 486.576   8
   2  -1   9 8672.45 673.070   2
   9   2  -1 5742.55 531.721   3
  -1   9   2 5672.15 476.564   8
   9  -2   1 6116.19 547.172   6
   9   2  -1 5682.21 521.929   4
   1  -9   2 7732.07 558.250   7
   9  -2   1 6589.82 484.831   7
  -2   1   9 5761.60 518.180   2
   2   0   9 13442.5 840.363   2
   9   2   0 12788.0 795.755   3
   0   9  -2 15475.1 603.674   8
   2   0   9 13614.3 754.013   8
   9  -2   0 14361.3 828.816   6
  -2   0   9 14772.4 699.855   8
   9   2   0 13328.5 752.987   4
   0  -9   2 13390.5 726.679   7
   0  -9   2 15672.7 731.872  10
   9  -2   0 14835.6 698.169   7
   0   9   2 13562.5 715.203   8
   0   9  -2 15295.1 878.652   1
  -2   0   9 14183.2 797.660   2
   0  -9  -2 12655.5 768.780  10
   1   9   2 6580.84 500.590   8
   2   1   9 6680.55 608.269   2
   9   2   1 6609.95 584.872   3
   1  -9  -2 5536.69 512.234  10
   2   1   9 7057.98 562.814   8
  -2  -1   9 7406.07 462.794   8
   9   2   1 6508.52 504.927   4
   9  -2  -1 7190.18 589.767   6
   9  -2  -1 7219.07 461.957   7
  -1   9  -2 7148.89 606.380   1
  -2  -1   9 7271.51 578.490   2
   9   2   1 6817.28 431.268   7
  -1   9  -2 7505.62 441.974   8
   9  -2  -1 7717.23 529.772   9
   2   2   9 41835.1 1540.10   2
   9  -2  -2 42269.1 1501.13   6
   9  -2  -2 45156.0 1408.64   9
   9   2   2 43772.7 1317.64   4
   9   2   2 42483.4 1582.34   3
  -2   9  -2 43187.9 1249.74   8
   9  -2  -2 44133.0 1197.97   7
   2   2   9 43245.8 1494.60   8
  -2   9  -2 42913.7 1544.81   1
  -2  -2   9 40973.8 1479.60   2
   9   2   2 45080.9 1315.84   7
   2   9   2 44847.0 1356.45   8
   9  -2  -3 24613.5 1123.59   6
   9  -2  -3 25763.9 1065.10   9
   9   2   3 23055.1 1162.87   5
   2   3   9 25614.0 1147.10   8
   3   9   2 25115.6 996.272   8
   9   2   3 23186.6 1162.67   3
   2   3   9 22921.0 1124.13   2
   9   2   3 24676.3 898.754   4
  -3   9  -2 25937.2 976.066   8
  -2  -3   9 25058.3 1145.80   2
  -3   9  -2 26898.0 1189.55   1
   9  -2  -4 18734.5 933.788   9
  -2   4  -9 18023.3 815.150   9
   9   2   4 20145.1 1097.31   5
   4   9   2 18232.3 958.502   1
   4   9   2 18537.7 875.567   8
   2   4   9 17687.1 977.726   8
  -4   9  -2 19341.2 886.613   8
  -2  -4   9 18890.1 1007.55   2
   2   4   9 18152.5 1013.77   2
  -4   9  -2 17398.7 963.497   1
  -2  -4   9 19494.1 843.966   7
   9  -2  -4 18632.9 982.995   6
   9  -2  -5 14451.1 849.195   9
   5   9   2 15622.0 829.229   8
  -2  -5   9 14872.9 913.682   2
   5   9   2 14801.0 859.580   1
  -5   9  -2 16094.7 929.285   1
  -2  -5   9 15590.3 760.763   7
   5   9   2 16686.0 987.177   4
   2   5   9 15518.5 934.545   8
   9  -2  -5 15422.6 901.183   6
   9   2   5 15474.3 975.560   5
   9  -2  -6 8241.88 665.773   9
   6   9   2 8519.62 634.843   8
   6   9   2 8240.47 685.795   5
   2   6   9 8375.83 722.499   8
  -2  -6   9 8117.91 705.995   2
  -6   9  -2 7743.56 664.085   1
   6   9   2 9037.40 731.533   4
   9   2   6 7947.62 724.711   5
   6   9   2 8145.30 634.494   1
   9  -2  -6 8580.00 692.706   6
   9  -2  -7 181841. 3995.40   9
   7   9   2 185597. 4061.35   5
   9   2   7 184323. 4179.55   5
   2   7   9 182389. 4095.57   8
  -2  -7   9 183840. 4093.05   2
  -7   9  -2 186118. 3942.33   1
   7   9   2 183625. 4061.23   4
   7   9   2 173153. 3986.67   3
   8   9   2 45050.4 1808.86   3
   9   2   8 45115.9 1837.25   5
   2   8   9 47183.7 1847.67   8
   8   9   2 48614.9 1846.48   5
   8   9   2 45822.4 1766.95   4
  -8   9  -2 45648.3 1675.72   1
  -2  -8   9 43666.3 1776.66   2
   9  -2  -8 44842.9 1759.29   9
   3  -8   9 26603.6 1352.50   2
   9   3  -8 24374.2 1388.73   4
  -3   8   9 25332.1 1311.84   8
   9  -3   8 24439.5 1234.25   2
  -9   3   8 24793.5 1185.56   8
  -8   9   3 26878.6 1350.92   8
   9   3  -8 26880.3 1390.45   9
   8  -9   3 26573.5 1348.38   7
   8   9  -3 25156.6 1442.03   4
   3  -8   9 26504.9 1308.90   7
   3   8  -9 26634.8 1352.18   4
   9  -3   8 25235.7 1352.16   7
   9   3  -7 21356.2 1195.37   9
  -3   7   9 20781.0 1139.68   8
   9  -3   7 21329.8 1082.05   2
  -9   3   7 21248.9 1064.38   8
  -7   9   3 20356.7 1135.32   8
   3   7  -9 20181.9 1127.29   4
   7  -9   3 20992.9 1159.61   7
   3  -7   9 22283.7 1195.86   2
   7   9  -3 20386.3 1268.63   4
   3  -7   9 21501.5 1153.83   7
   9  -3   7 22258.2 1222.28   7
   3   7  -9 21613.2 1046.01   9
   9   3  -7 22345.5 1003.99   6
   9   3  -7 20007.5 1223.39   4
   3   6  -9 1389.89 279.889   4
   3   6  -9 1369.64 285.989   9
   9   3  -6 1301.88 343.436   9
   9   3  -6 1202.15 257.367   6
   9  -3   6 1165.23 261.958   3
  -3   6   9 1275.50 315.597   8
  -6   9   3 617.862 255.472   8
  -9   3   6 1239.84 279.234   8
   3  -6   9 1345.97 343.308   2
   6   9  -3 1424.66 367.491   4
   6  -9   3 1171.75 315.220   7
   3  -6   9 1256.01 339.652   7
   9  -3   6 1365.12 339.278   7
   9   3  -6 1194.25 344.747   4
   9  -3   6 1226.65 255.639   2
   9   3  -5 4465.72 437.969   6
   9   3  -5 4901.03 539.629   9
  -3   5   9 4332.17 500.458   8
   9  -3   5 4538.32 455.004   2
   9  -3   5 4468.19 448.196   3
   9   3  -5 4575.31 567.463   4
   3   5  -9 4155.11 454.023   9
  -9   3   5 4410.57 477.258   8
   3   5  -9 4086.32 478.575   4
   5  -9   3 3712.78 471.553   7
   5   9  -3 4422.99 593.990   4
   3  -5   9 5166.22 553.465   2
   9  -3   5 4854.22 537.405   7
   3  -5   9 4872.64 536.342   7
  -5   9   3 4643.86 507.202   8
   9   3  -4 26343.2 1224.93   9
   9  -3   4 28048.4 1093.37   3
  -3   4   9 25470.4 1123.58   8
   9   3  -4 27692.8 1106.36   6
  -3   4   9 25895.1 1053.91   2
  -4   9   3 27654.8 1193.02   8
   9   3  -4 27688.0 1313.67   4
   3   4  -9 25196.6 1127.99   4
   3   4  -9 25704.6 1145.35   9
   4  -9   3 27154.3 1197.43   7
   9  -3   4 25212.3 1157.40   7
   4   9  -3 24504.4 1319.45   4
   3  -4   9 28412.0 1274.90   2
   3  -4   9 27383.9 1231.41   7
   9   3  -3 23184.3 1018.03   6
   9  -3   3 24111.8 1128.56   6
   9   3  -3 23626.4 1139.75   9
   3   9  -3 26029.4 1221.93   1
   9  -3   3 23442.8 984.268   3
  -3   3   9 24381.6 1017.85   2
   3  -3   9 23855.0 905.329   5
  -3   3   9 24302.5 1040.65   8
   3   3  -9 26802.1 1157.65   9
   3   3  -9 27055.8 1122.73   4
   9   3  -3 24078.5 1180.10   4
   3  -9   3 24845.8 1105.10   7
   9  -3   3 25353.8 1101.55   7
   3   9  -3 21841.8 1221.72   4
   3  -3   9 21954.5 1118.41   2
  -3   9   3 21648.6 1030.08   8
  -2   9   3 52142.7 1622.65   8
   9  -3   2 54245.9 1739.83   6
  -3   2   9 55171.5 1580.20   8
   3   2  -9 51811.5 1694.72   9
   2   9  -3 55753.5 1836.27   1
   3  -2   9 52312.8 1496.78   5
   3   2  -9 53276.4 1637.21   4
   9   3  -2 51889.9 1748.43   4
   2  -9   3 53269.3 1647.77   7
   9  -3   2 55222.8 1640.95   7
  -3   2   9 56016.5 1638.45   2
   9   3  -2 53658.2 1654.35   6
   2   9  -3 52480.2 1913.31   4
   9  -3   2 54333.2 1567.58   3
   3  -2   9 53854.7 1809.69   2
   3   1  -9 15299.1 861.755   9
   3   1  -9 15365.5 810.823   4
   9  -3   1 14295.0 839.050   6
   3  -1   9 14273.3 879.681   2
  -3   1   9 15249.5 735.133   8
   3  -1   9 13772.0 761.903   8
   1   9  -3 15771.5 915.933   1
   9   3  -1 14648.6 842.903   4
   1  -9   3 14009.1 765.949   7
   9  -3   1 15500.5 780.932   7
  -1   9   3 13867.9 768.513   8
   9   3  -1 13856.5 845.999   3
   1   9  -3 13417.1 923.679   4
  -3   1   9 14238.4 788.772   2
   3   0   9 120000. 2922.68   2
   0  -9  -3 117716. 2806.59  10
   9   3   0 111920. 2812.06   3
   3   0  -9 119643. 2821.60   9
   3   0   9 115925. 2710.09   8
  -3   0   9 118259. 2436.09   8
   0   9   3 114679. 2609.72   8
   9   3   0 115191. 2694.23   4
   0  -9   3 118686. 2596.99   7
   9  -3   0 119173. 2542.47   7
   0   9  -3 115522. 2850.40   1
  -3   0   9 122719. 2718.82   2
   9  -3   0 113567. 2753.05   6
   9  -3  -1 14154.7 833.312   6
   1  -9  -3 12624.2 796.100  10
  -1   9  -3 14305.4 864.773   1
   3  -1  -9 12790.9 803.879   9
  -3  -1   9 13866.7 796.473   2
   9   3   1 13306.4 849.309   3
  -1  -9   3 13540.2 705.433   7
   3   1   9 14806.6 837.775   8
  -3  -1   9 14758.8 650.856   8
   9   3   1 12814.2 731.759   4
   3   1   9 13734.0 864.018   2
   9  -3  -1 14466.3 698.022   7
   1   9   3 13134.7 735.454   8
   9  -3  -1 14457.6 715.915   9
   9  -3  -2 50977.1 1697.79   6
  -2   9  -3 51040.0 1735.06   1
   9  -3  -2 54905.5 1559.05   9
   9   3   2 53160.9 1815.06   5
   3   2   9 54930.0 1751.74   8
  -2   9  -3 55349.9 1402.16   8
   2   9   3 54775.7 1609.50   8
   9   3   2 54671.7 1552.07   4
   9  -3  -2 53550.9 1443.00   7
  -3  -2   9 53347.8 1691.46   2
   9   3   2 52288.0 1822.87   3
   3   2   9 53582.7 1808.72   2
   9  -3  -3 21701.7 1067.60   6
  -3   9  -3 22070.7 1082.46   1
  -3   9  -3 23312.8 910.252   8
   9  -3  -3 22801.0 980.548   9
   9   3   3 22216.1 1144.71   5
   3   9   3 20655.1 950.406   8
   3   3   9 21272.4 1110.18   2
   3   3   9 21754.2 1084.96   8
   9   3   3 20451.3 855.768   4
   9   3   3 20620.2 1133.03   3
  -3  -3   9 22237.6 1067.11   2
   3   4   9 23420.3 1161.44   8
   4   9   3 24071.9 1050.59   8
  -3  -4   9 23460.2 1131.70   2
   9   3   4 24043.9 1218.02   5
  -4   9  -3 23669.0 1130.97   1
   9  -3  -4 23142.6 1125.20   6
   9  -3  -4 23396.6 1038.26   9
   9   3   5 2598.86 427.565   5
   9  -3  -5 3144.33 405.136   9
   9  -3  -5 3387.60 450.722   6
   3   5   9 3095.02 443.026   8
   5   9   3 3805.23 435.023   1
  -5   9  -3 2892.20 421.600   1
  -3  -5   9 3456.92 457.867   2
   5   9   3 3151.53 424.010   4
   5   9   3 2874.54 393.566   8
   6   9   3 1466.54 315.807   4
   9  -3  -6 1274.69 291.514   9
   9   3   6 1325.51 346.807   5
   6   9   3 1390.54 339.301   5
   6   9   3 1695.98 340.338   8
   3   6   9 1244.15 358.336   8
  -3  -6   9 1859.05 379.298   2
  -6   9  -3 1854.60 364.872   1
   9  -3  -6 1629.96 351.930   6
  -7   9  -3 21671.0 1110.52   1
   9  -3  -7 20867.6 1117.41   9
   7   9   3 21598.7 1099.96   8
   9   3   7 20071.4 1186.01   5
   7   9   3 21859.7 1191.05   5
   3   7   9 20960.0 1193.83   8
   7   9   3 20368.9 1113.92   4
   9   3   8 30587.7 1508.02   5
   9  -3  -8 27820.5 1360.78   9
  -8   9  -3 28587.3 1304.34   1
   3   8   9 31557.6 1522.14   8
   8   9   3 30824.0 1488.19   5
   8   9   3 29351.6 1364.53   4
   4   8  -9 19384.3 1046.81   9
   9   4  -8 17100.0 1121.99   9
  -9   4   8 18645.4 1059.19   8
   4   8  -9 19311.1 1186.89   4
   9  -4   8 18837.1 1076.11   2
  -4   8   9 18787.0 1135.20   8
   9   4  -8 18145.2 1232.54   4
  -8   9   4 18759.4 1148.22   8
   8   9  -4 19404.6 1285.98   4
   8  -9   4 20390.4 1199.75   7
   4  -8   9 17696.5 1108.01   2
   4  -8   9 18903.1 1142.47   7
   9  -4   8 19377.8 1198.84   7
   9   4  -7 27074.9 1370.86   9
   4   7  -9 23245.4 1151.20   9
   9  -4   7 26204.3 1199.16   2
  -4   7   9 27151.4 1317.36   8
  -7   9   4 28581.2 1369.40   8
   9   4  -7 25227.9 1405.45   4
   4   7  -9 24755.2 1292.11   4
   7  -9   4 22799.2 1248.16   7
   7   9  -4 22140.3 1367.71   4
   4  -7   9 26139.6 1313.77   7
   4  -7   9 25700.4 1301.97   2
   9  -4   7 24249.7 1301.21   7
  -9   4   7 25538.4 1223.71   8
  -4   6   9 20993.6 1110.47   8
   9   4  -6 22528.0 1205.00   9
  -6   9   4 20178.9 1120.10   8
  -9   4   6 21249.6 1083.24   8
   9   4  -6 20774.8 1237.56   4
   6  -9   4 19544.9 1109.53   7
   6   9  -4 21387.8 1296.95   4
   4   6  -9 20170.0 1118.74   4
   9  -4   6 19705.8 1128.29   7
   4  -6   9 22564.0 1195.81   7
   9  -4   6 21807.3 1029.79   2
   4  -6   9 20081.7 1118.35   2
   4   6  -9 19664.2 1037.27   9
   9   4  -5 34773.4 1238.28   6
   9   4  -5 35613.6 1497.89   9
   4   5  -9 35245.2 1403.03   9
   9  -4   5 34060.4 1394.61   6
  -4   5   9 34209.5 1384.99   8
  -5   9   4 34453.3 1424.41   8
  -9   4   5 32740.7 1360.43   8
   9   4  -5 32250.9 1516.68   4
   4   5  -9 34300.1 1426.65   4
   5  -9   4 35880.8 1265.16   2
   5  -9   4 33379.1 1421.98   7
   5   9  -4 30705.8 1538.61   4
   9  -4   5 31398.9 1389.93   7
   4  -5   9 33365.9 1447.32   7
   4  -5   9 34135.6 1454.88   2
   4  -9   4 763.995 218.892   2
   9  -4   4 908.431 256.933   6
   9   4  -4 894.155 271.375   9
   4   4  -9 715.996 232.917   9
   4   9  -4 568.068 272.533   4
  -4   4   9 534.117 220.285   8
   9   4  -4 1038.82 250.605   6
   9  -4   4 531.386 191.665   3
   4  -4   9 1321.07 326.872   2
   4  -9   4 1165.89 303.371   7
  -4   9   4 725.424 265.360   8
   9  -4   4 806.348 265.463   7
   4  -4   9 1166.70 308.719   7
   4   4  -9 1096.16 287.395   4
   9   4  -4 1239.04 347.589   4
   4   3  -9 15257.5 891.696   9
   3  -9   4 13392.0 819.027   7
   4  -3   9 15094.0 742.566   5
   4   3  -9 14695.8 869.418   4
  -4   3   9 15831.7 836.586   8
   9   4  -3 14190.3 783.784   6
   9   4  -3 12819.5 882.997   4
   9  -4   3 14516.6 849.165   7
  -3   9   4 14078.3 843.299   8
   3   9  -4 14474.0 994.601   4
  -4   3   9 14441.6 753.506   2
   9  -4   3 14318.3 857.039   6
   4  -3   9 14535.2 913.890   2
   9  -4   3 15360.1 748.900   3
   4  -2   9 32150.1 1366.80   2
   9   4  -2 32494.1 1247.48   6
  -4   2   9 33994.3 1208.01   2
   4  -2   9 34000.0 1196.93   5
  -4   2   9 32689.6 1183.53   8
   9   4  -2 33541.8 1398.05   4
  -2   9   4 32732.1 1279.69   8
   4   2  -9 31062.4 1273.45   4
   2  -9   4 31749.9 1248.72   7
   9  -4   2 32592.5 1257.55   7
   2   9  -4 31441.6 1461.07   4
   4   2  -9 30885.5 1306.24   9
   9  -4   2 31896.5 1295.92   6
   9  -4   1 86772.7 2333.56   6
   9   4  -1 97336.9 2498.71   3
   4   1  -9 90501.2 2410.12   9
   4  -1   9 88890.9 2226.78   5
  -4   1   9 89914.5 2108.20   8
  -1   9   4 89448.1 2286.41   8
   9   4  -1 91696.1 2422.52   4
   4   1  -9 96087.8 2407.20   4
   1  -9   4 88081.1 2223.25   7
   9  -4   1 88329.6 2230.47   7
   4  -1   9 95623.2 2538.21   2
   1   9  -4 89921.9 2484.16   1
   1   9  -4 84815.5 2528.65   4
  -4   1   9 90128.8 2233.73   2
   9   4   0 554.693 215.134   4
   0   9  -4 909.371 331.164   4
   9  -4   0 556.372 232.586   6
   4   0  -9 802.556 254.626   9
   9   4   0 1096.11 275.951   3
   4   0   9 814.346 261.599   8
  -4   0   9 795.954 198.731   8
   0   9   4 150.104 174.603   8
   0   9  -4 330.382 207.221   1
  -4   0   9 605.302 219.069   2
   0  -9   4 751.080 203.245   7
   9  -4   0 617.834 218.577   7
   4   0   9 1210.74 311.984   2
   0  -9  -4 509.850 241.090  10
   9  -4  -1 91535.2 2425.15   6
   4  -1  -9 93835.3 2473.48   9
   1  -9  -4 90112.8 2454.74  10
   9  -4  -1 99245.7 2138.13   9
   4   1   9 94269.7 2550.40   2
  -4  -1   9 96615.3 2001.25   8
   9   4   1 96347.2 2593.70   3
   4   1   9 94149.2 2458.50   8
   1   9   4 90195.8 2293.08   8
   9   4   1 93112.4 2325.64   4
  -1  -9   4 91708.4 2151.44   7
   9  -4  -1 94181.5 2208.69   7
  -4  -1   9 94220.4 2348.78   2
  -1   9  -4 94884.8 2529.38   1
   9  -4  -2 36284.5 1424.77   6
   4  -2  -9 35621.2 1420.08   9
   4   2   9 37745.1 1466.35   8
   2   9   4 37534.0 1358.53   8
   4   2   9 41148.6 1577.17   2
   9  -4  -2 37498.6 1227.56   9
   9   4   2 38235.3 1560.74   3
   9   4   2 36368.6 1278.04   4
  -2  -9   4 38357.8 1192.44   7
   9  -4  -2 37095.4 1235.46   7
  -4  -2   9 37481.2 1387.62   2
  -2   9  -4 38205.9 1486.79   1
   9   4   2 35871.4 1482.22   5
   9   4   3 16773.1 1007.00   5
   4  -3  -9 14622.9 899.274   9
   9  -4  -3 16808.3 820.757   9
   4   3   9 14653.9 920.010   8
   3   9   4 16436.4 882.018   8
   9   4   3 15049.6 985.487   3
  -3   9  -4 16209.6 938.973   1
  -4  -3   9 16092.6 903.047   2
   4   3   9 16352.4 988.137   2
   9   4   3 15760.8 776.667   4
   9  -4  -3 15422.4 912.186   6
  -4   9  -4 1502.61 311.423   1
   9  -4  -4 1159.96 251.260   9
   9  -4  -4 1064.33 293.941   6
   4   4   9 839.342 247.324   8
   4   9   4 1100.91 276.843   8
  -4  -4   9 677.708 258.349   2
   9   4   4 673.122 249.633   5
   9  -4  -5 40995.4 1462.85   9
   9   4   5 38725.7 1627.19   5
   5   9   4 38092.6 1457.51   8
  -4  -5   9 40086.8 1560.78   2
  -5   9  -4 37543.9 1494.79   1
   5   9   4 38100.4 1505.14   4
   4   5   9 38949.2 1603.31   8
   9  -4  -5 42210.4 1614.14   6
   9   4   6 19238.4 1146.28   5
   4   6   9 19347.2 1140.44   8
   6   9   4 19797.6 1060.80   8
   6   9   4 20640.0 1145.41   5
  -6   9  -4 18493.2 1033.74   1
   6   9   4 18933.1 1038.09   4
   9  -4  -6 18239.2 1000.10   9
   9  -4  -6 22012.3 1170.84   6
   9  -4  -7 24830.5 1227.79   9
   9   4   7 25783.9 1369.31   5
   4   7   9 25668.3 1355.24   8
  -7   9  -4 25801.7 1244.23   1
   7   9   4 26816.1 1274.15   8
   7   9   4 27185.9 1267.34   4
   7   9   4 28641.7 1404.20   5
   9  -4  -8 19543.3 1114.60   9
   4   8   9 20343.3 1239.87   8
   9   4   8 17047.8 1148.00   5
   8   9   4 16359.7 1108.35   5
   8   9   4 17014.9 1021.73   4
  -8   9  -4 17104.7 1010.85   1
   9   5  -8 26434.9 1523.98   4
  -8   9   5 26248.8 1396.19   8
   9  -5   8 28551.3 1325.55   2
  -5   8   9 26809.6 1390.44   8
  -9   5   8 26873.8 1331.41   8
   5   8  -9 25932.3 1289.85   9
   5   8  -9 28153.6 1487.40   4
   8   9  -5 26510.7 1567.74   4
   8  -9   5 26511.3 1413.79   7
   5  -8   9 29092.4 1470.34   7
   9  -5   8 26954.4 1445.81   7
   5  -8   9 26126.9 1362.41   2
   9   5  -8 27066.2 1447.30   9
   5   7  -9 1065.69 323.588   4
   7   9  -5 1564.11 445.894   4
  -7   9   5 947.485 332.331   8
  -5   7   9 1395.92 357.843   8
   9   5  -7 1382.86 367.727   9
  -9   5   7 752.880 290.253   8
   5   7  -9 436.891 215.952   9
   9  -5   7 1085.28 282.172   6
   5  -7   9 1643.25 388.775   2
   7  -9   5 1202.02 359.751   7
   5  -7   9 1868.21 430.718   7
   9  -5   7 734.466 294.909   7
   9   5  -7 1398.82 398.802   4
   9   5  -6 33208.6 1525.86   9
   9  -5   6 34811.3 1416.07   6
   5   6  -9 34430.7 1448.20   9
  -6   9   5 33997.7 1495.98   8
   9   5  -6 30734.4 1565.64   4
  -9   5   6 33631.1 1443.16   8
   5   6  -9 31878.3 1491.37   4
   6   9  -5 33349.2 1673.15   4
   6  -9   5 32105.6 1469.26   7
   9  -5   6 31431.7 1471.43   7
   5  -6   9 34632.7 1544.23   7
  -5   6   9 35638.1 1487.19   8
   5  -6   9 34989.4 1512.28   2
   9   5  -5 42067.7 1687.56   9
   9  -5   5 39807.4 1526.67   6
   5  -9   5 41404.3 1631.40   7
   5   5  -9 43716.9 1640.02   9
  -5   5   9 43168.4 1592.24   8
  -5   9   5 39219.1 1585.23   8
  -9   5   5 42149.3 1611.73   8
   5   5  -9 41635.5 1668.82   4
   9   5  -5 41357.5 1774.87   4
   5  -9   5 47405.1 1550.15   2
   5   9  -5 40683.1 1811.83   4
   9  -5   5 39643.5 1609.99   7
   5  -5   9 41772.7 1688.23   7
   5  -5   9 41655.9 1657.03   2
   9   5  -4 2668.86 455.263   4
   9  -5   4 2883.70 406.460   6
   9   5  -4 2254.97 308.275   6
   5   4  -9 2617.53 412.556   9
   4   9  -5 2128.80 433.775   4
  -5   4   9 2282.34 379.867   8
  -4   9   5 2047.11 383.060   8
  -9   5   4 3105.61 448.127   8
   4  -9   5 2939.64 393.415   2
   5  -4   9 2519.01 416.478   2
   4  -9   5 2340.48 394.989   7
   9  -5   4 2727.02 423.390   7
   5  -4   9 2343.22 432.460   7
   5   4  -9 2136.95 373.446   4
   9  -5   3 41495.3 1512.05   6
   9   5  -3 41199.0 1405.05   6
   5   3  -9 42094.4 1588.67   9
   5  -3   9 44293.3 1654.30   2
  -5   3   9 42992.6 1470.96   8
  -3   9   5 41190.0 1545.52   8
   3  -9   5 46973.7 1551.28   2
   5   3  -9 42589.7 1606.17   4
   9   5  -3 41934.2 1692.82   4
   3  -9   5 45238.7 1590.50   7
   9  -5   3 42628.3 1562.79   7
   5  -3   9 43099.4 1393.24   5
   3   9  -5 39971.3 1714.26   4
   5  -3   9 39818.0 1593.69   7
   5  -2   9 22945.8 1161.45   2
   9   5  -2 21589.2 1001.57   6
   9   5  -2 21131.0 1079.27   3
   5   2  -9 20190.5 1069.25   9
   9  -5   2 20703.8 1033.21   6
   5  -2   9 22106.1 994.587   5
  -5   2   9 20454.0 937.814   8
   5   2  -9 21028.6 1084.55   4
   9   5  -2 21738.8 1140.24   4
   2  -9   5 19747.2 995.951   7
   9  -5   2 19744.5 1005.84   7
  -5   2   9 20853.7 912.509   2
   2   9  -5 19321.5 1140.94   4
  -2   9   5 20823.3 1045.10   8
   9  -5   1 32135.0 1309.18   6
   9   5  -1 31487.3 1348.34   3
   5   1  -9 32251.2 1362.25   9
   5  -1   9 30676.2 1362.46   2
   5  -1   9 33402.5 1273.75   5
  -1   9   5 28220.2 1225.93   8
  -5   1   9 32867.8 1152.31   8
   5   1  -9 31891.6 1346.62   4
   9   5  -1 31742.0 1363.87   4
   1  -9   5 31835.1 1233.21   7
   9  -5   1 32811.0 1272.52   7
   1   9  -5 31482.0 1428.97   4
  -5   1   9 34814.6 1227.32   2
   9  -5   0 121806. 2926.23   6
   0  -9  -5 124351. 3067.20  10
   5   0  -9 126694. 3032.54   9
   5   0   9 128448. 3116.48   2
   0   9   5 119252. 2855.00   8
  -5   0   9 126746. 2567.46   8
   9   5   0 123225. 3046.24   3
   9   5   0 130671. 3012.63   4
   0  -9   5 123017. 2723.32   7
   9  -5   0 119375. 2771.80   7
   5   0   9 126503. 2929.61   5
  -5   0   9 125249. 2762.53   2
   0   9  -5 123388. 3095.96   4
   9  -5  -1 27969.1 1226.23   6
   5  -1  -9 28250.9 1261.53   9
   5   1   9 25496.9 1201.46   8
   9   5   1 27310.6 1302.79   3
   9   5   1 26098.8 1239.31   5
   5   1   9 24437.1 1158.12   5
   1   9   5 26688.0 1166.30   8
   5   1   9 25435.6 1248.49   2
   9   5   1 25322.8 1134.03   4
   9  -5  -1 27458.3 1107.83   7
  -1  -9   5 27233.6 1037.10   7
  -5  -1   9 26931.4 1125.15   2
  -1   9  -5 27954.9 1281.19   4
   2   9   5 20904.9 1033.92   8
   9   5   2 19966.6 1134.55   3
   9   5   2 21067.7 1128.32   5
   5   2   9 21502.1 1114.96   8
  -2   9  -5 19236.7 1053.12   1
   5   2   9 22302.9 1172.96   2
  -5  -2   9 20325.9 998.298   2
   9   5   2 20004.5 962.024   4
   9  -5  -2 19545.6 922.794   7
   5  -2  -9 18560.9 1021.67   9
  -2  -9   5 18803.6 817.729   7
   9  -5  -2 20164.0 851.121   9
   9  -5  -2 18945.0 1023.73   6
   9  -5  -3 45891.8 1408.11   9
   5   3   9 44209.4 1686.14   8
   9   5   3 41320.7 1661.20   5
   5  -3  -9 41609.3 1590.81   9
   3   9   5 42815.6 1554.06   8
  -3   9  -5 43505.1 1636.00   1
   9   5   3 40102.7 1699.19   3
  -5  -3   9 44418.9 1561.56   2
   9   5   3 42055.6 1409.46   4
   9  -5  -3 43112.4 1613.74   6
   9   5   4 1531.20 376.647   5
  -4   9  -5 2103.79 380.993   1
   5  -4  -9 2463.41 402.415   9
   9  -5  -4 1780.97 287.402   9
   5   4   9 2119.04 418.045   8
   4   9   5 2390.11 384.852   8
   9  -5  -4 2742.18 428.425   6
  -5  -4   9 1928.91 356.656   2
   9  -5  -5 41067.1 1464.46   9
   5  -5  -9 38518.9 1558.40   9
   9   5   5 38294.9 1649.54   5
  -5   9  -5 39631.5 1568.88   1
   5   5   9 37155.1 1613.51   8
   5   9   5 37806.8 1521.75   8
   9  -5  -5 41931.6 1658.08   6
   5   9   5 40042.6 1540.67   4
  -5  -5   9 39180.0 1559.02   2
   5  -6  -9 32910.8 1469.03   9
   9   5   6 36218.6 1633.57   5
   6   9   5 37530.7 1542.32   8
   5   6   9 37244.4 1643.61   8
  -6   9  -5 40435.0 1576.68   1
   9  -5  -6 38086.0 1476.71   9
   6   9   5 37926.5 1491.45   4
   7   9   5 1348.57 312.387   4
   5  -7  -9 1412.89 328.621   9
   9  -5  -7 1003.28 310.860   9
   9   5   7 1032.42 376.339   5
   5   7   9 2109.95 440.689   8
   7   9   5 755.735 327.205   8
   7   9   5 995.595 285.753   5
   9  -5  -8 27247.7 1350.25   9
   5  -8  -9 25142.3 1312.69   9
   8   9   5 27202.2 1374.58   8
   9   5   8 27193.6 1479.71   5
   5   8   9 27981.0 1497.06   8
   8   9   5 27982.1 1469.51   5
   6   8  -9 24074.5 1295.29   9
   9   6  -8 24455.0 1395.97   9
  -6   8   9 26523.5 1401.88   8
  -9   6   8 24030.1 1307.83   8
  -8   9   6 23586.1 1354.09   8
   9   6  -8 23545.0 1473.14   4
   6   8  -9 23952.7 1436.26   4
   8   9  -6 22953.8 1493.19   4
   8  -9   6 21422.6 1313.43   7
   6  -8   9 20272.3 1273.71   7
   9  -6   8 25155.4 1425.40   7
   6  -8   9 24735.0 1327.15   2
   6   7  -9 815.016 323.081   4
   7   9  -6 738.492 342.617   4
  -6   7   9-83.6541 262.580   8
   9   6  -7 261.451 222.706   9
   6   7  -9 641.485 307.119   9
  -7   9   6 1097.03 340.677   8
  -9   6   7-69.2090 226.199   8
   6  -7   9 661.789 284.034   2
   7  -9   6 826.955 353.198   7
   9  -6   7 372.939 273.014   7
   6  -7   9 847.588 349.731   7
   9   6  -7 931.046 361.554   4
   6   9  -6 560.832 295.275   4
   9   6  -6 665.379 259.141   9
   9  -6   6 415.268 221.733   6
   6   6  -9 652.309 279.425   9
  -6   6   9 1167.11 376.603   8
  -6   9   6 575.530 300.303   8
  -9   6   6 558.956 266.785   8
   6  -9   6 1267.82 321.738   2
   6  -6   9 957.557 304.218   2
   6  -9   6 945.713 316.495   7
   9  -6   6 1114.51 359.268   7
   6  -6   9 1465.27 374.010   7
   6   6  -9 1086.91 354.888   4
   9   6  -6 993.277 376.127   4
   6  -5   9 11285.4 843.288   2
   9  -6   5 9942.45 728.308   6
   6   5  -9 8476.27 733.769   9
  -6   5   9 9995.78 761.510   8
   5  -9   6 8330.42 741.995   7
  -5   9   6 9785.84 794.449   8
  -9   6   5 9392.15 770.070   8
   6   5  -9 9347.59 808.108   4
   9   6  -5 9349.06 849.580   4
   5  -9   6 8972.26 697.774   2
   5   9  -6 9643.53 885.672   4
   9  -6   5 9243.18 789.012   7
   6  -5   9 9818.15 831.272   7
   9  -6   4 66261.7 1992.03   6
  -6   4   9 64671.6 1969.49   8
   4   9  -6 61118.4 2237.90   4
   6   4  -9 61735.6 2124.95   4
  -9   6   4 59787.5 2021.44   8
   6   4  -9 62782.8 2083.81   9
   9   6  -4 62783.3 2237.04   4
   4  -9   6 61968.3 1941.33   2
   6  -4   9 67902.8 2151.70   2
   4  -9   6 60722.0 2021.58   7
   9  -6   4 64425.7 2083.41   7
  -4   9   6 63772.7 2072.86   8
   6  -4   9 60966.0 2117.43   7
   6  -3   9 23799.1 1214.22   2
   6   3  -9 24810.0 1235.51   9
   3  -9   6 23264.0 1124.75   2
   9   6  -3 24332.9 1034.91   6
   6   3  -9 23431.4 1220.15   4
  -3   9   6 21771.4 1136.06   8
  -6   3   9 24582.5 1107.22   8
   9  -6   3 23581.6 1120.90   6
   9   6  -3 22052.8 1239.45   4
   3  -9   6 21453.3 1102.83   7
   9  -6   3 22957.2 1154.07   7
   6  -3   9 22368.7 1206.66   7
   6  -3   9 24190.6 1066.53   5
   3   9  -6 23784.6 1298.85   4
   9   6  -2 2249.64 426.210   4
   9   6  -2 2340.06 378.366   3
   9  -6   2 2752.57 397.221   6
   2   9  -6 3135.77 475.214   4
   6   2  -9 3397.48 468.343   9
   6  -2   9 2195.08 349.204   5
  -2   9   6 2756.90 421.673   8
  -6   2   9 2773.75 368.732   8
   9  -6   2 2505.69 394.096   7
   2  -9   6 2180.23 362.090   7
   6   2  -9 2356.60 407.397   4
   6  -2   9 2305.67 420.440   2
   9  -6   1 7914.71 647.857   6
   9   6  -1 8446.48 699.368   3
   6  -1   9 9204.62 744.069   2
   6   1  -9 8004.87 687.195   9
  -1   9   6 8334.80 686.164   8
   6   1  -9 9187.24 748.658   4
  -6   1   9 8412.50 579.388   8
   9  -6   1 8468.43 675.994   7
   9   6  -1 8609.17 728.929   4
  -1  -9  -6 8919.18 767.708  10
   1  -9   6 8795.04 650.841   7
   1   9  -6 9109.38 748.795   4
   6  -1   9 8956.57 676.516   5
   9  -6   0 10548.3 746.323   6
   0  -9  -6 9649.03 788.165  10
   6   0  -9 11258.6 807.069   9
   6   0   9 10066.0 740.003   5
   6   0   9 10124.8 792.750   2
   0   9   6 11949.7 803.608   8
   9   6   0 10516.3 797.012   3
   9   6   0 11861.4 814.095   4
   9  -6   0 10902.7 731.571   7
   0  -9   6 11259.1 702.399   7
  -6   0   9 11458.2 694.348   2
   0   9  -6 11688.7 826.297   4
  -6   0   9 11285.5 632.444   8
   6   1   9 7845.43 678.747   5
   6  -1  -9 7230.07 646.016   9
   9   6   1 7892.95 688.673   5
   9   6   1 7871.69 711.372   3
   1   9   6 7168.47 627.916   8
   6   1   9 7302.52 686.128   2
   9  -6  -1 8569.40 639.880   7
   9   6   1 8082.54 655.217   4
  -6  -1   9 7694.20 599.759   2
  -1  -9   6 7537.21 547.256   7
  -1   9  -6 8312.40 684.343   4
   9  -6  -1 8262.73 674.187   6
   9   6   2 2272.85 366.702   4
   6   2   9 2695.69 450.213   2
  -2   9  -6 2517.27 387.329   4
   9  -6  -2 2001.09 375.115   6
   9   6   2 2101.50 396.327   5
   2   9   6 2278.30 399.773   8
   6   2   9 3343.80 474.127   5
   9   6   2 2888.95 458.609   3
  -6  -2   9 2663.70 371.373   2
   9  -6  -2 2244.58 342.693   7
   6  -2  -9 2702.96 405.429   9
   6   3   9 25500.6 1285.45   8
   6  -3  -9 22817.6 1176.11   9
   9   6   3 22257.8 1226.21   5
   3   9   6 23957.0 1186.45   8
   6   3   9 24924.8 1265.96   5
  -6  -3   9 26687.9 1184.22   2
   9   6   3 25656.4 1117.35   4
  -3   9  -6 23769.6 1127.49   4
   9   6   3 23211.2 1295.85   3
   9  -6  -3 24171.1 1207.83   6
   9  -6  -4 59924.3 1732.65   9
   6  -4  -9 55009.3 1927.92   9
   6   4   9 61046.1 2104.16   8
   4   9   6 59075.7 1985.47   8
   9   6   4 59712.8 2099.26   5
  -6  -4   9 56670.9 1876.90   2
   9  -6  -4 56905.6 1985.98   6
   9  -6  -5 9299.85 676.977   9
   6  -5  -9 7992.03 703.141   9
   9   6   5 9325.13 804.594   5
   6   5   9 9253.63 811.779   8
   5   9   6 9368.07 777.291   8
   9  -6  -6 1214.63 315.241   9
   6  -6  -9 1383.91 357.374   9
   9   6   6 1398.58 383.078   5
   6   9   6 927.382 280.472   4
   6   6   9 805.882 346.592   8
   6   9   6 1130.34 312.104   8
   9   6   7 941.987 361.331   5
   9  -6  -7 800.082 275.249   9
   7   9   6 1120.17 353.064   5
   7   9   6 1185.70 358.880   8
   6   7   9 1211.70 383.637   8
   6  -7  -9 1166.66 321.161   9
   9  -6  -8 21330.4 1201.83   9
   6  -8  -9 21151.1 1203.51   9
   9   6   8 22375.8 1360.58   5
   6   8   9 20431.6 1292.48   8
   8   9   6 20636.9 1295.14   5
   8   9   6 22313.2 1288.09   8
   7   8  -9 3279.93 579.108   4
   8   9  -7 3375.02 638.611   4
   9   7  -8 2735.54 502.952   9
   7   8  -9 2339.07 483.824   9
  -7   8   9 4087.73 602.259   8
  -8   9   7 3867.78 595.641   8
  -9   7   8 2191.68 450.970   8
   7  -8   9 3448.49 512.357   2
   8  -9   7 3251.31 575.396   7
   7  -8   9 2834.65 548.601   7
   9  -7   8 4116.97 638.542   7
   9   7  -8 3778.71 621.497   4
   7  -7   9 16423.5 1065.04   2
   9   7  -7 18805.0 1211.78   9
   7   7  -9 19618.7 1205.79   9
  -7   7   9 19968.0 1195.56   8
  -7   9   7 18679.0 1184.60   8
  -9   7   7 18586.3 1168.46   8
   7   7  -9 18074.8 1252.08   4
   9   7  -7 16178.3 1230.14   4
   7   9  -7 19183.5 1344.78   4
   7  -9   7 17115.1 1156.62   7
   9  -7   7 17631.6 1178.75   7
   7  -7   9 19512.6 1248.81   7
   7  -6   9 56587.7 2023.59   2
   7   6  -9 54657.4 2054.65   9
  -7   6   9 53237.8 1954.06   8
  -6   9   7 55695.4 2067.05   8
  -9   7   6 57111.1 2071.96   8
   7   6  -9 53528.6 2148.24   4
   9   7  -6 56705.3 2292.91   4
   6   9  -7 54400.4 2243.81   4
   6  -9   7 55786.6 2086.02   7
   9  -7   6 53563.1 2070.10   7
   7  -6   9 55153.2 2114.29   7
   6  -9   7 57234.5 1923.76   2
   9  -7   5 21537.3 1083.74   6
   7   5  -9 21551.2 1217.81   9
   7  -5   9 20688.4 1174.34   2
  -7   5   9 22008.0 1160.52   8
  -5   9   7 21569.1 1212.18   8
  -9   7   5 21806.6 1213.66   8
   7   5  -9 23055.1 1328.29   4
   9   7  -5 22070.3 1355.33   4
   5   9  -7 21357.7 1324.50   4
   5  -9   7 22214.0 1158.70   2
   5  -9   7 23051.6 1261.34   7
   9  -7   5 22213.9 1241.32   7
   7  -5   9 22998.6 1303.20   7
   9   7  -4 434.753 263.972   4
   4   9  -7 57.0057 205.346   4
   7   4  -9 321.711 237.827   9
   9  -7   4 34.8060 190.713   6
  -4   9   7-28.1602 224.225   8
  -9   7   4-358.109 275.677   8
   4  -9   7-30.6689 210.962   2
  -7   4   9-1.57639 202.535   8
   9  -7   4-70.7885 205.460   7
   4  -9   7 205.331 231.062   7
   7  -4   9 81.7123 212.717   7
   7  -4   9 518.046 285.675   2
   7   4  -9 66.0403 228.634   4
   9   7  -3 2307.03 444.314   4
   3   9  -7 1285.01 367.345   4
   9  -7   3 1458.39 308.481   6
   7   3  -9 1076.68 316.534   9
  -3   9   7 1643.70 367.737   8
  -7   3   9 847.443 248.379   8
  -9   7   3 934.096 305.031   8
   3  -9   7 1205.35 338.866   2
   9  -7   3 792.564 273.426   7
   3  -9   7 1171.48 310.198   7
   7  -3   9 1504.14 317.438   5
   7  -3   9 1610.25 384.614   7
   7   3  -9 1017.02 305.180   4
   7  -3   9 2346.46 437.760   2
   9  -7   2 39744.2 1504.72   6
  -7   2   9 40711.8 1427.44   8
  -2   9   7 38844.6 1579.18   8
   9   7  -2 39358.5 1560.76   3
   7  -2   9 39985.9 1620.08   2
   2  -9   7 40881.0 1588.46   2
   7   2  -9 38257.1 1645.17   4
   2  -9   7 40303.9 1533.17   7
   9   7  -2 37168.2 1652.64   4
   9  -7   2 38199.4 1542.55   7
   7  -2   9 41073.0 1527.66   5
   2   9  -7 40958.7 1688.55   4
   7   2  -9 41020.8 1658.78   9
  -1  -9  -7 12655.1 934.500  10
   7   1  -9 11520.3 849.551   9
   9   7  -1 11107.9 818.230   3
   7  -1   9 12959.3 849.771   5
   7  -1   9 10685.7 822.695   2
  -1   9   7 11722.8 837.485   8
   7   1  -9 10419.8 846.566   4
   9   7  -1 12085.1 881.023   4
   9  -7   1 10395.9 768.507   7
   1  -9   7 12790.8 804.380   7
  -7   1   9 10593.5 672.981   8
   1   9  -7 11632.9 853.926   4
   9  -7   1 11257.6 781.025   6
   9   7   0 454.437 221.994   4
   0  -9  -7 61.4505 200.284  10
   0   9  -7 446.488 256.636   4
   9  -7   0 463.270 231.112   6
   7   0   9 339.406 233.619   2
   7   0  -9 680.981 281.420   9
   9   7   0 307.561 228.534   3
   0   9   7 253.364 233.637   8
   7   0   9 354.268 242.466   5
   9  -7   0 65.3989 173.527   7
   0  -9   7 575.497 227.455   7
   7  -1  -9 11152.3 831.441   9
   9   7   1 11082.4 839.055   5
   9   7   1 11752.8 877.764   3
   1   9   7 11298.8 827.488   8
  -9   7  -1 12152.8 731.951   1
   7   1   9 12417.0 917.305   2
   7   1   9 11991.1 853.999   5
   9  -7  -1 11681.8 791.512   7
  -7  -1   9 12228.0 742.602   2
   9   7   1 11898.2 832.719   4
  -1  -9   7 11938.2 714.266   7
  -1   9  -7 12047.1 831.890   4
   9  -7  -1 10672.4 787.034   6
   7  -2  -9 39766.1 1614.97   9
  -7  -2   9 39140.0 1433.97   2
   9   7   2 39171.1 1643.63   5
   9   7   2 35945.8 1630.36   3
   2   9   7 39930.7 1603.04   8
   7   2   9 39949.8 1641.23   5
   9   7   2 37456.1 1490.13   4
  -2   9  -7 40298.6 1503.94   4
   9  -7  -2 38487.7 1558.66   6
   9   7   3 1578.20 326.996   4
   9  -7  -3 688.929 262.968   6
   7  -3  -9 238.076 176.950   9
   9   7   3 1456.99 366.872   5
   7   3   9 1156.75 307.919   5
   9   7   3 885.945 333.822   3
   3   9   7 1237.72 343.822   8
  -7  -3   9 683.073 272.739   2
   7  -4  -9 188.605 197.366   9
   9   7   4 341.952 268.849   5
   7   4   9 656.566 319.294   8
   7   4   9 755.489 334.115   5
   4   9   7 614.837 307.711   8
  -7  -4   9 217.998 218.355   2
   7  -5  -9 21643.6 1203.30   9
   7   5   9 21939.8 1276.82   8
   9   7   5 24552.0 1355.77   5
   5   9   7 24232.1 1301.33   8
   7   5   9 24399.7 1352.14   5
   7   6   9 63435.0 2335.50   5
   7  -6  -9 65566.8 2208.14   9
   7   6   9 63886.3 2319.99   8
   9   7   6 65682.5 2347.93   5
   6   9   7 64343.2 2262.11   8
   6  -9  -7 65399.6 2044.62   9
   7   9   7 19396.3 1215.87   8
   9  -7  -7 19008.0 1087.82   9
   9   7   7 18630.6 1232.62   5
   7  -7  -9 20563.7 1188.61   9
   7   7   9 18701.6 1243.23   8
   7   9   7 19976.9 1267.10   5
   7   7   9 17750.5 1215.79   5
   9  -7  -8 3115.72 490.664   9
   7  -8  -9 2713.08 457.128   9
   8   9   7 2798.38 515.413   5
   7   8   9 2922.91 539.656   5
   8   9   7 3150.32 531.528   8
   7   8   9 3361.22 578.724   8
   9   7   8 2472.43 513.958   5
   8   8  -9 15451.1 1131.65   9
   8   8  -9 15555.3 1243.64   4
  -8   8   9 15002.2 1115.98   8
  -8   9   8 15577.5 1141.46   8
  -9   8   8 16236.1 1149.75   8
   9   8  -8 14654.3 1260.38   4
   8   9  -8 14650.0 1240.33   4
   8  -9   8 15765.9 1186.79   7
   9  -8   8 13893.5 1109.91   7
   8  -8   9 14302.5 1124.88   7
   9   8  -7 4070.48 683.834   4
   7   9  -8 3947.48 666.404   4
   8   7  -9 2684.03 520.778   9
  -7   9   8 2773.62 534.731   8
  -8   7   9 3446.39 552.640   8
  -9   8   7 3097.26 552.581   8
   7  -9   8 3337.60 583.518   7
   9  -8   7 3380.59 568.788   7
   8  -7   9 3085.87 568.104   7
   8  -7   9 2885.11 492.669   2
   8   7  -9 3383.12 578.116   4
   8   6  -9 14831.7 1079.77   9
   8  -6   9 15276.8 1021.63   2
  -6   9   8 14957.7 1072.70   8
  -8   6   9 14926.3 1025.69   8
  -9   8   6 14122.4 1042.12   8
   8   6  -9 14479.4 1132.18   4
   9   8  -6 15857.8 1221.50   4
   6   9  -8 15615.4 1185.74   4
   9  -8   6 15459.4 1103.47   7
   6  -9   8 13483.0 1033.69   7
   8  -6   9 12943.6 1026.72   7
   6  -9   8 16517.8 1043.29   2
   8   5  -9 10774.5 903.548   9
  -5   9   8 12537.7 958.582   8
  -8   5   9 12635.6 906.366   8
  -9   8   5 11672.9 932.425   8
   8   5  -9 10933.7 948.839   4
   8  -5   9 11476.9 876.024   2
   9   8  -5 12653.7 1057.69   4
   5   9  -8 11920.1 1007.19   4
   9  -8   5 11533.5 935.656   7
   5  -9   8 12410.6 962.863   7
   5  -9   8 11147.8 868.285   2
   8  -5   9 13075.7 1007.43   7
   9  -8   4 7267.53 624.604   6
   8   4  -9 6996.05 711.870   9
   8  -4   9 8062.48 735.617   2
  -4   9   8 7020.64 725.641   8
  -8   4   9 7682.87 672.517   8
   8   4  -9 7452.65 786.905   4
  -9   8   4 9581.61 827.553   8
   9   8  -4 7833.81 828.429   4
   4   9  -8 7047.19 747.193   4
   4  -9   8 8328.75 744.049   2
   9  -8   4 7377.92 733.012   7
   4  -9   8 8149.45 742.361   7
   8  -4   9 6058.42 694.860   7
  -8   3   9 12839.1 839.588   8
  -3   9   8 11790.9 901.803   8
   8   3  -9 13249.6 1004.25   4
  -9   8   3 12752.3 935.215   8
   3  -9   8 12983.6 914.400   2
   9   8  -3 13284.7 1031.83   4
   9  -8   3 13113.7 936.143   7
   3   9  -8 13287.5 983.810   4
   3  -9   8 12529.1 893.372   7
   8  -3   9 11512.7 917.501   7
   8  -3   9 14440.3 962.870   2
   8   3  -9 12357.4 930.119   9
   9  -8   3 12433.5 823.939   6
   8  -2   9 7814.18 721.059   2
  -2  -9  -8 4962.25 639.894  10
   8  -2   9 5333.91 573.897   5
  -2   9   8 6090.87 645.882   8
   8   2  -9 6001.76 669.822   4
  -8   2   9 5655.62 540.451   8
   8   2  -9 5693.04 635.347   9
  -9   8   2 5555.26 617.652   8
   2  -9   8 5155.50 595.156   2
   9   8  -2 6306.69 696.538   4
   9  -8   2 5304.50 594.032   7
   2   9  -8 6130.63 664.195   4
   2  -9   8 5394.67 581.612   7
   8  -2   9 5805.90 670.596   7
   9  -8   2 6231.33 596.453   6
   8   1  -9 53017.9 1951.18   9
  -1  -9  -8 51110.5 2020.58  10
   8  -1   9 49650.3 1816.20   5
   8   1  -9 49465.2 1976.34   4
   9   8  -1 49443.3 1837.59   3
  -8   1   9 51045.8 1599.99   8
   8  -1   9 46293.6 1815.35   2
   1  -9   8 54641.5 1937.36   2
   9  -8   1 49720.1 1824.04   7
   9   8  -1 49944.1 1943.39   4
   1  -9   8 50372.7 1729.84   7
   1   9  -8 50986.7 1865.51   4
  -1   9   8 48331.3 1830.76   8
   9  -8   1 49653.3 1754.59   6
  -9   8   0 16795.0 936.524   1
   9   8   0 16861.7 1055.83   3
   8   0   9 15405.7 995.218   5
   8   0  -9 16667.6 1057.28   9
   0   9   8 15577.4 1010.73   8
   0  -9   8 17384.1 1072.43   2
   8   0   9 15010.7 1011.29   2
   9  -8   0 17095.4 1014.80   7
   9   8   0 16080.6 1039.20   4
   0  -9   8 18158.4 954.350   7
   0   9  -8 18016.3 1032.60   4
   9  -8   0 17778.9 1018.28   6
   8  -1  -9 49102.8 1865.18   9
   9   8   1 50649.0 1884.94   5
   9   8   1 49901.9 1922.49   3
   8   1   9 50278.6 1900.85   5
   1   9   8 50857.8 1897.69   8
   9  -8  -1 50638.3 1825.69   7
  -9   8  -1 51932.8 1719.20   1
   9   8   1 49669.6 1853.99   4
  -1   9  -8 53463.2 1793.09   4
   9  -8  -1 53266.6 1871.01   6
   9   8   2 5472.01 627.936   5
   8  -2  -9 5913.10 629.886   9
   8   2   9 6058.89 654.145   5
   9   8   2 5434.68 640.338   3
   2   9   8 6118.70 657.326   8
   9   8   2 5888.81 609.080   4
   9  -8  -2 6283.31 641.004   6
   8  -3  -9 16688.9 1049.54   9
   9   8   3 15925.5 1082.01   5
   8   3   9 17966.6 1137.14   5
   9   8   3 15740.5 1104.04   3
   9   8   3 16450.8 994.284   4
  -8  -3   9 16803.3 948.982   2
   3   9   8 15663.0 1052.85   8
   9   8   4 7397.22 747.727   5
   8   4   9 7610.65 760.977   5
   4   9   8 7317.28 756.219   8
  -8  -4   9 7451.49 657.873   2
   8  -4  -9 8090.54 751.796   9
   5   9   8 13539.8 1022.37   8
   8  -5  -9 13034.8 948.453   9
   9   8   5 13981.3 1045.02   5
   8   5   9 12393.3 1001.56   5
   6  -9  -8 16623.9 1027.49   9
   6   9   8 16775.2 1158.93   8
   9   8   6 14378.5 1088.99   5
   8   6   9 14741.0 1116.84   5
   8  -6  -9 17508.5 1111.47   9
   8  -7  -9 3011.33 511.654   9
   8   7   9 3456.86 582.739   8
   9   8   7 2730.97 532.747   5
   8   7   9 2560.83 510.025   5
   7   9   8 3375.32 577.833   5
   7   9   8 2921.18 532.893   8
   8   8   9 16466.4 1209.91   8
   8  -8  -9 15309.5 1063.02   9
   8   9   8 15072.1 1170.34   5
   8   9   8 16718.6 1201.08   8
   9   8   8 17019.4 1239.05   5
   8   8   9 17274.2 1257.76   5
  -9   9   9 6245.14 814.833   8
   9  -9   9 4805.74 735.582   7
   9   9  -9 5465.62 824.415   4
  -8   9   9 12441.0 1047.63   8
  -9   8   9 10713.7 987.546   8
  -9   9   8 13096.5 1072.06   8
   9   8  -9 10597.6 1086.65   4
   8   9  -9 11462.4 1120.21   4
   9   9  -8 11294.1 1126.73   4
   9  -9   8 10087.4 990.632   7
   8  -9   9 9927.30 971.403   7
   9  -8   9 11092.0 1024.75   7
  -7   9   9 11280.5 991.911   8
  -9   7   9 11581.3 967.370   8
  -9   9   7 12349.5 1040.61   8
   9   7  -9 12257.8 1126.50   4
   7   9  -9 10920.0 1047.92   4
   9   9  -7 11416.1 1103.64   4
   9  -9   7 9742.80 938.322   7
   7  -9   9 12713.1 1056.62   7
   9  -7   9 11292.8 1021.72   7
   9   7  -9 11161.5 984.130   9
   6   9  -9 1933.83 507.334   4
   9   9  -6 2075.74 527.356   4
   9   6  -9 1380.85 395.953   9
  -6   9   9 1335.96 424.993   8
  -9   6   9 1518.17 427.596   8
  -9   9   6 1799.53 494.923   8
   6  -9   9 1703.57 421.886   2
   9  -9   6 2277.89 489.766   7
   6  -9   9 1550.89 435.122   7
   9  -6   9 1997.68 476.595   7
   9   6  -9 1962.45 515.813   4
   9   5  -9 8561.23 841.461   9
   9  -5   9 7833.94 739.552   2
  -9   5   9 9256.18 816.111   8
   9   5  -9 8874.99 891.636   4
  -9   9   5 7686.34 781.780   8
   5   9  -9 7635.17 825.417   4
   9   9  -5 7621.00 885.027   4
  -5   9   9 8008.56 794.445   8
   9  -9   5 7889.53 794.757   7
   5  -9   9 7094.88 754.552   7
   9  -5   9 8067.77 821.853   7
   5  -9   9 8591.65 795.665   2
   9   4  -9 8620.12 829.948   9
  -4   9   9 8900.04 824.792   8
   9  -4   9 7960.45 742.999   2
  -9   4   9 8037.60 716.668   8
   9   4  -9 8861.26 883.742   4
  -9   9   4 10044.4 881.469   8
   4   9  -9 8888.23 842.849   4
   9   9  -4 9085.06 923.287   4
   9  -9   4 8177.82 790.106   7
   4  -9   9 10321.8 869.742   2
   4  -9   9 8545.33 802.596   7
   9  -4   9 9278.13 864.437   7
  -9   9   3 40879.8 1761.59   8
  -3  -9  -9 42277.6 1924.65  10
   9   3  -9 37152.2 1725.42   9
  -3   9   9 41288.4 1766.42   8
   9  -3   9 43273.0 1747.59   2
   9   3  -9 40827.0 1876.36   4
  -9   3   9 41463.5 1606.73   8
   9   9  -3 43074.3 1961.57   4
   3  -9   9 41655.8 1772.38   2
   9  -9   3 44206.0 1810.24   7
   3  -9   9 40630.4 1702.00   7
   3   9  -9 45329.2 1857.09   4
   9  -3   9 45095.8 1892.91   7
   2   9  -9 49.0628 199.927   4
   9   9  -2 109.803 250.116   4
   9  -9   2 218.443 244.529   6
   9   2  -9 322.732 286.367   9
   9  -2   9-9.63536 248.644   2
  -2   9   9 451.995 311.584   8
  -9   2   9-45.5056 196.305   8
  -9   9   2 202.623 270.109   8
   2  -9   9 301.802 248.135   2
   9  -9   2-81.4437 250.303   7
   2  -9   9 109.680 208.320   7
   9  -2   9 318.593 298.811   7
  -2  -9  -9 590.681 311.482  10
   9   2  -9-55.9277 226.724   4
   9   1  -9 55703.3 2070.13   9
   9   9  -1 52337.9 1925.12   3
   9  -1   9 51284.0 1942.00   5
  -9   9   1 54511.3 2013.67   8
  -1   9   9 49510.2 1933.45   8
   1  -9   9 55648.5 2048.66   2
   9  -1   9 50425.3 1938.54   2
   9  -9   1 50799.8 1913.61   7
   9   9  -1 49479.6 2019.11   4
   1   9  -9 52655.7 1910.40   4
   1  -9   9 54131.6 1849.93   7
   9  -1   9 49228.0 1965.86   7
   9  -9   1 50788.6 1818.51   6
   9   0  -9 6032.12 663.036   9
   9   0   9 6033.88 658.266   5
   9   9   0 5343.83 613.878   3
   0   9   9 6865.44 710.617   8
   0  -9   9 6956.20 715.622   2
   9  -9   0 5599.88 626.560   7
   9   9   0 5452.79 662.881   4
   0  -9   9 5207.89 547.029   7
  -9   9   0 6322.61 617.728   1
   9  -9   0 5172.85 580.101   6
   9  -1  -9 50436.3 1961.23   9
   9   9   1 48964.7 1888.25   5
   9   9   1 51478.7 1983.84   3
   1   9   9 50010.5 1959.01   8
  -1  -9   9 50196.7 1965.05   2
  -9   9  -1 52956.1 1825.37   1
   9   1   9 51612.6 1990.59   5
   9   9   1 50884.7 1960.69   4
   9   9   2 427.398 256.913   4
   9   2   9 534.616 331.330   5
   9   9   2 124.133 219.044   3
   2   9   9 875.714 392.773   8
   9   9   2 395.398 231.633   5
   9  -2  -9 130.155 213.933   9
   9   9   3 36579.9 1696.83   5
   9   3   9 38947.5 1769.73   5
   3   9   9 38285.1 1736.91   8
   9   9   3 36271.7 1733.30   3
   9   9   3 37681.1 1602.78   4
   9  -3  -9 37369.7 1659.62   9
   9  -4  -9 9128.18 815.660   9
   9   9   4 8379.97 824.584   5
   9   4   9 9012.82 866.302   5
   4   9   9 10725.9 921.143   8
   9  -5  -9 8962.25 803.958   9
   5  -9  -9 9313.04 808.200   9
   9   9   5 10190.3 922.120   5
   9   5   9 9722.69 914.095   5
   5   9   9 11924.2 1009.86   8
   9  -6  -9 1162.15 367.769   9
   6  -9  -9 1567.74 379.760   9
   9   9   6 2198.60 499.094   5
   9   6   9 2868.43 562.602   5
   6   9   9 2410.48 522.932   8
   7  -9  -9 10538.3 881.332   9
   7   9   9 11542.6 1040.14   8
   9   7   9 11018.3 1027.97   5
   7   9   9 11066.2 1020.53   5
   9   9   7 11536.4 1015.50   5
   9  -7  -9 9619.78 863.321   9
   8   9   9 13691.4 1154.38   5
   8   9   9 11697.6 1061.20   8
   9   8   9 10706.4 1009.75   5
   9   9   8 11760.4 1057.10   5
   9   9   9 5951.61 808.301   5
   0   0  10 9272.63 723.132   2
   0 -10   0 8424.41 620.051  10
  10   0   0 8497.63 678.224   6
  10   0   0 9543.26 703.389   3
   0  10   0 8705.67 701.069   1
   0   0  10 9190.69 617.635   8
   0  10   0 8779.82 550.024   8
  10   0  -1 12755.9 820.908   6
   0   1  10 12116.5 816.101   2
  10   0   1 13458.3 837.908   3
  10   0   1 13719.9 874.065   6
  -1  10   0 12813.9 848.471   1
   0   1  10 13069.8 767.257   8
   1  10   0 13265.7 662.091   8
   1  10   0 13553.6 864.761   1
  -1  10   0 13803.8 708.072   8
   0  -1  10 12275.6 686.267   8
  10   0   1 13150.2 667.637   7
   0  -1  10 12991.5 857.463   2
  10   0  -2 2224.05 355.708   9
   2  10   0 2182.91 273.723   8
  10   0  -2 1185.39 296.400   4
   0  -2  10 1639.68 264.622   8
   0   2  10 1900.20 324.724   8
  -2  10   0 1227.68 315.244   1
  -2  10   0 1446.46 271.169   8
  10   0   2 1916.55 354.096   3
  10   0  -2 1494.60 316.909   6
   0  -2  10 1643.96 348.093   2
  10   0   2 1731.08 276.033   7
   0   2  10 1528.04 316.893   2
   2  10   0 1838.79 363.899   1
   0   3  10 1795.75 353.095   2
  10   0  -3 1487.59 309.414   9
  10   0  -3 1491.72 313.421   6
   0   3 -10 1847.21 309.556   9
   3  10   0 2275.45 388.205   1
  10   0  -3 1901.74 370.284   4
  10   0   3 2469.32 407.121   3
  -3  10   0 2066.62 365.340   1
   0   3  10 2212.35 370.652   8
  -3  10   0 1638.12 290.514   8
   0  -3  10 2200.69 372.797   2
  10   0   3 1956.86 329.309   7
  10   0  -4 42963.2 1566.77   6
  -4  10   0 42359.2 1633.48   1
   0   4 -10 45126.4 1505.60   9
   4  10   0 46576.5 1418.45   3
   0   4  10 43411.8 1590.65   8
  10   0   4 40633.0 1607.18   3
  10   0  -4 40726.9 1552.18   9
  -4  10   0 42422.2 1477.48   8
   0   4  10 40692.8 1559.92   2
   0  -4  10 43612.7 1670.18   2
  10   0   4 45442.1 1564.11   7
   0  -4  10 40805.7 1471.13   7
   4  10   0 42957.7 1772.01   4
   4  10   0 41999.8 1628.13   1
  -5  10   0 11819.4 837.833   1
   5  10   0 13051.8 760.680   3
   5  10   0 12176.1 855.779   1
   0   5  10 13439.1 889.051   8
  10   0   5 13273.9 894.917   3
  -5  10   0 13208.6 824.896   8
   0   5 -10 11660.9 716.957   9
   5 -10   0 11736.9 844.042   7
   0  -5  10 13341.8 921.886   2
   0  -5  10 12273.6 787.815   7
  10   0   5 13633.1 876.249   7
  10   0  -5 11132.2 813.867   9
   5  10   0 12061.4 925.702   4
  10   0  -5 12057.4 806.201   6
  10   0  -6 45528.7 1726.67   9
   0   6  10 43205.6 1693.72   8
  -6  10   0 45376.0 1645.89   8
   6  10   0 46561.8 1587.52   3
 -10   0   6 44015.3 1455.98   8
   6 -10   0 42802.1 1697.03   7
   0  -6  10 41186.7 1704.09   2
   0  -6  10 42649.7 1534.43   7
   6  10   0 43478.1 1814.31   4
  10   0   6 42863.5 1667.73   7
   6  10   0 44066.0 1686.71   1
  -6  10   0 42507.5 1668.21   1
  10   0  -6 43228.1 1611.68   6
   7  10   0 4740.64 524.586   3
  10   0  -7 5247.15 582.995   9
   7 -10   0 5399.53 610.988   7
  10   0   7 4166.26 571.184   5
   0   7  10 4412.61 592.629   8
 -10   0   7 4390.10 458.679   8
  -7  10   0 6608.56 654.112   8
   0  -7  10 6307.27 670.237   2
   0  -7  10 5938.19 565.110   7
   7  10   0 4444.52 595.608   4
  10   0   7 5231.75 607.493   7
  10   0  -7 5135.71 562.073   6
  -7  10   0 5880.23 608.437   1
  10   0  -8 30947.3 1496.72   9
  -8  10   0 29712.8 1403.99   1
   0   8  10 31785.1 1533.32   8
  -8  10   0 30014.0 1439.86   8
   0  -8  10 29654.7 1493.98   2
   8  10   0 30015.0 1406.22   3
   8 -10   0 31583.5 1500.67   7
   8  10   0 31833.4 1576.26   4
  10   0   8 29633.4 1469.73   7
  10   0   8 29919.2 1505.40   5
   9  10   0 4189.52 612.637   4
   0   9  10 5244.68 684.065   8
  10   0   9 4362.35 601.940   5
   9  10   0 4478.04 557.483   3
  -9  10   0 5005.13 632.143   8
   9 -10   0 5837.53 680.356   7
   0  -9  10 3994.33 592.317   2
  -9  10   0 4672.38 567.214   1
  10   0   9 4810.80 635.464   7
  10   0  -9 4009.72 569.708   9
  10   1  -9 22604.4 1336.73   9
   9  10  -1 21912.9 1227.60   3
  -1   9  10 24493.7 1378.34   8
  -9  10   1 22945.6 1311.38   8
   1  -9  10 24365.0 1390.87   2
   9 -10   1 22275.9 1304.90   7
   9  10  -1 23619.4 1414.22   4
   1  -9  10 24252.1 1233.11   7
  10  -1   9 22330.6 1328.54   7
   8  10  -1 19846.0 1112.97   3
  -1   8  10 19043.5 1171.54   8
 -10   1   8 17886.1 959.746   8
  -8  10   1 19375.4 1154.62   8
  10   1  -8 20380.3 1207.32   9
   1  -8  10 21249.2 1255.46   2
   8  10  -1 20409.7 1282.99   4
   1  -8  10 19055.7 1072.56   7
   8 -10   1 17137.9 1107.15   7
  10  -1   8 18131.6 1158.73   7
  -1   7  10 86023.3 2586.25   8
  10   1  -7 86671.4 2789.40   4
   7  10  -1 89132.3 2430.18   3
 -10   1   7 84129.3 2266.76   8
  -7  10   1 84588.2 2505.92   8
   7 -10   1 90862.6 2650.73   7
   1  -7  10 92766.5 2731.53   2
   7  10  -1 91540.5 2835.14   4
   1  -7  10 87468.2 2452.07   7
  10  -1   7 89997.1 2655.36   7
  10   1  -7 91539.7 2461.91   6
  10   1  -7 84510.7 2594.30   9
  10   1  -6 13270.2 929.728   9
   1   6 -10 14194.1 815.779   9
   6  10  -1 15340.1 854.535   3
  10  -1   6 14376.2 935.727   3
  -1   6  10 15120.5 964.196   8
  10   1  -6 13685.0 1004.17   4
  -6  10   1 14174.5 912.265   8
 -10   1   6 13481.1 803.263   8
   6 -10   1 13098.3 910.648   7
   1  -6  10 15994.0 1031.18   2
   6  10  -1 14084.5 1038.19   4
   1  -6  10 14894.5 910.168   7
  10  -1   6 14011.7 934.805   7
  10   1  -6 13652.7 860.537   6
  10   1  -5 35087.3 1394.98   6
  -5  10   1 38749.9 1469.98   8
   5 -10   1 34455.8 1464.33   7
   1   5 -10 35977.3 1352.66   9
   5  10  -1 37230.2 1287.02   3
  10  -1   5 34089.2 1439.05   3
  -1   5  10 35545.8 1463.74   8
  10   1  -5 35379.9 1576.58   4
  10   1  -5 35107.6 1479.94   9
[truncated: 267,381 more chars]
