# Supplementary material for: Mixed-metal phosphates K1.64Na0.36TiFe(PO4)3 and K0.97Na1.03Ti1.26Fe0.74(PO4)3 with a langbeinite framework
Source: Acta Crystallogr E Crystallogr Commun. 2021 Nov 16;77(Pt 12):1299–302. doi: 10.1107/S2056989021011877 (PMC8647752; doi:10.1107/S2056989021011877)
Supplement: Supplementary file 2 [file e-77-01299-Isup2.hkl]

data_I                                                                          
_shelx_title ' z373 in P2(1)3'                                                  
_shelx_refln_list_code          4                                               
_shelx_F_calc_maximum      181.88                                               
_exptl_crystal_F_000       609.00                                               
_reflns_d_resolution_high  0.7340                                               
                                                                                
loop_                                                                           
 _space_group_symop_operation_xyz                                               
 'x, y, z'                                                                      
 '-x+1/2, -y, z+1/2'                                                            
 'x+1/2, -y+1/2, -z'                                                            
 '-x, y+1/2, -z+1/2'                                                            
 'y, z, x'                                                                      
 '-y+1/2, -z, x+1/2'                                                            
 'y+1/2, -z+1/2, -x'                                                            
 '-y, z+1/2, -x+1/2'                                                            
 'z, x, y'                                                                      
 '-z, x+1/2, -y+1/2'                                                            
 '-z+1/2, -x, y+1/2'                                                            
 'z+1/2, -x+1/2, -y'                                                            
                                                                                
_cell_length_a     9.8201                                                       
_cell_length_b     9.8201                                                       
_cell_length_c     9.8201                                                       
_cell_angle_alpha  90.000                                                       
_cell_angle_beta   90.000                                                       
_cell_angle_gamma  90.000                                                       
                                                                                
_shelx_F_squared_multiplier     1.000                                           
                                                                                
loop_                                                                           
 _refln_index_h                                                                 
 _refln_index_k                                                                 
 _refln_index_l                                                                 
 _refln_F_squared_calc                                                          
 _refln_F_squared_meas                                                          
 _refln_F_squared_sigma                                                         
 _refln_observed_status                                                         
  -1   1   1       5498.17       5730.22       117.86 o                         
   0   1   1          2.74         17.19         1.77 o                         
   1   1   1       5522.94       5724.68       118.44 o                         
   0   0   2         70.39        106.45         6.95 o                         
   1   0   2        519.29        527.80        11.15 o                         
  -1   1   2       3040.80       3282.73       150.64 o                         
   0   1   2       5114.81       5205.66        63.76 o                         
   1   1   2       2593.25       2706.62        38.71 o                         
  -2   2   2        895.45        917.94        19.10 o                         
  -1   2   2       2019.76       2104.36        34.36 o                         
   0   2   2         16.18         23.87         3.70 o                         
   1   2   2       2094.97       2132.17        34.14 o                         
   2   2   2        905.36        952.10        36.83 o                         
   1   0   3      30763.85      30965.69       664.30 o                         
   2   0   3       3273.89       3488.67        48.36 o                         
  -2   1   3      17965.70      17115.57       355.43 o                         
  -1   1   3       8713.24       8371.76       179.55 o                         
   0   1   3      33082.08      34949.94       525.62 o                         
   1   1   3       8958.95       8915.75        93.48 o                         
   2   1   3      18012.42      17475.73       172.24 o                         
  -2   2   3       2075.29       2090.39        39.32 o                         
  -1   2   3       7696.27       6913.87       143.65 o                         
   0   2   3       8550.33       8583.16       125.99 o                         
   1   2   3       7875.74       7479.72        95.31 o                         
   2   2   3       1914.10       1817.28        35.78 o                         
  -3   3   3       7861.60       8058.49       186.27 o                         
  -2   3   3       2737.61       3316.31        43.48 o                         
  -1   3   3       1521.39       1600.90        34.48 o                         
   0   3   3        852.59        919.98        20.15 o                         
   1   3   3       1766.11       1863.39        35.12 o                         
   2   3   3       2636.37       3059.95        50.87 o                         
   3   3   3       7541.14       7849.75       184.39 o                         
   0   0   4         64.72        117.13        10.16 o                         
   1   0   4       1159.39       1548.05        69.73 o                         
   2   0   4       2504.16       2146.60        38.07 o                         
   3   0   4       6468.99       6749.44       138.61 o                         
  -3   1   4       3553.70       3481.57        53.05 o                         
  -2   1   4        775.51        892.93        22.20 o                         
  -1   1   4        134.34        164.26        16.84 o                         
   0   1   4       1000.98        967.29        49.46 o                         
   1   1   4        161.86        198.50         7.39 o                         
   2   1   4        715.27        847.61        56.80 o                         
   3   1   4       3681.24       3565.63        52.46 o                         
  -3   2   4       8995.94       9105.83       100.94 o                         
  -2   2   4       9626.44       9534.02       193.16 o                         
  -1   2   4        830.32        916.63        40.87 o                         
   0   2   4        312.44        413.15        14.91 o                         
   1   2   4        616.22        584.24        11.06 o                         
   2   2   4       9698.56       9386.89       121.10 o                         
   3   2   4       9052.26       9067.09       120.05 o                         
  -3   3   4       1181.05       1188.99        26.42 o                         
  -2   3   4        325.40        338.60        13.34 o                         
  -1   3   4       5455.83       5451.99        75.27 o                         
   0   3   4         37.54         79.69         8.02 o                         
   1   3   4       5673.36       5565.27        79.96 o                         
   2   3   4        325.48        303.56        17.39 o                         
   3   3   4       1210.55       1151.87        29.72 o                         
  -4   4   4      10623.59       9496.57       227.79 o                         
  -3   4   4        664.74        644.28        19.16 o                         
  -2   4   4        553.28        526.08        18.93 o                         
  -1   4   4      11373.11      10871.29       135.38 o                         
   0   4   4       2953.88       2901.09        47.75 o                         
   1   4   4      11458.95      11055.00       142.06 o                         
   2   4   4        611.88        551.29        28.65 o                         
   3   4   4        802.18        724.14        23.99 o                         
   4   4   4      10423.18       9861.64       235.87 o                         
   1   0   5       1247.77       1321.48        33.28 o                         
   2   0   5       1251.25       1209.26        26.54 o                         
   3   0   5        462.96        424.00        19.69 o                         
   4   0   5        326.99        315.14        13.22 o                         
  -4   1   5       1420.88       1396.90        78.82 o                         
  -3   1   5       2655.59       2574.11        55.80 o                         
  -2   1   5        399.92        408.09        13.49 o                         
  -1   1   5        319.28        345.15        12.55 o                         
   0   1   5        139.64        163.62        19.10 o                         
   1   1   5        252.08        304.48        17.47 o                         
   2   1   5        417.26        414.88        15.11 o                         
   3   1   5       2634.58       2587.57        43.26 o                         
   4   1   5       1501.04       1397.29        29.39 o                         
  -4   2   5       6290.81       5640.45       110.61 o                         
  -3   2   5      10210.03      10504.82       114.80 o                         
  -2   2   5       2020.38       2140.40        49.27 o                         
  -1   2   5       3443.53       3710.29       232.49 o                         
   0   2   5       8805.52       9016.83       157.07 o                         
   1   2   5       3584.37       3595.06        60.95 o                         
   2   2   5       2065.77       2060.77        41.33 o                         
   3   2   5       9933.26       9839.39       124.27 o                         
   4   2   5       6375.89       6173.07        93.84 o                         
  -4   3   5       1967.51       1995.22        34.64 o                         
  -3   3   5        693.71        718.87        14.05 o                         
  -2   3   5       8249.51       7611.99       641.81 o                         
  -1   3   5        201.83        203.69        20.87 o                         
   0   3   5       5330.35       5485.93       236.24 o                         
   1   3   5        200.92        212.81         8.38 o                         
   2   3   5       7921.19       7919.89       110.58 o                         
   3   3   5        697.52        736.90        24.56 o                         
   4   3   5       1867.97       1806.61        42.75 o                         
  -4   4   5        971.06        859.58        28.29 o                         
  -3   4   5       2262.69       2355.03        47.80 o                         
  -2   4   5       4330.91       4383.63       117.77 o                         
  -1   4   5       7767.38       7662.78       136.61 o                         
   0   4   5       1380.36       1312.47        42.57 o                         
   1   4   5       7614.65       7396.22       105.52 o                         
   2   4   5       4572.25       4489.94        74.45 o                         
   3   4   5       2266.03       2216.83        48.13 o                         
   4   4   5       1033.05        988.46        31.14 o                         
  -5   5   5       9689.51      10128.93       252.33 o                         
  -4   5   5       2562.82       2397.26        67.00 o                         
  -3   5   5       1432.53       1384.39        34.84 o                         
  -2   5   5       1495.35       1510.33        50.23 o                         
  -1   5   5        742.24        758.67        26.30 o                         
   0   5   5       2427.14       2449.38        48.55 o                         
   1   5   5        766.89        804.81        42.02 o                         
   2   5   5       1526.29       1505.79        44.17 o                         
   3   5   5       1466.98       1436.06        38.62 o                         
   4   5   5       2480.43       2461.69        54.86 o                         
   5   5   5       9912.14      10083.58       254.57 o                         
   0   0   6       3801.84       3893.87        95.68 o                         
   1   0   6       9322.13       9143.06       363.84 o                         
   2   0   6       2103.95       2171.24        41.31 o                         
   3   0   6       3350.30       3486.47        64.79 o                         
   4   0   6       2237.98       2341.87        54.23 o                         
   5   0   6       1996.26       1924.41        52.62 o                         
  -5   1   6        576.81        551.82        26.12 o                         
  -4   1   6       1109.03       1192.00        40.16 o                         
  -3   1   6      12255.92      12059.36       148.98 o                         
  -2   1   6       2359.08       2491.69        44.94 o                         
  -1   1   6       7785.83       7601.65       102.08 o                         
   0   1   6       8752.60       8586.95       110.47 o                         
   1   1   6       8203.37       8405.62       123.04 o                         
   2   1   6       2353.53       2505.24        46.77 o                         
   3   1   6      12216.47      12405.84       154.51 o                         
   4   1   6       1099.96       1116.26        26.96 o                         
   5   1   6        593.58        554.02        27.35 o                         
  -5   2   6         36.47         36.97         5.26 o                         
  -4   2   6       3433.11       3428.48        59.20 o                         
  -3   2   6       2906.98       2934.75        50.20 o                         
  -2   2   6       4594.48       4703.95        70.41 o                         
  -1   2   6       4533.87       4544.44        92.98 o                         
   0   2   6       3728.07       3627.36        80.85 o                         
   1   2   6       4357.00       4318.68       100.67 o                         
   2   2   6       4534.12       4715.70        93.10 o                         
   3   2   6       2824.11       2798.78        45.91 o                         
   4   2   6       3523.47       3534.04        79.92 o                         
   5   2   6         70.60         64.97         9.70 o                         
  -5   3   6       2104.61       2079.46        50.75 o                         
  -4   3   6       1146.69       1175.36        26.53 o                         
  -3   3   6       1400.21       1529.02        36.41 o                         
  -2   3   6       2386.94       2433.13        89.70 o                         
  -1   3   6        477.39        457.76        45.69 o                         
   0   3   6      11031.57      11625.05       539.15 o                         
   1   3   6        484.13        485.45        16.94 o                         
   2   3   6       2628.25       2622.56        52.31 o                         
   3   3   6       1405.48       1410.10        37.09 o                         
   4   3   6        976.92        961.22        31.00 o                         
   5   3   6       1879.15       1806.30        46.11 o                         
  -5   4   6       2870.17       2740.56       109.82 o                         
  -4   4   6        795.06        799.24        28.34 o                         
  -3   4   6        490.58        481.24        16.89 o                         
  -2   4   6       1073.35        887.63        51.43 o                         
  -1   4   6       2246.91       2337.62        87.98 o                         
   0   4   6        950.18        908.40        33.14 o                         
   1   4   6       2137.47       2138.22        67.79 o                         
   2   4   6       1185.07       1142.79        33.11 o                         
   3   4   6        426.62        395.61        19.35 o                         
   4   4   6        770.23        743.18        27.89 o                         
   5   4   6       2763.42       2710.12        60.45 o                         
  -5   5   6        448.84        438.77        22.19 o                         
  -4   5   6        167.55        142.46        12.12 o                         
  -3   5   6       1059.99       1155.52        43.82 o                         
  -2   5   6       2620.97       2620.15       113.02 o                         
  -1   5   6       7091.07       6724.32       155.85 o                         
   0   5   6         94.16         87.71        10.46 o                         
   1   5   6       6842.38       6756.75       296.43 o                         
   2   5   6       2469.88       2436.33        53.59 o                         
   3   5   6       1166.34       1195.34        39.04 o                         
   4   5   6        129.81        105.56        12.38 o                         
   5   5   6        407.98        380.49        25.19 o                         
  -6   6   6       2703.31       2574.32       108.37 o                         
  -5   6   6        692.49        740.65        42.77 o                         
  -4   6   6       2808.93       2915.55        63.71 o                         
  -3   6   6        190.11        164.56        13.00 o                         
  -2   6   6        555.86        536.66        20.68 o                         
  -1   6   6        248.20        248.62        13.66 o                         
   0   6   6       2922.21       3037.00        90.65 o                         
   1   6   6        317.11        285.09        20.11 o                         
   2   6   6        619.65        611.19        31.04 o                         
   3   6   6        146.95        132.78        12.06 o                         
   4   6   6       2750.92       2684.12        62.01 o                         
   5   6   6        714.82        699.42        30.85 o                         
   6   6   6       2915.75       2761.51       116.15 o                         
   1   0   7        968.63        988.30        27.03 o                         
   2   0   7          9.35         29.34         4.68 o                         
   3   0   7         71.47         70.86         9.26 o                         
   4   0   7       5642.20       5763.04        87.14 o                         
   5   0   7       1249.60       1239.43        37.47 o                         
   6   0   7        524.20        496.91        27.25 o                         
  -6   1   7         77.73         63.30         7.49 o                         
  -5   1   7       1536.79       1535.31        37.31 o                         
  -4   1   7       2086.37       2291.40        54.66 o                         
  -3   1   7      11411.93      11237.04       196.48 o                         
  -2   1   7       2982.93       2820.57        51.67 o                         
  -1   1   7        913.76        979.88        26.43 o                         
   0   1   7       2758.76       2667.18        41.60 o                         
   1   1   7        893.79        874.05        31.22 o                         
   2   1   7       3176.17       2959.64        54.98 o                         
   3   1   7      11212.36      11321.26       145.74 o                         
   4   1   7       2376.86       2570.46        48.11 o                         
   5   1   7       1480.26       1469.96        49.27 o                         
   6   1   7         78.57         73.25        10.88 o                         
  -6   2   7       2143.30       2196.64        52.59 o                         
  -5   2   7       3607.80       3775.40        67.57 o                         
  -4   2   7       4577.70       4496.14        93.30 o                         
  -3   2   7        537.63        539.26        16.31 o                         
  -2   2   7       2548.90       2448.25        46.78 o                         
  -1   2   7        394.36        373.25        15.38 o                         
   0   2   7       4914.28       4912.49       242.03 o                         
   1   2   7        433.42        408.83        14.26 o                         
   2   2   7       2661.91       2535.00        64.10 o                         
   3   2   7        517.27        500.16        26.19 o                         
   4   2   7       4748.79       4588.83        99.45 o                         
   5   2   7       3671.33       3816.40        90.03 o                         
   6   2   7       2191.18       2085.37        63.96 o                         
  -6   3   7       1549.67       1542.60        52.92 o                         
  -5   3   7       1654.16       1621.32        53.48 o                         
  -4   3   7        192.62        195.79        12.21 o                         
  -3   3   7       2836.32       2803.78        53.19 o                         
  -2   3   7        896.90        881.70        24.92 o                         
  -1   3   7        775.56        802.31        83.73 o                         
   0   3   7       7883.79       7898.46       280.31 o                         
   1   3   7        894.96        883.82        28.64 o                         
   2   3   7        910.11        858.01        35.83 o                         
   3   3   7       3035.37       2999.11        75.12 o                         
   4   3   7        180.21        223.04        18.78 o                         
   5   3   7       1655.15       1632.31        55.47 o                         
   6   3   7       1629.09       1581.55        57.04 o                         
  -6   4   7       1164.96       1151.66        48.57 o                         
  -5   4   7        963.43        898.70        32.46 o                         
  -4   4   7        364.87        410.40        25.84 o                         
  -3   4   7       5232.54       5194.06       159.15 o                         
  -2   4   7       1414.83       1365.08        69.00 o                         
  -1   4   7         46.20         53.59        12.05 o                         
   0   4   7       3000.65       2786.73        58.66 o                         
   1   4   7         32.67         22.85         9.60 o                         
   2   4   7       1423.78       1365.16        38.28 o                         
   3   4   7       5451.86       5393.64        92.67 o                         
   4   4   7        347.65        330.27        19.03 o                         
   5   4   7        901.15        815.36        31.81 o                         
   6   4   7       1165.60       1069.24        44.27 o                         
  -6   5   7       3037.41       3125.42        70.31 o                         
  -5   5   7       1226.46       1162.00        43.81 o                         
  -4   5   7       2193.39       2158.66        53.21 o                         
  -3   5   7        390.57        422.16        26.68 o                         
  -2   5   7       3830.44       3842.48       131.47 o                         
  -1   5   7       1041.06       1077.88        60.81 o                         
   0   5   7        252.40        241.20        18.17 o                         
   1   5   7        877.88        819.45        35.74 o                         
   2   5   7       3761.93       3562.92        70.44 o                         
   3   5   7        419.14        413.45        21.53 o                         
   4   5   7       2130.50       2091.79        78.49 o                         
   5   5   7       1277.87       1233.82        41.12 o                         
   6   5   7       3096.50       3159.77        88.04 o                         
  -6   6   7        840.90        902.13        35.99 o                         
  -5   6   7        897.46        912.80        35.06 o                         
  -4   6   7       1707.62       1819.57        61.99 o                         
  -3   6   7       1075.03       1078.92        35.74 o                         
  -2   6   7       1264.82       1344.78        72.20 o                         
  -1   6   7       1739.58       1735.16        53.24 o                         
   0   6   7        945.84        939.04        51.74 o                         
   1   6   7       1689.99       1644.92        85.80 o                         
   2   6   7       1555.36       1543.91        54.28 o                         
   3   6   7       1069.33       1009.68        46.94 o                         
   4   6   7       1657.64       1655.71        48.64 o                         
   5   6   7        849.59        814.91        34.07 o                         
   6   6   7        784.15        786.03        34.41 o                         
  -7   7   7       2185.94       2541.15       117.70 o                         
  -6   7   7        274.15        308.26        21.29 o                         
  -5   7   7         26.30         21.41         5.49 o                         
  -4   7   7        223.29        227.47        17.10 o                         
  -3   7   7        231.50        222.31        16.27 o                         
  -2   7   7        529.28        543.87        29.57 o                         
  -1   7   7       1108.33       1019.90        40.84 o                         
   0   7   7       2450.32       2422.75        69.08 o                         
   1   7   7       1177.21       1128.05        47.44 o                         
   2   7   7        580.96        604.41        33.63 o                         
   3   7   7        304.75        307.71        24.54 o                         
   4   7   7        185.97        169.26        15.30 o                         
   5   7   7         30.44         18.18         5.75 o                         
   6   7   7        286.69        294.97        22.55 o                         
   7   7   7       2101.28       2237.76       112.89 o                         
   0   0   8        101.97        117.13        25.03 o                         
   1   0   8        169.70        172.67        11.39 o                         
   2   0   8       3381.41       3237.91        52.84 o                         
   3   0   8        800.13        851.88        34.36 o                         
   4   0   8       1360.46       1330.18        58.13 o                         
   5   0   8         95.50         72.69        18.41 o                         
   6   0   8       2126.99       2095.66        63.27 o                         
   7   0   8          1.58          0.00         5.64 o                         
  -7   1   8       2701.27       2809.10       120.23 o                         
  -6   1   8       4135.96       4421.99        89.81 o                         
  -5   1   8         90.84         80.55         8.49 o                         
  -4   1   8       2239.55       2200.17        42.43 o                         
  -3   1   8       3823.46       3832.56        58.19 o                         
  -2   1   8        857.37        852.38        23.19 o                         
  -1   1   8       1209.00       1151.62        30.93 o                         
   0   1   8        313.67        317.96        12.80 o                         
   1   1   8       1087.77        999.13        35.80 o                         
   2   1   8        814.47        776.53        26.11 o                         
   3   1   8       3847.51       3849.07        87.30 o                         
   4   1   8       2164.65       2271.74        64.23 o                         
   5   1   8         88.12         82.52        20.96 o                         
   6   1   8       3994.44       4060.88        97.50 o                         
   7   1   8       2581.88       2733.41       200.47 o                         
  -7   2   8        288.42        230.54        16.53 o                         
  -6   2   8       3293.35       3348.08        69.77 o                         
  -5   2   8       1009.81       1015.79        29.98 o                         
  -4   2   8       1854.21       1911.17        51.58 o                         
  -3   2   8        253.45        259.75        11.89 o                         
  -2   2   8       6316.15       6679.08        99.23 o                         
  -1   2   8        300.15        289.84        14.45 o                         
   0   2   8       5621.00       5419.36       159.81 o                         
   1   2   8        302.48        275.36        18.83 o                         
   2   2   8       6002.36       6097.39        97.38 o                         
   3   2   8        300.79        312.13        27.99 o                         
   4   2   8       1709.26       1661.03        54.97 o                         
   5   2   8       1053.02       1009.47        42.95 o                         
   6   2   8       3236.38       3225.33        86.13 o                         
   7   2   8        350.12        335.53        25.71 o                         
  -7   3   8        802.18        765.13        31.81 o                         
  -6   3   8        530.97        614.30        27.48 o                         
  -5   3   8       1378.94       1457.50        44.31 o                         
  -4   3   8        611.73        657.17        25.74 o                         
  -3   3   8       1091.80       1107.24        31.82 o                         
  -2   3   8        401.21        394.39        21.39 o                         
  -1   3   8       1890.50       2001.54        52.46 o                         
   0   3   8          6.71          5.99         4.88 o                         
   1   3   8       2016.44       2033.15        55.95 o                         
   2   3   8        438.79        401.98        25.00 o                         
   3   3   8        999.12        961.16        40.53 o                         
   4   3   8        694.82        681.09        34.60 o                         
   5   3   8       1276.94       1339.74        58.79 o                         
   6   3   8        545.73        576.09        45.46 o                         
   7   3   8        840.70        854.37        43.26 o                         
  -7   4   8        318.14        339.24        26.01 o                         
  -6   4   8        866.73        961.22        44.02 o                         
  -5   4   8       2518.86       2579.11       140.42 o                         
  -4   4   8       1348.75       1399.06        59.54 o                         
  -3   4   8       4682.02       4672.52       101.65 o                         
  -2   4   8       2293.53       2212.01        59.86 o                         
  -1   4   8        566.46        582.79        45.01 o                         
   0   4   8         26.50         37.98        12.01 o                         
   1   4   8        540.29        616.30        47.39 o                         
   2   4   8       2298.51       2295.15       115.30 o                         
   3   4   8       4642.81       4559.83       204.12 o                         
   4   4   8       1423.85       1519.18        55.68 o                         
   5   4   8       2640.59       2677.06        78.99 o                         
   6   4   8        851.62        854.32        42.77 o                         
   7   4   8        356.15        346.60        54.24 o                         
  -7   5   8       1369.64       1443.59        53.83 o                         
  -6   5   8       1334.81       1349.30        97.57 o                         
  -5   5   8       1410.10       1403.33        98.26 o                         
  -4   5   8        776.45        783.04        40.87 o                         
  -3   5   8        968.32        976.48        87.11 o                         
  -2   5   8       1326.43       1344.17        51.75 o                         
  -1   5   8       2885.84       2859.80       112.13 o                         
   0   5   8       3088.27       2936.47       116.57 o                         
   1   5   8       2984.23       3061.44       119.63 o                         
   2   5   8       1172.47       1126.43        67.70 o                         
   3   5   8       1051.08       1056.93        46.00 o                         
   4   5   8        822.84        822.46        33.21 o                         
   5   5   8       1342.32       1328.71        44.37 o                         
   6   5   8       1446.88       1420.93        58.06 o                         
   7   5   8       1324.63       1327.57       110.45 o                         
  -7   6   8       1537.77       1599.85        56.22 o                         
  -6   6   8        475.03        437.22        39.23 o                         
  -5   6   8       1175.99       1252.24        43.06 o                         
  -4   6   8        735.41        788.35        41.17 o                         
  -3   6   8       1048.86        958.01        44.59 o                         
  -2   6   8         64.14         56.05        15.47 o                         
  -1   6   8        419.48        391.54        39.68 o                         
   0   6   8       1033.48        948.88        63.42 o                         
   1   6   8        402.09        413.39        26.98 o                         
   2   6   8         42.17         41.04         9.31 o                         
   3   6   8        952.19        945.09        44.32 o                         
   4   6   8        731.18        719.83        32.02 o                         
   5   6   8       1300.73       1252.91        44.55 o                         
   6   6   8        421.03        371.59        29.90 o                         
   7   6   8       1574.09       1583.34        53.68 o                         
  -7   7   8        476.67        468.27        28.14 o                         
  -6   7   8        236.32        233.53        23.43 o                         
  -5   7   8       2524.97       2650.03        88.08 o                         
  -4   7   8       2595.52       2749.25        96.28 o                         
  -3   7   8        870.92        872.33        46.27 o                         
  -2   7   8        830.25        762.95        58.65 o                         
  -1   7   8        387.82        401.64        41.87 o                         
   0   7   8        463.72        425.08        27.68 o                         
   1   7   8        316.69        295.44        23.49 o                         
   2   7   8        894.23        868.63        51.11 o                         
   3   7   8        846.62        821.81        42.26 o                         
   4   7   8       2549.30       2614.24        82.53 o                         
   5   7   8       2424.16       2541.90        68.13 o                         
   6   7   8        216.69        202.10        22.34 o                         
   7   7   8        415.31        430.50        27.93 o                         
  -7   8   8          5.46          2.95         4.08 o                         
  -6   8   8        256.52        262.25        20.75 o                         
  -5   8   8        637.49        677.20        32.81 o                         
  -4   8   8       1052.90       1106.22        98.97 o                         
  -3   8   8        886.32        863.73       100.66 o                         
  -2   8   8        459.36        448.10        32.42 o                         
  -1   8   8        799.48        813.11        61.90 o                         
   0   8   8        356.43        405.73        47.21 o                         
   1   8   8        723.71        721.27        58.74 o                         
   2   8   8        447.58        410.89        29.89 o                         
   3   8   8        813.18        773.29        42.69 o                         
   4   8   8       1041.61       1105.30        52.93 o                         
   5   8   8        646.82        674.62        41.83 o                         
   6   8   8        268.00        239.04        20.63 o                         
   7   8   8         10.69          9.65         6.82 o                         
   1   0   9        895.20        978.89        30.47 o                         
   2   0   9        405.50        426.17        18.63 o                         
   3   0   9       3540.49       3656.08        76.24 o                         
   4   0   9        142.27        118.72        13.87 o                         
   5   0   9       4453.94       4433.89       137.48 o                         
   6   0   9        226.56        271.24        36.76 o                         
   7   0   9         73.46         40.91         9.76 o                         
   8   0   9        556.62        542.84        33.96 o                         
  -8   1   9       1766.96       1675.18        94.86 o                         
  -7   1   9        465.53        433.93        43.67 o                         
  -6   1   9        395.79        359.82        24.40 o                         
  -5   1   9       1098.54       1173.29        37.96 o                         
  -4   1   9       3249.25       3469.98        58.72 o                         
  -3   1   9        457.62        495.02        18.36 o                         
  -2   1   9        258.03        250.21        12.89 o                         
  -1   1   9       3467.12       3485.70        64.56 o                         
   0   1   9       1545.34       1459.04        36.69 o                         
   1   1   9       3418.54       3348.31        64.80 o                         
   2   1   9        251.17        265.94        19.86 o                         
   3   1   9        424.52        496.09        27.88 o                         
   4   1   9       3310.49       3415.87       139.66 o                         
   5   1   9        919.63        900.77        40.89 o                         
   6   1   9        351.40        356.80        25.98 o                         
   7   1   9        473.11        456.11        30.49 o                         
   8   1   9       1790.92       1728.38        64.98 o                         
  -8   2   9        198.76        165.78        20.32 o                         
  -7   2   9       1542.52       1728.87       115.57 o                         
  -6   2   9         42.51         42.87        12.81 o                         
  -5   2   9        562.90        582.72        28.23 o                         
  -4   2   9        990.56       1023.22        28.62 o                         
  -3   2   9       2167.89       2180.84        50.66 o                         
  -2   2   9       1586.55       1631.53        40.29 o                         
  -1   2   9       1472.71       1439.86        36.70 o                         
   0   2   9       4638.72       4768.10       102.50 o                         
   1   2   9       1514.63       1478.03        41.03 o                         
   2   2   9       1531.30       1519.42        57.28 o                         
   3   2   9       2146.58       2095.87        63.90 o                         
   4   2   9       1112.21       1119.06        66.48 o                         
   5   2   9        524.12        523.34        31.62 o                         
   6   2   9         36.25         26.98         7.66 o                         
   7   2   9       1506.24       1564.01        60.37 o                         
   8   2   9        194.49        171.80        20.07 o                         
  -8   3   9        274.85        239.96        24.86 o                         
  -7   3   9         63.66         41.44         9.68 o                         
  -6   3   9        807.55        776.80        32.20 o                         
  -5   3   9       1161.32       1302.40        64.83 o                         
  -4   3   9        405.11        432.05        22.03 o                         
  -3   3   9        549.76        511.63        24.49 o                         
  -2   3   9        778.09        844.97        35.19 o                         
  -1   3   9        150.28        140.58        14.06 o                         
   0   3   9        154.33        122.74        21.04 o                         
   1   3   9        146.75        123.68        14.69 o                         
   2   3   9        650.36        652.71        33.88 o                         
   3   3   9        448.80        471.19        29.17 o                         
   4   3   9        430.86        412.42        28.05 o                         
   5   3   9       1184.29       1195.14        50.47 o                         
   6   3   9        845.91        848.73        43.20 o                         
   7   3   9         54.49         40.32         9.98 o                         
   8   3   9        355.80        326.80        30.84 o                         
  -8   4   9        207.79        219.44        18.54 o                         
  -7   4   9         14.57          5.59         4.29 o                         
  -6   4   9       2050.86       1997.87        55.62 o                         
  -5   4   9         83.68         85.19        10.76 o                         
  -4   4   9         16.14         22.79         5.48 o                         
  -3   4   9        978.96        917.26        39.41 o                         
  -2   4   9        669.22        640.68        51.01 o                         
  -1   4   9       3488.25       3412.21       127.62 o                         
   0   4   9        164.91        151.40        17.42 o                         
   1   4   9       3584.15       3431.80       130.59 o                         
   2   4   9        671.02        723.73        37.17 o                         
   3   4   9        874.67        780.41        39.65 o                         
   4   4   9         22.27         25.63         9.47 o                         
   5   4   9         63.99         86.82        25.01 o                         
   6   4   9       1848.47       1855.90        67.98 o                         
   7   4   9         24.08          8.48         5.66 o                         
   8   4   9        225.32        174.85        21.61 o                         
  -8   5   9        282.76        256.82        20.58 o                         
  -7   5   9        712.93        692.16        33.07 o                         
  -6   5   9        328.82        309.32        29.44 o                         
  -5   5   9       1417.91       1484.10        46.77 o                         
  -4   5   9       1212.95       1249.81        41.09 o                         
  -3   5   9        209.63        188.18        29.09 o                         
  -2   5   9        652.58        612.74        51.08 o                         
  -1   5   9       1442.50       1232.45        72.31 o                         
   0   5   9       1902.01       1937.85        95.84 o                         
   1   5   9       1570.29       1601.56        86.04 o                         
   2   5   9        575.89        540.92        48.27 o                         
   3   5   9        162.70        137.31        17.17 o                         
   4   5   9       1379.56       1326.66        55.48 o                         
   5   5   9       1307.16       1384.38        58.27 o                         
   6   5   9        308.89        305.94        27.23 o                         
   7   5   9        739.74        720.06        43.10 o                         
   8   5   9        279.76        290.55        28.07 o                         
  -7   6   9       1756.26       2002.54        91.83 o                         
  -6   6   9         18.51         13.59         8.54 o                         
  -5   6   9       1068.32       1122.82        52.53 o                         
  -4   6   9        551.85        576.95        36.31 o                         
  -3   6   9         60.92         73.21        24.53 o                         
  -2   6   9        300.81        279.98        35.11 o                         
  -1   6   9        219.65        184.74        29.41 o                         
   0   6   9       2511.26       2676.51       118.97 o                         
   1   6   9        264.60        248.96        33.73 o                         
   2   6   9        300.83        296.31        36.77 o                         
   3   6   9         70.55         80.14        19.71 o                         
   4   6   9        526.41        549.14        35.97 o                         
   5   6   9       1139.37       1189.13        94.61 o                         
   6   6   9         23.76         15.39         5.47 o                         
   7   6   9       2019.36       2231.26        82.27 o                         
  -7   7   9        679.72        688.53        71.56 o                         
  -6   7   9         32.23         41.36        10.96 o                         
  -5   7   9         48.41         38.99        11.20 o                         
  -4   7   9        690.97        710.28        41.86 o                         
  -3   7   9        790.18        774.18        57.74 o                         
  -2   7   9       5849.32       5752.84       196.09 o                         
  -1   7   9        455.33        437.67        46.39 o                         
   0   7   9        260.99        223.30        33.28 o                         
   1   7   9        497.30        513.83        50.13 o                         
   2   7   9       5833.34       5832.06       198.16 o                         
   3   7   9        771.69        776.41        44.18 o                         
   4   7   9        716.94        746.22        42.91 o                         
   5   7   9         50.38         28.78         7.77 o                         
   6   7   9         52.05         40.25         9.39 o                         
   7   7   9        697.36        734.50        46.63 o                         
  -5   8   9       1044.33       1002.06        53.02 o                         
  -4   8   9        743.25        799.79        46.23 o                         
  -3   8   9        691.02        729.48        44.48 o                         
  -2   8   9       1487.67       1554.76        71.41 o                         
  -1   8   9        516.43        468.91        48.93 o                         
   0   8   9        356.08        273.78        37.26 o                         
   1   8   9        517.76        479.43        50.20 o                         
   2   8   9       1466.83       1568.62        68.52 o                         
   3   8   9        775.60        831.55        45.78 o                         
   4   8   9        702.92        695.55        43.01 o                         
   5   8   9       1006.72        961.75        51.95 o                         
  -4   9   9        203.92        220.96        25.01 o                         
  -3   9   9       1226.23       1258.91        60.73 o                         
  -2   9   9         11.11         13.12         7.10 o                         
  -1   9   9       1416.99       1331.54        87.37 o                         
   0   9   9         64.70         65.68        20.59 o                         
   1   9   9       1447.92       1429.91        60.14 o                         
   2   9   9          4.26          1.47         4.84 o                         
   3   9   9       1095.15       1129.75        55.88 o                         
   4   9   9        194.79        204.64        46.62 o                         
   0   0  10        359.32        360.77        34.79 o                         
   1   0  10        188.47        190.18        13.64 o                         
   2   0  10         33.93         31.30         5.55 o                         
   3   0  10       3332.81       3544.69        82.82 o                         
   4   0  10        143.07        148.27        13.44 o                         
   5   0  10        104.69         96.92        19.37 o                         
   6   0  10        908.04        865.31        42.10 o                         
   7   0  10        503.17        497.21        50.36 o                         
   8   0  10        840.46        640.15        59.14 o                         
  -8   1  10        341.15        424.39        33.82 o                         
  -7   1  10        745.42        741.00        43.23 o                         
  -6   1  10        556.22        586.90        36.78 o                         
  -5   1  10        180.57        184.33        15.09 o                         
  -4   1  10        744.77        755.50        30.54 o                         
  -3   1  10       1591.79       1638.89        52.54 o                         
  -2   1  10       2115.54       2156.86        63.24 o                         
  -1   1  10       1645.35       1773.54        44.32 o                         
   0   1  10        327.25        346.91        24.00 o                         
   1   1  10       1685.07       1792.50        46.40 o                         
   2   1  10       2205.20       2198.55        46.34 o                         
   3   1  10       1805.04       1720.62        57.86 o                         
   4   1  10        752.66        730.66        37.17 o                         
   5   1  10        198.79        212.31        20.65 o                         
   6   1  10        496.36        496.26        32.36 o                         
   7   1  10        770.30        723.27        40.38 o                         
   8   1  10        349.51        388.30        30.44 o                         
  -8   2  10        348.82        347.87        30.22 o                         
  -7   2  10       1187.45       1110.09        56.64 o                         
  -6   2  10        119.27        111.56        16.56 o                         
  -5   2  10       1160.04       1153.65        50.74 o                         
  -4   2  10        191.73        201.27        13.73 o                         
  -3   2  10       1856.97       1882.25        48.50 o                         
  -2   2  10        806.14        784.96        28.83 o                         
  -1   2  10        654.21        665.68        33.44 o                         
   0   2  10         19.65         24.30         6.70 o                         
   1   2  10        629.09        621.68        23.16 o                         
   2   2  10        892.28        890.05        40.67 o                         
   3   2  10       1712.17       1746.76        60.35 o                         
   4   2  10        205.34        201.24        19.56 o                         
   5   2  10       1228.77       1187.52        50.95 o                         
   6   2  10        124.22        125.59        18.43 o                         
   7   2  10       1327.20       1352.53        57.98 o                         
   8   2  10        324.13        293.52        27.32 o                         
  -8   3  10        451.22        404.16        33.24 o                         
  -7   3  10       2037.09       2172.48        96.34 o                         
  -6   3  10        268.72        285.05        25.78 o                         
  -5   3  10        650.95        607.67        28.29 o                         
  -4   3  10       1174.74       1161.78        38.87 o                         
  -3   3  10         75.69         67.39        10.93 o                         
  -2   3  10       1354.81       1401.94        51.11 o                         
  -1   3  10        217.67        198.22        41.52 o                         
   0   3  10         10.51         10.86         5.21 o                         
   1   3  10        235.05        186.92        19.02 o                         
   2   3  10       1271.87       1327.57        52.33 o                         
   3   3  10        105.92         97.09        13.92 o                         
   4   3  10       1170.94       1183.87        51.42 o                         
   5   3  10        729.16        682.20        38.99 o                         
   6   3  10        288.45        271.29        24.90 o                         
   7   3  10       2093.83       2298.38        79.53 o                         
   8   3  10        490.44        502.65        36.32 o                         
  -7   4  10         45.46         38.21        14.99 o                         
  -6   4  10       1690.98       1809.18        64.16 o                         
  -5   4  10        752.03        770.30        32.91 o                         
  -4   4  10       2716.74       2805.65        84.56 o                         
  -3   4  10        282.24        309.86        37.60 o                         
  -2   4  10       1285.16       1295.10        78.64 o                         
  -1   4  10       1883.42       1565.37        84.87 o                         
   0   4  10       1602.99       1527.40        59.40 o                         
   1   4  10       1955.16       1821.95        94.68 o                         
   2   4  10       1240.74       1251.80        76.91 o                         
   3   4  10        245.70        219.87        27.92 o                         
   4   4  10       2928.31       2971.43       169.13 o                         
   5   4  10        643.74        612.31        38.39 o                         
   6   4  10       1518.39       1488.30        62.65 o                         
   7   4  10         52.68         32.96         9.46 o                         
  -7   5  10        175.02        148.37        15.65 o                         
  -6   5  10        214.30        195.01        20.69 o                         
  -5   5  10        359.90        346.89        28.51 o                         
  -4   5  10        924.85        931.21        47.09 o                         
  -3   5  10        762.20        732.55        40.91 o                         
  -2   5  10        317.35        250.45        34.25 o                         
  -1   5  10       1275.38       1244.32        54.79 o                         
   0   5  10        235.66        251.12        34.93 o                         
   1   5  10       1283.58       1088.52        73.24 o                         
   2   5  10        284.63        290.03        37.69 o                         
   3   5  10        668.27        559.78        52.94 o                         
   4   5  10        980.18        979.21        49.01 o                         
   5   5  10        350.63        321.05        28.41 o                         
   6   5  10        225.74        204.98        29.82 o                         
   7   5  10        152.28        155.12        21.06 o                         
  -6   6  10        407.65        371.24        31.04 o                         
  -5   6  10        314.85        277.20        26.69 o                         
  -4   6  10        689.25        683.68        41.40 o                         
  -3   6  10        700.57        625.28        77.42 o                         
  -2   6  10        925.82        937.36        68.42 o                         
  -1   6  10        430.38        409.55        45.37 o                         
   0   6  10       1039.77       1119.91        76.98 o                         
   1   6  10        441.16        377.36        43.77 o                         
   2   6  10        878.95        882.08        68.17 o                         
   3   6  10        690.55        663.02        58.91 o                         
   4   6  10        814.29        807.28        65.97 o                         
   5   6  10        345.94        332.68        29.86 o                         
   6   6  10        396.35        432.35        37.42 o                         
  -5   7  10        590.58        566.25        74.73 o                         
  -4   7  10       1586.64       1691.36        76.10 o                         
  -3   7  10        505.88        543.36        39.62 o                         
  -2   7  10        168.97        171.32        30.44 o                         
  -1   7  10       2903.16       2868.97       133.26 o                         
   0   7  10        126.16         70.65        20.84 o                         
   1   7  10       2910.87       3122.06       139.11 o                         
   2   7  10        191.07        149.43        28.88 o                         
   3   7  10        515.49        533.40        54.70 o                         
   4   7  10       1675.50       1725.07       102.47 o                         
   5   7  10        492.22        454.12        51.70 o                         
  -3   8  10        111.11         85.34        20.34 o                         
  -2   8  10        986.89        978.44        52.83 o                         
  -1   8  10        592.75        571.13        57.33 o                         
   0   8  10        805.00        735.74        65.17 o                         
   1   8  10        698.24        658.02        62.19 o                         
   2   8  10        941.11        898.94        73.13 o                         
   3   8  10        154.59        115.61        25.62 o                         
   1   0  11         49.29         48.28        17.47 o                         
   2   0  11        277.16        236.69        15.20 o                         
   3   0  11         65.40         65.73         9.36 o                         
   4   0  11       1081.62       1177.83        41.21 o                         
   5   0  11         96.69         86.66        11.25 o                         
   6   0  11       2119.18       2359.62        79.38 o                         
   7   0  11        929.26       1020.61        53.39 o                         
  -7   1  11         76.40         75.88        26.83 o                         
  -6   1  11         13.07         11.28         8.99 o                         
  -5   1  11        743.80        753.55        41.96 o                         
  -4   1  11       2164.79       2232.83        58.51 o                         
  -3   1  11        144.49        110.90        11.78 o                         
  -2   1  11       1255.37       1205.74        50.96 o                         
  -1   1  11        586.70        611.92        33.79 o                         
   0   1  11       2550.68       2786.09       140.50 o                         
   1   1  11        531.38        562.94        27.20 o                         
   2   1  11       1150.20       1140.53        33.65 o                         
   3   1  11        138.07        131.39        13.36 o                         
   4   1  11       2049.41       2119.27        58.15 o                         
   5   1  11        686.44        679.83        70.22 o                         
   6   1  11          7.88          2.93         7.83 o                         
   7   1  11         82.61         83.23        14.25 o                         
  -7   2  11        759.39        721.46        66.16 o                         
  -6   2  11        256.07        245.26        24.78 o                         
  -5   2  11       1226.26       1282.30        55.57 o                         
  -4   2  11        125.81        131.31        17.07 o                         
  -3   2  11        637.76        774.90        39.55 o                         
  -2   2  11          4.55          7.22         6.50 o                         
  -1   2  11        893.25        934.00        61.32 o                         
   0   2  11        169.76        143.55        16.69 o                         
   1   2  11        956.39        941.27        36.16 o                         
   2   2  11         15.25          7.48         4.06 o                         
   3   2  11        569.25        569.07        34.51 o                         
   4   2  11        140.49        130.77        17.21 o                         
   5   2  11       1295.74       1219.03        53.86 o                         
   6   2  11        238.23        219.69        29.00 o                         
   7   2  11        738.09        735.42        43.33 o                         
  -7   3  11       1249.85       1247.15        91.28 o                         
  -6   3  11        299.78        310.55        34.00 o                         
  -5   3  11       1020.81       1109.57        51.59 o                         
  -4   3  11       2085.62       2215.54       171.55 o                         
  -3   3  11        822.57        813.46        63.61 o                         
  -2   3  11        218.06        206.19        31.88 o                         
  -1   3  11        301.95        250.60        34.09 o                         
   0   3  11       1310.17       1297.34        66.67 o                         
   1   3  11        247.17        217.65        17.38 o                         
   2   3  11        213.85        263.53        34.93 o                         
   3   3  11        790.07        797.65        42.43 o                         
   4   3  11       2169.10       2366.62        78.95 o                         
   5   3  11       1008.78       1079.96        51.81 o                         
   6   3  11        264.51        252.18        57.93 o                         
   7   3  11       1312.06       1361.10        61.65 o                         
  -6   4  11        217.58        202.63        22.71 o                         
  -5   4  11         81.59         50.30        12.43 o                         
  -4   4  11         17.07          8.80         9.03 o                         
  -3   4  11       2018.93       2145.29       110.16 o                         
  -2   4  11        644.98        683.58        58.83 o                         
  -1   4  11       1186.32       1141.23        74.43 o                         
   0   4  11         86.88         76.00        13.21 o                         
   1   4  11       1269.36       1247.64        81.15 o                         
   2   4  11        597.66        574.52        53.86 o                         
   3   4  11       1994.48       2061.45        73.31 o                         
   4   4  11         47.15         38.40        16.51 o                         
   5   4  11         73.14         59.05        12.51 o                         
   6   4  11        198.20        177.78        23.96 o                         
  -5   5  11        859.05        843.01        88.27 o                         
  -4   5  11        447.20        426.85        46.19 o                         
  -3   5  11        370.05        405.40        31.27 o                         
  -2   5  11        423.89        465.93        48.07 o                         
  -1   5  11       1437.66       1589.89        66.06 o                         
   0   5  11        450.78        483.61        50.34 o                         
   1   5  11       1428.62       1515.10        91.88 o                         
   2   5  11        380.43        409.28        46.55 o                         
   3   5  11        413.43        393.87        46.19 o                         
   4   5  11        507.56        453.15        34.13 o                         
   5   5  11        943.85        935.13        51.29 o                         
  -4   6  11        965.20        989.91        81.18 o                         
  -3   6  11        795.77        819.02        46.27 o                         
  -2   6  11       2142.50       2191.61        81.59 o                         
  -1   6  11        481.89        534.76        55.54 o                         
   0   6  11         27.47         30.37        13.89 o                         
   1   6  11        498.87        454.68        50.18 o                         
   2   6  11       1963.70       1902.38       107.75 o                         
   3   6  11        820.08        761.40        66.54 o                         
   4   6  11        938.45        850.81        70.83 o                         
  -3   7  11         62.67         42.83        10.74 o                         
  -2   7  11        457.39        405.07        50.20 o                         
  -1   7  11        433.33        399.01        48.87 o                         
   0   7  11         80.40         48.68        18.73 o                         
   1   7  11        427.08        461.32        51.90 o                         
   2   7  11        491.16        436.34        51.21 o                         
   3   7  11         76.14         28.85        13.92 o                         
   0   0  12        232.83        214.30        29.92 o                         
   1   0  12       3688.28       4070.31       124.52 o                         
   2   0  12       1274.76       1437.21        59.21 o                         
   3   0  12       1316.65       1299.05        56.42 o                         
   4   0  12       1964.43       2045.78        58.67 o                         
   5   0  12        149.19        133.93        14.65 o                         
  -5   1  12        424.10        450.86        65.56 o                         
  -4   1  12        213.92        244.65        36.32 o                         
  -3   1  12        413.00        480.33        43.48 o                         
  -2   1  12        186.55        173.54        20.01 o                         
  -1   1  12       1936.35       2073.10        71.69 o                         
   0   1  12        107.23         92.32        14.30 o                         
   1   1  12       1919.31       1967.59        81.74 o                         
   2   1  12        225.45        178.61        15.79 o                         
   3   1  12        396.63        338.86        32.46 o                         
   4   1  12        210.77        246.69        19.66 o                         
   5   1  12        407.04        392.54        25.24 o                         
  -5   2  12        581.67        569.19        57.54 o                         
  -4   2  12        234.10        203.18        33.91 o                         
  -3   2  12        158.12        184.29        31.22 o                         
  -2   2  12        401.86        402.33        29.88 o                         
  -1   2  12        538.98        473.79        47.55 o                         
   0   2  12       1061.56       1114.91        55.38 o                         
   1   2  12        486.04        466.38        26.49 o                         
   2   2  12        323.40        325.87        27.50 o                         
   3   2  12        159.93        165.32        15.64 o                         
   4   2  12        241.14        211.13        18.57 o                         
   5   2  12        550.31        517.52        63.86 o                         
  -5   3  12        358.24        386.54        47.65 o                         
  -4   3  12        997.23       1109.12        80.56 o                         
  -3   3  12        757.25        806.17        66.83 o                         
  -2   3  12       1142.89       1158.66        79.52 o                         
  -1   3  12        647.11        742.87        61.18 o                         
   0   3  12       1935.30       2014.77        74.28 o                         
   1   3  12        654.52        704.43        41.12 o                         
   2   3  12       1180.21       1160.06        53.78 o                         
   3   3  12        781.76        796.01        52.07 o                         
   4   3  12        994.00        985.23        50.47 o                         
   5   3  12        350.44        346.01        30.09 o                         
  -4   4  12         18.13         16.74        11.09 o                         
  -3   4  12        241.39        229.96        23.74 o                         
  -2   4  12       1830.00       1988.20       108.19 o                         
  -1   4  12         42.67         36.59        12.32 o                         
   0   4  12        152.67        135.78        28.17 o                         
   1   4  12         74.19        102.88        25.02 o                         
   2   4  12       1789.66       1976.99       108.94 o                         
   3   4  12        281.66        225.10        35.33 o                         
   4   4  12         13.80         24.15        15.72 o                         
  -3   5  12        245.23        191.07        22.26 o                         
  -2   5  12        190.28        176.63        31.46 o                         
  -1   5  12         81.07         58.12        20.43 o                         
   0   5  12          0.85          0.00         9.21 o                         
   1   5  12         66.36         16.76        11.21 o                         
   2   5  12        180.18        167.42        32.83 o                         
   3   5  12        222.16        154.06        31.03 o                         
   1   0  13        458.88        379.85        30.75 o                         
   2   0  13       2826.51       3020.30       160.27 o                         
   3   0  13       1279.11       1434.03        62.70 o                         
  -3   1  13        122.73        109.92        25.61 o                         
  -2   1  13       1072.96       1200.02        73.29 o                         
  -1   1  13        322.89        308.96        27.50 o                         
   0   1  13         40.46         30.63         7.13 o                         
   1   1  13        346.64        312.52        22.39 o                         
   2   1  13       1077.81       1212.90        57.05 o                         
   3   1  13        103.79         84.38        15.29 o                         
  -2   2  13        371.95        365.54        44.75 o                         
  -1   2  13       1089.88       1171.68        54.82 o                         
   0   2  13       2108.44       2346.00        82.49 o                         
   1   2  13       1093.21       1209.07        45.81 o                         
   2   2  13        375.45        353.09        32.70 o                         
  -1   3  13        253.82        258.17        27.13 o                         
   0   3  13        282.26        311.40        41.38 o                         
   1   3  13        240.32        179.91        32.31 o                         
                                                                                
