# Supplementary material for: Mixed-metal phosphates K1.64Na0.36TiFe(PO4)3 and K0.97Na1.03Ti1.26Fe0.74(PO4)3 with a langbeinite framework
Source: Acta Crystallogr E Crystallogr Commun. 2021 Nov 16;77(Pt 12):1299–302. doi: 10.1107/S2056989021011877 (PMC8647752; doi:10.1107/S2056989021011877)
Supplement: Supplementary file 3 [file e-77-01299-IIsup3.hkl]

data_II                                                                         
_shelx_title ' z374 in P2(1)3'                                                  
_shelx_refln_list_code          4                                               
_shelx_F_calc_maximum      173.61                                               
_exptl_crystal_F_000       609.00                                               
_reflns_d_resolution_high  0.7341                                               
                                                                                
loop_                                                                           
 _space_group_symop_operation_xyz                                               
 'x, y, z'                                                                      
 '-x+1/2, -y, z+1/2'                                                            
 'x+1/2, -y+1/2, -z'                                                            
 '-x, y+1/2, -z+1/2'                                                            
 'y, z, x'                                                                      
 '-y+1/2, -z, x+1/2'                                                            
 'y+1/2, -z+1/2, -x'                                                            
 '-y, z+1/2, -x+1/2'                                                            
 'z, x, y'                                                                      
 '-z, x+1/2, -y+1/2'                                                            
 '-z+1/2, -x, y+1/2'                                                            
 'z+1/2, -x+1/2, -y'                                                            
                                                                                
_cell_length_a     9.7945                                                       
_cell_length_b     9.7945                                                       
_cell_length_c     9.7945                                                       
_cell_angle_alpha  90.000                                                       
_cell_angle_beta   90.000                                                       
_cell_angle_gamma  90.000                                                       
                                                                                
_shelx_F_squared_multiplier     1.000                                           
                                                                                
loop_                                                                           
 _refln_index_h                                                                 
 _refln_index_k                                                                 
 _refln_index_l                                                                 
 _refln_F_squared_calc                                                          
 _refln_F_squared_meas                                                          
 _refln_F_squared_sigma                                                         
 _refln_observed_status                                                         
  -1   1   1       6556.81       6422.15        41.18 o                         
   0   1   1         31.44         32.19         1.99 o                         
   1   1   1       6611.11       6488.07        54.41 o                         
   0   0   2          8.26         21.88         1.08 o                         
   1   0   2        409.27        419.92         3.96 o                         
  -1   1   2       3149.48       3358.52        17.30 o                         
   0   1   2       6143.76       6216.29        24.25 o                         
   1   1   2       2752.99       2879.37        28.59 o                         
  -2   2   2        709.12        759.04         8.86 o                         
  -1   2   2       2468.87       2491.39        13.12 o                         
   0   2   2         34.11         37.79         1.63 o                         
   1   2   2       2551.73       2518.53        16.20 o                         
   2   2   2        718.46        764.56        13.72 o                         
   1   0   3      25804.12      26178.03       148.76 o                         
   2   0   3       3030.24       3072.05        26.83 o                         
  -2   1   3      15666.29      15126.01        74.21 o                         
  -1   1   3       8441.16       8529.26        40.65 o                         
   0   1   3      30140.51      30468.51       120.23 o                         
   1   1   3       8677.11       8620.68        43.59 o                         
   2   1   3      15704.62      15129.58        85.83 o                         
  -2   2   3       2122.06       2027.83        26.66 o                         
  -1   2   3       6860.93       6911.35        25.43 o                         
   0   2   3       7105.59       7587.94        31.09 o                         
   1   2   3       7001.63       7034.36        31.07 o                         
   2   2   3       1964.17       1931.72        14.97 o                         
  -3   3   3       8090.05       8496.51        54.65 o                         
  -2   3   3       2262.50       2591.95        13.28 o                         
  -1   3   3       1149.17       1251.46        16.13 o                         
   0   3   3        723.24        702.37         5.94 o                         
   1   3   3       1358.17       1418.42        15.88 o                         
   2   3   3       2150.83       2435.95        15.89 o                         
   3   3   3       7754.92       8278.03        72.44 o                         
   0   0   4         53.01         83.81         2.68 o                         
   1   0   4        831.59       1174.28        13.29 o                         
   2   0   4       2466.50       2203.71        14.28 o                         
   3   0   4       6881.50       7057.25        25.75 o                         
  -3   1   4       3018.62       3002.84        16.38 o                         
  -2   1   4        577.34        650.20         9.37 o                         
  -1   1   4        213.81        216.83         5.69 o                         
   0   1   4        472.18        493.36         3.89 o                         
   1   1   4        245.33        257.01         7.48 o                         
   2   1   4        561.23        619.37         7.49 o                         
   3   1   4       3111.96       3083.64        13.74 o                         
  -3   2   4       8473.84       8642.57        41.58 o                         
  -2   2   4       7927.23       7837.33        34.47 o                         
  -1   2   4        839.44        902.87         5.61 o                         
   0   2   4        212.53        283.68         3.18 o                         
   1   2   4        640.63        630.73         7.50 o                         
   2   2   4       7987.85       7945.71        57.49 o                         
   3   2   4       8570.78       8629.01        35.88 o                         
  -3   3   4       1090.49       1077.22         6.55 o                         
  -2   3   4        291.67        286.95         4.39 o                         
  -1   3   4       4112.93       4112.00        22.65 o                         
   0   3   4          8.56         31.27         1.12 o                         
   1   3   4       4290.44       4346.63        21.02 o                         
   2   3   4        292.28        294.84         4.55 o                         
   3   3   4       1119.99       1116.56         9.89 o                         
  -4   4   4       9401.50       9325.65        75.76 o                         
  -3   4   4        549.41        505.13         4.13 o                         
  -2   4   4        407.66        366.29         3.89 o                         
  -1   4   4      10775.87      10543.38        39.60 o                         
   0   4   4       2927.47       2847.68        26.50 o                         
   1   4   4      10826.08      10707.74        45.82 o                         
   2   4   4        449.46        408.32         5.13 o                         
   3   4   4        662.04        611.81         7.39 o                         
   4   4   4       9180.08       8786.69       148.63 o                         
   1   0   5        723.65        836.17         5.67 o                         
   2   0   5       1389.23       1421.50         8.95 o                         
   3   0   5        504.82        547.95         4.76 o                         
   4   0   5        197.27        174.78         3.28 o                         
  -4   1   5        944.24        894.77         9.54 o                         
  -3   1   5       2672.74       2728.32        12.89 o                         
  -2   1   5        564.82        610.98         4.52 o                         
  -1   1   5        345.47        400.43         5.96 o                         
   0   1   5         34.46         42.55         1.34 o                         
   1   1   5        277.26        299.96         8.10 o                         
   2   1   5        589.17        616.91         5.32 o                         
   3   1   5       2666.41       2699.25        17.21 o                         
   4   1   5       1004.81        969.79         7.70 o                         
  -4   2   5       6481.39       6494.71        25.35 o                         
  -3   2   5       9468.27       9490.98        55.99 o                         
  -2   2   5       2312.12       2482.00        14.67 o                         
  -1   2   5       3620.29       3708.60        29.75 o                         
   0   2   5       8820.28       9191.31        35.70 o                         
   1   2   5       3727.42       3859.04        21.32 o                         
   2   2   5       2357.27       2529.73        17.85 o                         
   3   2   5       9225.68       9371.21        54.10 o                         
   4   2   5       6558.65       6599.65        39.06 o                         
  -4   3   5       1805.79       1790.02        10.54 o                         
  -3   3   5        656.84        688.62         5.28 o                         
  -2   3   5       7226.51       7093.60        33.93 o                         
  -1   3   5        221.33        237.43         3.25 o                         
   0   3   5       4823.97       4743.83        26.71 o                         
   1   3   5        225.24        228.58         4.04 o                         
   2   3   5       6946.77       6785.93        45.34 o                         
   3   3   5        652.13        711.97         9.50 o                         
   4   3   5       1715.70       1714.36        10.66 o                         
  -4   4   5        981.28        947.67         6.63 o                         
  -3   4   5       1920.00       1875.43        11.47 o                         
  -2   4   5       4382.10       4362.93        18.85 o                         
  -1   4   5       7233.07       7099.04        32.68 o                         
   0   4   5        854.80        789.55         6.93 o                         
   1   4   5       7084.79       6912.57        32.61 o                         
   2   4   5       4634.48       4623.25        22.40 o                         
   3   4   5       1932.09       1893.61        15.28 o                         
   4   4   5       1038.24        977.40        13.33 o                         
  -5   5   5       8637.55       8408.86        60.42 o                         
  -4   5   5       2419.05       2398.53        18.03 o                         
  -3   5   5       1631.80       1653.37         9.66 o                         
  -2   5   5       1018.18       1015.78         7.33 o                         
  -1   5   5        756.39        743.56         6.34 o                         
   0   5   5       2091.64       2017.40        11.67 o                         
   1   5   5        774.46        760.51         6.35 o                         
   2   5   5       1036.19       1032.70         7.13 o                         
   3   5   5       1671.23       1671.74        13.55 o                         
   4   5   5       2359.29       2282.58        20.23 o                         
   5   5   5       8855.40       8923.20       107.69 o                         
   0   0   6       3438.27       3184.49        25.73 o                         
   1   0   6       8935.43       8793.03        50.64 o                         
   2   0   6       1515.78       1569.92        10.48 o                         
   3   0   6       2668.57       2614.73        17.97 o                         
   4   0   6       2102.84       2118.09        11.89 o                         
   5   0   6       2241.58       2162.50        13.81 o                         
  -5   1   6        559.77        506.68         5.39 o                         
  -4   1   6       1141.93       1139.49         8.84 o                         
  -3   1   6      10855.04      10618.85        43.40 o                         
  -2   1   6       2302.74       2396.14        18.98 o                         
  -1   1   6       6887.76       6857.81        36.65 o                         
   0   1   6       8210.00       7898.98        31.29 o                         
   1   1   6       7263.88       7298.54        28.31 o                         
   2   1   6       2295.61       2380.02        13.47 o                         
   3   1   6      10801.20      10620.27        46.85 o                         
   4   1   6       1124.77       1143.90        11.15 o                         
   5   1   6        569.65        532.94         6.07 o                         
  -5   2   6         30.90         33.22         1.90 o                         
  -4   2   6       3263.35       3261.29        18.70 o                         
  -3   2   6       2680.36       2666.22        20.21 o                         
  -2   2   6       4266.54       4271.57        28.15 o                         
  -1   2   6       3967.74       3877.54        20.00 o                         
   0   2   6       3171.12       3035.64        18.88 o                         
   1   2   6       3785.16       3781.48        23.57 o                         
   2   2   6       4231.23       4231.09        21.48 o                         
   3   2   6       2602.90       2634.85        15.42 o                         
   4   2   6       3364.70       3364.93        19.73 o                         
   5   2   6         60.85         62.37         2.11 o                         
  -5   3   6       1747.01       1682.35        14.42 o                         
  -4   3   6       1131.05       1132.46         8.16 o                         
  -3   3   6       1152.64       1174.25         8.75 o                         
  -2   3   6       2246.76       2239.05        11.59 o                         
  -1   3   6        620.61        620.32         6.14 o                         
   0   3   6      10472.26      10783.86        54.32 o                         
   1   3   6        642.45        637.09         7.84 o                         
   2   3   6       2470.52       2463.04        21.74 o                         
   3   3   6       1153.88       1177.93         8.94 o                         
   4   3   6        940.71        987.76         8.69 o                         
   5   3   6       1587.35       1488.60        16.22 o                         
  -5   4   6       2793.55       2820.13        20.34 o                         
  -4   4   6        709.15        687.05         6.52 o                         
  -3   4   6        455.24        466.05         5.33 o                         
  -2   4   6        918.54        865.54         6.29 o                         
  -1   4   6       2431.92       2416.71        14.03 o                         
   0   4   6        801.85        813.29         6.09 o                         
   1   4   6       2305.65       2380.83        15.93 o                         
   2   4   6       1019.94        982.28         9.50 o                         
   3   4   6        407.36        410.98         8.04 o                         
   4   4   6        696.74        681.29        11.60 o                         
   5   4   6       2685.45       2705.31        32.81 o                         
  -5   5   6        346.69        311.23         4.89 o                         
  -4   5   6        132.26        120.76         4.38 o                         
  -3   5   6       1051.60       1109.36         9.29 o                         
  -2   5   6       2316.00       2307.16        12.79 o                         
  -1   5   6       6541.52       6447.52        30.61 o                         
   0   5   6        142.39        120.96         2.45 o                         
   1   5   6       6320.89       6152.23        29.96 o                         
   2   5   6       2213.03       2160.06        14.17 o                         
   3   5   6       1147.16       1234.88        13.73 o                         
   4   5   6         94.02         97.36         4.20 o                         
   5   5   6        316.08        294.17         6.95 o                         
  -6   6   6       2303.86       2261.03        25.89 o                         
  -5   6   6        786.71        778.59         8.20 o                         
  -4   6   6       2286.08       2271.38        14.68 o                         
  -3   6   6        129.25        114.12         4.73 o                         
  -2   6   6        505.05        511.63         7.35 o                         
  -1   6   6        188.90        191.18         4.63 o                         
   0   6   6       2347.57       2363.74        14.19 o                         
   1   6   6        243.34        237.73         3.94 o                         
   2   6   6        559.24        568.56         6.55 o                         
   3   6   6         95.98         79.40         2.71 o                         
   4   6   6       2242.18       2279.46        20.38 o                         
   5   6   6        810.10        803.42        11.67 o                         
   6   6   6       2497.06       2527.83        48.40 o                         
   1   0   7        999.04        991.52        10.51 o                         
   2   0   7         14.31         21.86         1.93 o                         
   3   0   7        101.52         94.84         2.72 o                         
   4   0   7       5889.15       6024.11        28.20 o                         
   5   0   7       1133.03       1097.43         9.24 o                         
   6   0   7        265.59        232.45         6.93 o                         
  -6   1   7         84.23         82.30         2.84 o                         
  -5   1   7       1479.41       1492.72        11.95 o                         
  -4   1   7       2032.82       2070.24        20.77 o                         
  -3   1   7      10770.97      10524.32        44.60 o                         
  -2   1   7       2506.61       2374.16        21.63 o                         
  -1   1   7       1289.45       1307.87        14.51 o                         
   0   1   7       2622.56       2512.14        13.10 o                         
   1   1   7       1262.58       1238.88        14.08 o                         
   2   1   7       2683.50       2548.11        13.49 o                         
   3   1   7      10617.61      10584.09        44.34 o                         
   4   1   7       2295.26       2339.97        18.19 o                         
   5   1   7       1420.87       1438.56        10.87 o                         
   6   1   7         86.57         78.65         2.73 o                         
  -6   2   7       2152.97       2077.40        15.49 o                         
  -5   2   7       2934.95       2910.54        20.60 o                         
  -4   2   7       3833.76       3581.86        20.65 o                         
  -3   2   7        355.60        300.43         4.26 o                         
  -2   2   7       2579.48       2462.71        17.31 o                         
  -1   2   7        508.09        493.37         7.49 o                         
   0   2   7       4357.08       4251.28        28.17 o                         
   1   2   7        552.71        580.08         6.07 o                         
   2   2   7       2689.02       2592.79        16.30 o                         
   3   2   7        344.04        296.43         4.56 o                         
   4   2   7       3953.93       3772.97        22.74 o                         
   5   2   7       2990.47       3014.53        22.45 o                         
   6   2   7       2200.65       2200.77        17.44 o                         
  -6   3   7       1449.29       1445.81        11.82 o                         
  -5   3   7       1624.96       1564.27        11.29 o                         
  -4   3   7        205.69        222.01         3.92 o                         
  -3   3   7       2708.04       2717.05        16.39 o                         
  -2   3   7       1211.18       1149.46        10.11 o                         
  -1   3   7        565.88        529.52         5.46 o                         
   0   3   7       6139.72       5922.98        30.13 o                         
   1   3   7        662.27        662.21         7.31 o                         
   2   3   7       1231.80       1195.77        14.97 o                         
   3   3   7       2886.85       2900.11        23.84 o                         
   4   3   7        192.97        187.55         4.67 o                         
   5   3   7       1606.72       1514.51        19.83 o                         
   6   3   7       1509.47       1524.27        15.17 o                         
  -6   4   7       1082.29       1092.90        10.68 o                         
  -5   4   7        754.96        720.57         7.67 o                         
  -4   4   7        381.54        400.31         5.20 o                         
  -3   4   7       4102.55       4096.73        19.96 o                         
  -2   4   7       1475.79       1476.39        11.14 o                         
  -1   4   7         26.69         30.14         1.44 o                         
   0   4   7       2884.62       2889.44        25.03 o                         
   1   4   7         12.04         13.03         1.24 o                         
   2   4   7       1488.59       1502.05        13.02 o                         
   3   4   7       4270.17       4266.35        30.56 o                         
   4   4   7        359.62        385.31         8.25 o                         
   5   4   7        700.09        664.18        11.42 o                         
   6   4   7       1070.02       1067.34        14.11 o                         
  -6   5   7       2304.30       2301.87        16.45 o                         
  -5   5   7       1224.97       1183.29        10.86 o                         
  -4   5   7       2328.61       2325.64        14.82 o                         
  -3   5   7        317.77        299.12         4.83 o                         
  -2   5   7       3350.10       3244.37        17.88 o                         
  -1   5   7        963.44        989.29         7.95 o                         
   0   5   7        414.79        433.81         5.46 o                         
   1   5   7        809.76        842.15         9.53 o                         
   2   5   7       3269.37       3243.26        32.44 o                         
   3   5   7        343.90        338.96        11.31 o                         
   4   5   7       2269.29       2330.84        23.15 o                         
   5   5   7       1274.17       1208.37        16.68 o                         
   6   5   7       2345.37       2348.32        24.71 o                         
  -6   6   7        743.24        750.50         8.98 o                         
  -5   6   7       1022.36        997.92        10.18 o                         
  -4   6   7       1863.90       1888.73        13.96 o                         
  -3   6   7       1127.88       1101.33         9.98 o                         
  -2   6   7       1251.20       1277.29        12.15 o                         
  -1   6   7       1635.74       1635.44        14.95 o                         
   0   6   7        872.01        862.57         7.66 o                         
   1   6   7       1589.35       1563.30        14.80 o                         
   2   6   7       1507.12       1545.71        21.09 o                         
   3   6   7       1127.76       1147.02        13.45 o                         
   4   6   7       1793.80       1836.71        19.49 o                         
   5   6   7        973.49        937.26        16.48 o                         
   6   6   7        698.21        718.66        13.16 o                         
  -7   7   7       2098.81       2182.94        34.81 o                         
  -6   7   7        278.26        260.97         5.69 o                         
  -5   7   7         44.44         39.59         2.36 o                         
  -4   7   7        294.05        286.11         8.15 o                         
  -3   7   7        291.42        287.01         5.99 o                         
  -2   7   7        498.78        487.50         6.46 o                         
  -1   7   7        901.01        855.30         9.52 o                         
   0   7   7       2745.35       2640.53        17.60 o                         
   1   7   7        949.62        930.44        11.00 o                         
   2   7   7        542.58        536.63         9.14 o                         
   3   7   7        360.82        374.50         9.54 o                         
   4   7   7        252.45        256.32         6.65 o                         
   5   7   7         48.72         50.45         3.55 o                         
   6   7   7        288.16        268.20         7.78 o                         
   7   7   7       2009.34       2063.51        38.83 o                         
   0   0   8          2.47          4.87         1.49 o                         
   1   0   8        114.65        100.34         2.80 o                         
   2   0   8       3645.37       3523.81        32.17 o                         
   3   0   8        895.16        949.89         9.97 o                         
   4   0   8       1460.96       1438.18        13.87 o                         
   5   0   8         57.58         62.24         2.71 o                         
   6   0   8       1638.22       1587.53        13.48 o                         
   7   0   8          4.00          3.70         1.55 o                         
  -7   1   8       2403.19       2364.25        18.02 o                         
  -6   1   8       4051.34       4051.90        25.30 o                         
  -5   1   8         17.84         17.08         1.84 o                         
  -4   1   8       2104.88       2067.96        15.18 o                         
  -3   1   8       3123.13       2973.21        19.34 o                         
  -2   1   8        859.83        855.11        11.21 o                         
  -1   1   8       1097.14       1029.33         7.73 o                         
   0   1   8        241.43        236.90         3.76 o                         
   1   1   8        996.64        919.79         8.43 o                         
   2   1   8        825.95        815.56         7.68 o                         
   3   1   8       3155.81       3024.04        17.32 o                         
   4   1   8       2049.61       2022.53        13.50 o                         
   5   1   8         22.26         22.75         1.63 o                         
   6   1   8       3919.82       3950.64        28.47 o                         
   7   1   8       2297.00       2282.87        17.95 o                         
  -7   2   8        495.52        469.26         7.42 o                         
  -6   2   8       3167.56       3219.73        22.22 o                         
  -5   2   8        914.34        900.99        10.03 o                         
  -4   2   8       1760.61       1729.70        14.22 o                         
  -3   2   8        294.34        295.75         4.91 o                         
  -2   2   8       5683.70       5723.45        39.39 o                         
  -1   2   8        228.09        192.38         3.41 o                         
   0   2   8       4629.92       4423.87        33.64 o                         
   1   2   8        228.40        179.09         3.49 o                         
   2   2   8       5408.05       5466.98        32.88 o                         
   3   2   8        347.02        356.88         6.22 o                         
   4   2   8       1637.55       1569.28        14.22 o                         
   5   2   8        949.77        920.45         9.81 o                         
   6   2   8       3103.23       3164.49        22.26 o                         
   7   2   8        563.61        537.91         9.29 o                         
  -7   3   8        764.40        748.82         9.62 o                         
  -6   3   8        440.47        441.13         8.44 o                         
  -5   3   8       1308.93       1283.97        12.00 o                         
  -4   3   8        763.31        770.73         7.95 o                         
  -3   3   8       1233.64       1236.38        10.43 o                         
  -2   3   8        600.59        632.21         8.29 o                         
  -1   3   8       1678.21       1721.01        14.34 o                         
   0   3   8         31.87         26.96         1.78 o                         
   1   3   8       1792.04       1894.53        13.79 o                         
   2   3   8        643.72        688.84         9.21 o                         
   3   3   8       1145.19       1175.56        14.43 o                         
   4   3   8        844.83        901.73        12.61 o                         
   5   3   8       1233.29       1237.84        13.56 o                         
   6   3   8        451.40        456.91         8.18 o                         
   7   3   8        798.17        779.53        13.78 o                         
  -7   4   8        215.25        218.35         5.32 o                         
  -6   4   8        787.67        800.68        10.32 o                         
  -5   4   8       2282.95       2226.07        17.85 o                         
  -4   4   8       1378.80       1413.41        10.76 o                         
  -3   4   8       4506.78       4538.88        23.98 o                         
  -2   4   8       2167.48       2174.99        14.36 o                         
  -1   4   8        565.20        588.62         7.14 o                         
   0   4   8         30.32         34.89         1.74 o                         
   1   4   8        542.93        542.01         6.90 o                         
   2   4   8       2173.12       2169.58        18.21 o                         
   3   4   8       4488.25       4521.95        33.75 o                         
   4   4   8       1446.92       1467.52        17.97 o                         
   5   4   8       2398.77       2317.91        26.77 o                         
   6   4   8        774.92        795.84        14.03 o                         
   7   4   8        245.69        254.86         7.98 o                         
  -7   5   8       1390.92       1408.76        14.21 o                         
  -6   5   8       1340.21       1325.46        13.42 o                         
  -5   5   8       1545.56       1529.97        13.95 o                         
  -4   5   8        529.48        514.63         6.81 o                         
  -3   5   8        857.97        830.75         8.45 o                         
  -2   5   8       1036.13        998.84        10.97 o                         
  -1   5   8       2533.49       2629.99        17.26 o                         
   0   5   8       3086.38       3138.34        25.47 o                         
   1   5   8       2618.38       2728.62        21.77 o                         
   2   5   8        910.53        859.77        11.09 o                         
   3   5   8        921.52        925.41        13.35 o                         
   4   5   8        573.26        579.13        10.32 o                         
   5   5   8       1494.03       1512.62        17.98 o                         
   6   5   8       1446.35       1476.98        31.48 o                         
   7   5   8       1349.76       1440.47        21.86 o                         
  -7   6   8       1365.01       1387.44        15.15 o                         
  -6   6   8        278.06        286.89         5.93 o                         
  -5   6   8       1207.73       1238.73        12.31 o                         
  -4   6   8        594.95        603.30         8.03 o                         
  -3   6   8        999.18        980.56        10.27 o                         
  -2   6   8         18.52         22.59         1.83 o                         
  -1   6   8        585.48        590.35         7.06 o                         
   0   6   8        638.91        635.05         7.45 o                         
   1   6   8        562.20        554.34         7.16 o                         
   2   6   8         17.73         16.19         1.98 o                         
   3   6   8        907.22        907.68        13.89 o                         
   4   6   8        590.64        577.38        12.56 o                         
   5   6   8       1315.77       1395.39        18.71 o                         
   6   6   8        239.48        240.48        11.77 o                         
   7   6   8       1397.75       1445.17        20.59 o                         
  -7   7   8        611.70        641.45        10.88 o                         
  -6   7   8        244.77        262.34         6.46 o                         
  -5   7   8       2306.01       2372.56        20.97 o                         
  -4   7   8       2356.19       2394.04        19.77 o                         
  -3   7   8        559.82        556.70         8.19 o                         
  -2   7   8        817.96        819.88         9.11 o                         
  -1   7   8        396.26        376.09         5.88 o                         
   0   7   8        437.12        387.83         6.70 o                         
   1   7   8        327.31        299.02         5.82 o                         
   2   7   8        877.80        860.09        15.80 o                         
   3   7   8        557.19        549.56        11.58 o                         
   4   7   8       2321.09       2414.86        26.65 o                         
   5   7   8       2210.10       2316.48        27.69 o                         
   6   7   8        220.10        238.88         8.09 o                         
   7   7   8        550.81        567.53        11.44 o                         
  -7   8   8          4.58          2.23         2.23 o                         
  -6   8   8        250.81        213.98         6.04 o                         
  -5   8   8        691.67        693.26        10.54 o                         
  -4   8   8       1025.26       1092.14        12.42 o                         
  -3   8   8        797.97        792.31        10.23 o                         
  -2   8   8        307.25        294.80         5.77 o                         
  -1   8   8        800.27        791.62        10.04 o                         
   0   8   8        256.39        271.18         5.88 o                         
   1   8   8        731.37        719.91        10.57 o                         
   2   8   8        297.65        278.22         7.81 o                         
   3   8   8        734.37        675.47        14.42 o                         
   4   8   8       1014.86       1104.83        18.94 o                         
   5   8   8        709.54        717.29        29.84 o                         
   6   8   8        262.78        236.81         9.23 o                         
   7   8   8          9.20          8.13         2.72 o                         
   1   0   9        815.83        858.11         9.19 o                         
   2   0   9        444.70        431.27         7.15 o                         
   3   0   9       3472.01       3558.04        22.75 o                         
   4   0   9         26.38         20.59         1.85 o                         
   5   0   9       3808.79       3778.59        24.42 o                         
   6   0   9        319.93        333.76         6.33 o                         
   7   0   9         14.64         10.48         2.06 o                         
   8   0   9        514.45        509.12         8.87 o                         
  -8   1   9       1517.22       1524.37        14.91 o                         
  -7   1   9        392.83        349.00         6.87 o                         
  -6   1   9        260.74        261.45         5.80 o                         
  -5   1   9        967.12        972.36        10.88 o                         
  -4   1   9       2782.71       2745.79        22.26 o                         
  -3   1   9        422.71        441.70         6.62 o                         
  -2   1   9        198.92        196.43         5.30 o                         
  -1   1   9       2966.40       2951.33        18.63 o                         
   0   1   9       1412.40       1357.79        14.30 o                         
   1   1   9       2910.00       2945.20        18.22 o                         
   2   1   9        195.20        212.15         4.18 o                         
   3   1   9        393.92        419.23         6.22 o                         
   4   1   9       2836.55       2853.06        18.93 o                         
   5   1   9        809.74        808.95         9.96 o                         
   6   1   9        227.72        236.98         5.67 o                         
   7   1   9        396.04        355.87         6.79 o                         
   8   1   9       1530.80       1547.91        17.74 o                         
  -8   2   9        181.45        176.74         4.88 o                         
  -7   2   9       1151.52       1206.22        13.24 o                         
  -6   2   9         88.12         78.27         3.51 o                         
  -5   2   9        643.88        633.33         8.39 o                         
  -4   2   9       1005.76        984.49        10.76 o                         
  -3   2   9       1667.45       1629.25        13.09 o                         
  -2   2   9       1346.99       1334.04        11.44 o                         
  -1   2   9       1402.98       1403.89        11.99 o                         
   0   2   9       4774.50       4923.54        34.13 o                         
   1   2   9       1426.16       1399.33        16.93 o                         
   2   2   9       1298.24       1318.48        12.25 o                         
   3   2   9       1644.09       1628.78        14.35 o                         
   4   2   9       1111.22       1136.26        11.57 o                         
   5   2   9        609.68        607.05         8.41 o                         
   6   2   9         79.70         76.28         3.63 o                         
   7   2   9       1120.88       1180.76        15.80 o                         
   8   2   9        177.78        178.53         7.29 o                         
  -8   3   9        406.41        388.26         7.76 o                         
  -7   3   9         42.12         41.94         3.19 o                         
  -6   3   9        740.45        708.42         9.35 o                         
  -5   3   9       1283.31       1292.46        12.60 o                         
  -4   3   9        428.41        441.37         6.75 o                         
  -3   3   9        748.35        733.32         9.50 o                         
  -2   3   9        868.59        901.63         8.99 o                         
  -1   3   9        109.55        101.54         3.10 o                         
   0   3   9         95.10         81.55         2.71 o                         
   1   3   9        107.11         99.88         3.38 o                         
   2   3   9        749.64        754.62         9.85 o                         
   3   3   9        639.21        659.74         9.34 o                         
   4   3   9        453.73        481.20         8.26 o                         
   5   3   9       1308.18       1305.37        15.07 o                         
   6   3   9        769.68        739.05        11.53 o                         
   7   3   9         32.64         29.33         4.20 o                         
   8   3   9        494.83        499.67        12.00 o                         
  -8   4   9        244.93        231.04         6.14 o                         
  -7   4   9          3.46          2.58         1.88 o                         
  -6   4   9       1916.20       1912.72        17.45 o                         
  -5   4   9         66.13         76.10         3.23 o                         
  -4   4   9         22.92         26.99         2.02 o                         
  -3   4   9        840.91        807.22         9.52 o                         
  -2   4   9        582.42        572.71         7.05 o                         
  -1   4   9       3356.66       3361.58        22.32 o                         
   0   4   9        121.79        122.23         3.64 o                         
   1   4   9       3448.79       3468.95        22.76 o                         
   2   4   9        579.52        564.43         8.20 o                         
   3   4   9        749.93        715.40        12.81 o                         
   4   4   9         29.16         31.26         3.06 o                         
   5   4   9         62.13         64.76         3.98 o                         
   6   4   9       1734.54       1769.35        22.66 o                         
   7   4   9          8.90         12.71         3.20 o                         
   8   4   9        263.23        229.59         9.91 o                         
  -8   5   9        391.93        360.42         8.25 o                         
  -7   5   9        680.34        666.54        10.31 o                         
  -6   5   9        303.74        288.30         6.57 o                         
  -5   5   9       1210.94       1272.23        13.29 o                         
  -4   5   9       1004.58       1027.72        10.99 o                         
  -3   5   9        146.84        136.39         3.89 o                         
  -2   5   9        526.31        506.31         7.27 o                         
  -1   5   9       1468.09       1481.31        12.91 o                         
   0   5   9       1385.15       1420.49        12.03 o                         
   1   5   9       1584.56       1652.82        14.51 o                         
   2   5   9        466.74        468.04         8.49 o                         
   3   5   9        108.43         96.26         4.32 o                         
   4   5   9       1147.62       1193.07        16.47 o                         
   5   5   9       1121.42       1193.09        15.84 o                         
   6   5   9        283.14        274.15        10.15 o                         
   7   5   9        708.82        706.93        19.02 o                         
   8   5   9        397.24        401.21        15.19 o                         
  -7   6   9       1589.87       1678.02        18.21 o                         
  -6   6   9         37.95         26.30         2.46 o                         
  -5   6   9        981.51       1016.51        12.61 o                         
  -4   6   9        611.63        631.08         9.51 o                         
  -3   6   9         42.21         37.58         2.34 o                         
  -2   6   9        242.43        251.04         5.08 o                         
  -1   6   9        239.66        209.58         4.74 o                         
   0   6   9       2368.36       2457.80        18.15 o                         
   1   6   9        278.69        242.68         5.62 o                         
   2   6   9        238.25        251.53         6.55 o                         
   3   6   9         45.04         46.63         3.44 o                         
   4   6   9        586.40        592.62        11.65 o                         
   5   6   9       1041.77       1129.73        18.27 o                         
   6   6   9         47.08         34.78         4.05 o                         
   7   6   9       1818.81       1963.81        27.79 o                         
  -6   7   9         19.84         16.21         3.00 o                         
  -5   7   9         43.01         35.25         2.87 o                         
  -4   7   9        721.88        768.33        12.53 o                         
  -3   7   9        650.31        644.00         9.21 o                         
  -2   7   9       5393.51       5555.39        36.65 o                         
  -1   7   9        428.74        446.73         6.98 o                         
   0   7   9        194.33        195.05         5.13 o                         
   1   7   9        462.71        465.35         9.02 o                         
   2   7   9       5384.36       5545.09        43.47 o                         
   3   7   9        639.91        638.98        13.09 o                         
   4   7   9        740.57        799.67        14.91 o                         
   5   7   9         45.25         38.23         4.15 o                         
   6   7   9         43.93         32.30         4.16 o                         
  -5   8   9        782.07        819.48        11.88 o                         
  -4   8   9        542.20        570.86         9.61 o                         
  -3   8   9        769.55        781.45        11.63 o                         
  -2   8   9       1373.25       1353.96        13.63 o                         
  -1   8   9        449.44        450.32         7.53 o                         
   0   8   9        399.79        367.87         8.34 o                         
   1   8   9        440.78        436.94         9.70 o                         
   2   8   9       1348.65       1386.93        19.16 o                         
   3   8   9        845.56        900.37        17.54 o                         
   4   8   9        513.21        542.12        18.38 o                         
   5   8   9        763.24        820.90        17.43 o                         
  -4   9   9        290.71        268.85         7.21 o                         
  -3   9   9       1300.25       1275.89        15.07 o                         
  -2   9   9         11.42          4.71         1.99 o                         
  -1   9   9       1568.79       1578.74        17.20 o                         
   0   9   9        212.54        178.21         6.07 o                         
   1   9   9       1590.30       1542.01        20.79 o                         
   2   9   9          5.21         11.05         3.16 o                         
   3   9   9       1165.27       1137.64        21.00 o                         
   4   9   9        291.01        282.36        12.94 o                         
   0   0  10        251.56        269.97         7.42 o                         
   1   0  10        323.56        330.04         9.37 o                         
   2   0  10        102.55        103.99         3.48 o                         
   3   0  10       3907.51       4086.28        31.38 o                         
   4   0  10         87.02         94.51         3.44 o                         
   5   0  10         91.28        106.77         4.07 o                         
   6   0  10        866.59        868.00        12.36 o                         
   7   0  10        395.87        383.02         8.62 o                         
   8   0  10        906.15        875.58        12.94 o                         
  -8   1  10        284.40        322.93         7.54 o                         
  -7   1  10        779.99        775.62        11.92 o                         
  -6   1  10        645.77        650.03        10.89 o                         
  -5   1  10         99.48        105.38         3.86 o                         
  -4   1  10        648.75        629.99         8.90 o                         
  -3   1  10       1535.02       1474.80        14.05 o                         
  -2   1  10       1850.51       1844.36        15.59 o                         
  -1   1  10       1567.56       1526.19        14.94 o                         
   0   1  10        385.37        396.84         6.75 o                         
   1   1  10       1612.53       1642.36        15.39 o                         
   2   1  10       1926.60       1943.69        17.88 o                         
   3   1  10       1732.94       1691.78        17.20 o                         
   4   1  10        653.73        623.26         9.59 o                         
   5   1  10        112.47        132.14         4.61 o                         
   6   1  10        589.01        565.43         9.58 o                         
   7   1  10        805.29        790.25        13.36 o                         
   8   1  10        304.67        323.28         9.23 o                         
  -8   2  10        232.92        220.60         5.62 o                         
  -7   2  10       1104.12       1093.79        12.57 o                         
  -6   2  10        219.11        202.41         5.59 o                         
  -5   2  10       1056.63       1013.57        12.31 o                         
  -4   2  10        120.33        126.80         4.09 o                         
  -3   2  10       1454.52       1434.26        12.73 o                         
  -2   2  10        728.03        709.59         8.96 o                         
  -1   2  10        586.39        599.29         8.50 o                         
   0   2  10         45.90         52.47         2.59 o                         
   1   2  10        564.71        580.68         8.37 o                         
   2   2  10        801.42        789.35        10.93 o                         
   3   2  10       1335.84       1331.04        14.83 o                         
   4   2  10        128.12        130.73         4.50 o                         
   5   2  10       1120.95       1102.27        13.72 o                         
   6   2  10        224.52        220.42         7.30 o                         
   7   2  10       1232.13       1269.77        17.19 o                         
   8   2  10        217.08        215.26         8.38 o                         
  -8   3  10        451.72        450.81         8.72 o                         
  -7   3  10       1709.94       1795.99        16.86 o                         
  -6   3  10        257.90        267.02         6.28 o                         
  -5   3  10        464.72        468.23         8.09 o                         
  -4   3  10       1102.29       1061.96        12.56 o                         
  -3   3  10         56.87         53.98         2.65 o                         
  -2   3  10       1339.30       1334.35        12.45 o                         
  -1   3  10        194.11        205.56         4.82 o                         
   0   3  10         64.23         58.73         3.00 o                         
   1   3  10        229.15        245.80         5.59 o                         
   2   3  10       1256.57       1226.57        14.71 o                         
   3   3  10         79.02         82.79         4.49 o                         
   4   3  10       1098.29       1059.97        15.33 o                         
   5   3  10        521.65        536.22        10.52 o                         
   6   3  10        274.43        276.46         7.40 o                         
   7   3  10       1752.04       1796.58        29.37 o                         
   8   3  10        487.36        477.02        14.12 o                         
  -7   4  10         68.41         74.37         3.85 o                         
  -6   4  10       1528.75       1531.42        16.01 o                         
  -5   4  10        759.55        712.53        10.20 o                         
  -4   4  10       2063.33       2073.96        23.16 o                         
  -3   4  10        331.52        325.50         5.91 o                         
  -2   4  10       1103.47       1117.97        11.41 o                         
  -1   4  10       1526.08       1525.67        14.15 o                         
   0   4  10       1340.06       1302.76        12.69 o                         
   1   4  10       1592.31       1611.58        14.98 o                         
   2   4  10       1071.15       1076.24        11.85 o                         
   3   4  10        289.52        299.14         7.18 o                         
   4   4  10       2223.83       2254.40        28.43 o                         
   5   4  10        660.08        591.10        11.32 o                         
   6   4  10       1375.40       1388.34        21.09 o                         
   7   4  10         74.77         81.09         5.84 o                         
  -7   5  10        151.62        137.66         5.06 o                         
  -6   5  10        228.02        204.74         5.87 o                         
  -5   5  10        298.99        309.30         6.93 o                         
  -4   5  10        763.99        735.52        10.08 o                         
  -3   5  10        673.40        650.44         8.90 o                         
  -2   5  10        385.31        385.33         6.97 o                         
  -1   5  10       1105.46       1083.03        11.80 o                         
   0   5  10        328.86        378.58         6.75 o                         
   1   5  10       1113.98       1102.56        12.28 o                         
   2   5  10        354.39        351.45         7.49 o                         
   3   5  10        573.86        544.93         9.90 o                         
   4   5  10        808.76        795.45        13.03 o                         
   5   5  10        292.38        303.28         8.18 o                         
   6   5  10        219.55        186.50         8.29 o                         
   7   5  10        127.94        111.91         7.61 o                         
  -6   6  10        476.92        478.16         9.47 o                         
  -5   6  10        416.95        371.00         7.86 o                         
  -4   6  10        675.05        654.76        10.21 o                         
  -3   6  10        816.13        824.54        10.31 o                         
  -2   6  10       1167.96       1177.73        11.84 o                         
  -1   6  10        402.22        431.93         7.40 o                         
   0   6  10       1235.64       1325.29        13.84 o                         
   1   6  10        409.75        417.00         7.90 o                         
   2   6  10       1114.08       1136.65        14.96 o                         
   3   6  10        806.43        853.28        13.69 o                         
   4   6  10        789.16        818.13        13.58 o                         
   5   6  10        452.47        432.20        10.53 o                         
   6   6  10        463.99        458.46        11.78 o                         
  -5   7  10        610.94        561.11         9.90 o                         
  -4   7  10       1739.27       1744.11        17.68 o                         
  -3   7  10        570.33        573.20         9.60 o                         
  -2   7  10        171.59        176.02         5.10 o                         
  -1   7  10       2620.19       2674.81        24.73 o                         
   0   7  10        204.44        158.71         5.45 o                         
   1   7  10       2629.82       2687.95        26.39 o                         
   2   7  10        197.18        195.48         6.70 o                         
   3   7  10        573.77        609.13        12.44 o                         
   4   7  10       1823.16       1860.66        25.33 o                         
   5   7  10        523.92        474.78        11.40 o                         
  -3   8  10         73.57         74.10         3.91 o                         
  -2   8  10        852.06        833.73        11.74 o                         
  -1   8  10        603.19        581.64        10.90 o                         
   0   8  10        959.49        924.23        14.19 o                         
   1   8  10        698.85        673.52        13.40 o                         
   2   8  10        815.41        797.81        14.80 o                         
   3   8  10        104.84        107.97         5.74 o                         
   1   0  11          1.26          2.55         1.62 o                         
   2   0  11        293.68        261.43         5.84 o                         
   3   0  11         10.74          8.84         1.83 o                         
   4   0  11       1107.97       1093.63        17.41 o                         
   5   0  11         93.04         85.85         3.89 o                         
   6   0  11       2307.37       2448.69        23.78 o                         
   7   0  11        565.91        563.88        10.94 o                         
  -7   1  11         59.59         53.62         3.64 o                         
  -6   1  11         20.42         21.24         2.69 o                         
  -5   1  11        704.82        687.23        11.01 o                         
  -4   1  11       1915.31       1986.11        16.50 o                         
  -3   1  11        121.15        100.52         3.85 o                         
  -2   1  11       1042.85       1013.39        12.65 o                         
  -1   1  11        510.98        529.95         8.67 o                         
   0   1  11       2525.20       2565.24        28.19 o                         
   1   1  11        470.84        479.46         8.86 o                         
   2   1  11        969.11        910.40        14.26 o                         
   3   1  11        114.31         92.14         4.54 o                         
   4   1  11       1811.37       1870.06        19.55 o                         
   5   1  11        645.56        639.48        13.21 o                         
   6   1  11         14.55         17.72         2.49 o                         
   7   1  11         64.52         67.56         6.49 o                         
  -7   2  11        743.14        787.13        12.51 o                         
  -6   2  11        258.20        244.43         6.20 o                         
  -5   2  11       1125.79       1105.91        14.81 o                         
  -4   2  11        107.03        106.18         4.22 o                         
  -3   2  11        499.02        492.21         8.28 o                         
  -2   2  11         12.52         14.67         1.95 o                         
  -1   2  11        654.76        651.12        10.13 o                         
   0   2  11         47.74         36.68         2.77 o                         
   1   2  11        699.63        723.50        12.76 o                         
   2   2  11         27.24         27.11         2.63 o                         
   3   2  11        445.91        431.22         8.79 o                         
   4   2  11        120.51        118.30         4.90 o                         
   5   2  11       1185.50       1166.21        25.48 o                         
   6   2  11        243.50        238.19         7.55 o                         
   7   2  11        725.15        795.34        15.97 o                         
  -6   3  11        227.59        216.40         5.99 o                         
  -5   3  11        990.35       1043.13        13.45 o                         
  -4   3  11       2363.58       2381.78        21.92 o                         
  -3   3  11        967.67        931.12        11.21 o                         
  -2   3  11        217.34        216.22         5.56 o                         
  -1   3  11        291.84        280.13         6.52 o                         
   0   3  11       1364.18       1380.84        14.89 o                         
   1   3  11        242.38        227.95         6.06 o                         
   2   3  11        211.27        216.69         6.89 o                         
   3   3  11        928.62        836.31        13.45 o                         
   4   3  11       2440.68       2487.43        34.54 o                         
   5   3  11        991.06       1042.65        19.21 o                         
   6   3  11        202.02        215.02         7.43 o                         
  -6   4  11        198.85        192.35         5.84 o                         
  -5   4  11         71.18         58.95         3.38 o                         
  -4   4  11         13.50          8.06         1.94 o                         
  -3   4  11       2109.86       2119.77        20.89 o                         
  -2   4  11        448.71        488.10         7.89 o                         
  -1   4  11       1194.12       1233.70        13.19 o                         
   0   4  11        143.87        131.91         4.46 o                         
   1   4  11       1268.51       1325.03        14.09 o                         
   2   4  11        407.66        449.48         8.84 o                         
   3   4  11       2092.93       2153.29        24.39 o                         
   4   4  11         37.77         25.08         4.00 o                         
   5   4  11         65.09         53.74         4.39 o                         
   6   4  11        185.74        182.31         7.92 o                         
  -5   5  11        837.02        796.33        12.23 o                         
  -4   5  11        443.19        433.98         7.79 o                         
  -3   5  11        235.60        227.44         5.37 o                         
  -2   5  11        283.20        283.94         6.88 o                         
  -1   5  11       1466.67       1520.87        15.72 o                         
   0   5  11        498.12        525.51         9.68 o                         
   1   5  11       1455.32       1509.95        16.88 o                         
   2   5  11        249.87        252.84         7.09 o                         
   3   5  11        267.93        273.97         7.60 o                         
   4   5  11        497.54        494.19        10.24 o                         
   5   5  11        911.18        899.02        14.25 o                         
  -4   6  11        888.24        882.62        11.99 o                         
  -3   6  11        831.89        850.68        11.03 o                         
  -2   6  11       2005.64       2000.73        19.04 o                         
  -1   6  11        264.35        265.49         6.77 o                         
   0   6  11          6.16         11.54         2.25 o                         
   1   6  11        274.96        293.53         7.36 o                         
   2   6  11       1855.64       1830.49        19.49 o                         
   3   6  11        848.87        859.99        14.34 o                         
   4   6  11        869.68        873.77        14.72 o                         
  -2   7  11        437.11        424.72         8.79 o                         
  -1   7  11        437.10        457.38         9.37 o                         
   0   7  11         44.23         39.24         3.59 o                         
   1   7  11        430.17        455.42        10.41 o                         
   2   7  11        468.38        452.09        10.55 o                         
   0   0  12        386.81        360.00        11.80 o                         
   1   0  12       3222.96       3331.70        29.50 o                         
   2   0  12       1049.23       1090.01        13.70 o                         
   3   0  12       1132.62       1172.92        15.07 o                         
   4   0  12       1696.44       1774.74        19.34 o                         
   5   0  12        273.39        248.41         6.90 o                         
  -5   1  12        322.38        326.94         8.02 o                         
  -4   1  12        237.68        265.94         6.82 o                         
  -3   1  12        410.92        401.39         8.64 o                         
  -2   1  12        180.95        167.23         5.51 o                         
  -1   1  12       1821.74       1924.11        19.25 o                         
   0   1  12         64.21         57.00         3.95 o                         
   1   1  12       1809.70       1874.34        21.54 o                         
   2   1  12        215.22        193.17         5.70 o                         
   3   1  12        391.11        397.37         9.47 o                         
   4   1  12        239.25        260.19         7.54 o                         
   5   1  12        315.03        329.78         9.00 o                         
  -5   2  12        578.13        561.40        13.93 o                         
  -4   2  12        113.46        102.45         4.83 o                         
  -3   2  12        191.88        178.83         5.61 o                         
  -2   2  12        502.39        505.22         9.55 o                         
  -1   2  12        518.70        486.24         9.09 o                         
   0   2  12       1030.41       1029.08        14.56 o                         
   1   2  12        471.45        467.71        11.91 o                         
   2   2  12        417.03        386.17        10.92 o                         
   3   2  12        189.93        183.22         6.93 o                         
   4   2  12        119.59        114.54         5.92 o                         
   5   2  12        548.38        508.43        12.11 o                         
  -5   3  12        253.99        258.61         6.66 o                         
  -4   3  12       1095.95       1123.90        14.99 o                         
  -3   3  12        661.56        624.46        10.47 o                         
  -2   3  12       1279.56       1263.40        17.10 o                         
  -1   3  12        619.65        620.72         9.94 o                         
   0   3  12       1695.62       1665.15        19.26 o                         
   1   3  12        613.28        646.69        12.26 o                         
   2   3  12       1318.76       1278.17        17.68 o                         
   3   3  12        691.69        688.15        12.79 o                         
   4   3  12       1092.22       1153.71        17.35 o                         
   5   3  12        252.91        261.08         9.49 o                         
  -4   4  12         38.17         32.01         3.09 o                         
  -3   4  12        242.77        225.85         6.41 o                         
  -2   4  12       1680.74       1803.11        17.24 o                         
  -1   4  12         70.49         60.56         3.44 o                         
   0   4  12         88.96         82.66         3.84 o                         
   1   4  12         92.25         91.34         4.67 o                         
   2   4  12       1662.71       1734.77        21.58 o                         
   3   4  12        280.33        290.99         9.13 o                         
   4   4  12         34.88         28.71         3.37 o                         
  -3   5  12        182.17        162.69         5.64 o                         
  -2   5  12        197.77        218.70         6.15 o                         
  -1   5  12        133.17        103.47         4.61 o                         
   0   5  12          2.08          3.48         2.19 o                         
   1   5  12        111.96         76.52         4.44 o                         
   2   5  12        191.85        207.82         7.83 o                         
   3   5  12        167.09        144.47         6.72 o                         
   1   0  13        561.90        505.32        12.08 o                         
   2   0  13       2813.35       2833.42        28.79 o                         
   3   0  13       1305.69       1303.69        17.81 o                         
  -2   1  13       1013.21       1041.61        14.97 o                         
  -1   1  13        368.79        335.99         9.21 o                         
   0   1  13         41.82         32.38         3.47 o                         
   1   1  13        393.09        350.88         9.94 o                         
   2   1  13       1020.29       1045.72        19.41 o                         
  -2   2  13        326.96        299.04         7.58 o                         
  -1   2  13       1036.59       1053.63        15.84 o                         
   0   2  13       2042.97       2078.77        22.82 o                         
   1   2  13       1043.75       1104.40        16.14 o                         
   2   2  13        328.25        310.82         9.79 o                         
   0   3  13        378.87        379.09         9.57 o                         
                                                                                
